# Supplementary material for: Exportin 1 modulates life span by regulating nucleolar dynamics via the autophagy protein LGG-1/GABARAP
Source: Sci Adv. 2022 Apr 1;8(13):eabj1604. doi: 10.1126/sciadv.abj1604 (PMC10938577; doi:10.1126/sciadv.abj1604)
Supplement: Supplementary file 2 — Data files S1 to S4 [file sciadv.abj1604_data_files_s1_to_s4.zip]

Archive with 4 entries (4 files):
- sciadv.abj1604_data_file_s1.xlsx
- sciadv.abj1604_data_file_s2.xlsx
- sciadv.abj1604_data_file_s3.xlsx
- sciadv.abj1604_data_file_s4.xlsx
