# Supplementary material for: Exportin 1 modulates life span by regulating nucleolar dynamics via the autophagy protein LGG-1/GABARAP
Source: Sci Adv. 2022 Apr 1;8(13):eabj1604. doi: 10.1126/sciadv.abj1604 (PMC10938577; doi:10.1126/sciadv.abj1604)
Supplement: Supplementary file 2 — Data files S1 to S4 [file sciadv.abj1604_data_files_s1_to_s4.zip › sciadv.abj1604_data_file_s1.xlsx]

## Sheet: Upregulated transcripts
WB ID	Gene symbol	log2FoldChange	padj	WormCat Category 1
WBGene00022674	ZK177.9	3.86246	2.48418e-75	Unknown
WBGene00012961	Y47H10A.5	3.10579	1.51184e-225	Unknown
WBGene00008010	C38D9.2	3.0815	9.64285e-47	Unknown
WBGene00015005	B0034.5	2.80165	1.13783e-43	Transmembrane protein
WBGene00016639	C44B12.6	2.71128	3.80456e-36	Unknown
WBGene00044646	B0205.14	2.68413	1.84483e-19	Unknown
WBGene00022441	Y110A2AL.4	2.64486	2.48418e-75	Unknown
WBGene00015573	C07G1.7	2.49349	6.99795e-59	Unknown
WBGene00011508	T05H10.3	2.41263	5.00068e-47	Unknown
WBGene00194713	F19B10.13	2.41116	3.69202e-66	Unknown
WBGene00020747	T24A6.7	2.36684	7.43402e-26	Unknown
WBGene00019858	R03H10.6	2.35443	6.50727e-92	DNA
WBGene00021799	Y53G8AL.1	2.2693	1.66109e-36	Unknown
WBGene00008454	E02A10.4	2.24683	1.96456e-23	Unknown
WBGene00010647	K08C7.4	2.16705	6.09291e-18	Unknown
WBGene00009170	F26F2.5	2.10397	4.74001e-14	Unknown
WBGene00012398	Y6E2A.4	2.09601	2.1012e-27	Unknown
WBGene00010457	K01C8.2	2.07852	4.44878e-15	Proteolysis general
WBGene00018108	F36H5.10	2.06714	1.98287e-18	Unknown
WBGene00044471	F56D6.9	2.05137	2.04814e-87	Unknown
WBGene00077692	C08E8.10	2.01624	1.0833e-25	Unknown
WBGene00018997	F57B9.3	2.00587	6.27674e-14	Ribosome
WBGene00009572	F40D4.13	1.97345	3.14501e-22	Unknown
WBGene00021310	Y32H12A.1	1.97199	7.92493e-14	Transmembrane protein
WBGene00235164	K09F6.13	1.95616	1.27188e-18	Unknown
WBGene00012627	Y38H6C.15	1.95159	8.24194e-17	Unknown
WBGene00021500	Y40C7B.4	1.95083	5.63502e-09	Unknown
WBGene00206361	K02G10.15	1.94654	4.10132e-27	Unknown
WBGene00007345	C05E7.3	1.9425	1.65002e-11	Unknown
WBGene00194803	C25F9.16	1.91349	1.23387e-11	Unknown
WBGene00012521	Y32B12B.1	1.90674	4.10897e-15	Unknown
WBGene00017586	F19B10.4	1.87622	1.52331e-13	Unknown
WBGene00011763	T14B1.1	1.87207	1.327e-53	Unknown
WBGene00013556	Y75B8A.23	1.86137	4.78311e-25	Unknown
WBGene00010686	K08F9.3	1.83556	5.942e-12	Unknown
WBGene00016805	C50D2.1	1.83474	3.10372e-16	Unknown
WBGene00044292	F56D6.8	1.82134	2.81531e-79	Unknown
WBGene00011712	T11F9.10	1.81204	4.53501e-08	Unknown
WBGene00219447	C06H5.14	1.81185	3.37084e-14	Unknown
WBGene00020730	T23E1.3	1.80585	2.05531e-11	Unknown
WBGene00021529	Y41G9A.5	1.79458	3.88636e-30	Unknown
WBGene00009292	F31D4.5	1.79438	2.98848e-27	Unknown
WBGene00008591	F08H9.3	1.77573	1.66428e-07	Stress response
WBGene00017637	F20D6.8	1.77426	1.22849e-23	Signaling
WBGene00021740	Y50D4B.1	1.74543	5.02996e-15	Unknown
WBGene00044479	F15E6.10	1.73768	7.02503e-18	Unknown
WBGene00011733	T12D8.5	1.72888	3.39883e-60	Stress response
WBGene00018251	F40H3.3	1.72289	5.77363e-07	Unknown
WBGene00010269	F58G1.7	1.71628	3.35113e-33	Unknown
WBGene00017509	F16B4.7	1.71607	3.10519e-16	Unknown
WBGene00009318	F32B4.8	1.70382	2.24386e-16	Unknown
WBGene00009692	F44E5.5	1.70013	5.12381e-10	Stress response
WBGene00007271	C03C10.5	1.69916	4.23842e-08	Unknown
WBGene00008850	F15B9.6	1.69037	2.41429e-101	Unknown
WBGene00008862	F15D4.5	1.68995	4.95512e-52	Unknown
WBGene00009908	F49H6.5	1.68987	4.37512e-09	Metabolism
WBGene00044644	B0205.13	1.68788	2.78003e-27	Unknown
WBGene00009486	F36G9.7	1.6848	2.52839e-28	Unknown
WBGene00001752	gst-4	1.68294	2.36275e-75	Stress response
WBGene00016671	C45G7.4	1.68154	1.84309e-31	Proteolysis proteasome
WBGene00021002	W03F9.4	1.68111	1.13908e-27	Metabolism
WBGene00017485	F15E6.4	1.67002	4.20361e-68	Unknown
WBGene00086565	W06G6.17	1.66867	5.28555e-25	Unknown
WBGene00009390	F35C5.1	1.65989	3.60214e-12	Unknown
WBGene00007281	C03E10.3	1.65117	1.89702e-20	Unknown
WBGene00010064	F54F7.2	1.64882	1.98573e-68	Unknown
WBGene00010236	F58B4.3	1.64324	6.15809e-19	Unknown
WBGene00045511	F11A5.18	1.63766	4.93754e-15	Unknown
WBGene00013215	Y54G11A.4	1.6306	3.88792e-27	Unknown
WBGene00220198	Y71G12B.42	1.6203	1.57755e-11	Non-coding RNA
WBGene00010528	K03D3.2	1.6163	2.34708e-17	Unknown
WBGene00044201	H39E23.3	1.61145	2.439e-51	Transmembrane transport
WBGene00008390	D1086.3	1.58327	1.93894e-83	Unknown
WBGene00010163	F56H6.2	1.57765	5.33097e-07	Unknown
WBGene00011060	R06C1.6	1.57032	4.28276e-37	Unknown
WBGene00206474	T22A3.12	1.56632	4.12697e-08	Unknown
WBGene00010092	F55C5.2	1.56268	1.35526e-18	Pseudogene
WBGene00017741	F23C8.13	1.56059	5.43555e-15	Signaling
WBGene00020626	T20F5.4	1.55038	4.13581e-14	Unknown
WBGene00013613	Y102A5C.4	1.5494	3.79948e-09	Unknown
WBGene00009691	F44E5.4	1.54855	6.04337e-07	Stress response
WBGene00015402	C03G6.17	1.54826	4.20969e-08	Unknown
WBGene00021796	Y52E8A.3	1.54761	7.9865e-14	Unknown
WBGene00018747	F53C3.3	1.53506	1.81537e-08	Unknown
WBGene00015729	C13A10.2	1.53214	1.10632e-19	Unknown
WBGene00004054	AC8.1	1.53181	7.67025e-12	Pseudogene
WBGene00017568	F18E9.1	1.52804	2.39996e-05	Unknown
WBGene00022018	Y61A9LA.7	1.52725	2.29424e-07	Unknown
WBGene00008045	C40H5.2	1.52099	1.85994e-08	Unknown
WBGene00020120	R160.3	1.52091	8.87631e-11	Unknown
WBGene00016336	C33C12.4	1.51681	2.99747e-08	Unknown
WBGene00269433	N.A.	1.51503	4.03943e-11	Unknown
WBGene00019070	F58H7.5	1.51479	2.72669e-11	Unknown
WBGene00045457	F33H12.7	1.51324	1.83096e-46	Unknown
WBGene00012760	Y41C4A.17	1.51211	9.30118e-06	Unknown
WBGene00022623	ZC487.1	1.5084	3.74211e-14	Unknown
WBGene00235315	Y50D4A.10	1.50553	3.05719e-19	Unknown
WBGene00019316	K02E7.12	1.501	7.3036e-09	Unknown
WBGene00008955	F19D8.2	1.49617	1.99886e-10	Unknown
WBGene00077786	F53F8.7	1.49499	2.20871e-11	Unknown
WBGene00017335	F10D2.10	1.4922	4.48077e-16	Unknown
WBGene00194731	Y39A1A.27	1.49162	2.55307e-05	Unknown
WBGene00194665	ZK822.8	1.48837	2.16973e-21	Non-coding RNA
WBGene00009702	F44F4.3	1.48528	1.69704e-15	Unknown
WBGene00044901	Y41G9A.10	1.48029	8.88897e-43	Unknown
WBGene00009969	F53B7.7	1.47795	1.40683e-08	Unknown
WBGene00022790	ZK682.7	1.47731	1.5635e-05	Unknown
WBGene00008967	F20B10.3	1.47402	8.80758e-06	Unknown
WBGene00017484	F15E6.3	1.46916	1.7496e-88	Unknown
WBGene00023423	F43C1.7	1.46594	4.00477e-11	Unknown
WBGene00017754	F23F12.8	1.46329	1.88707e-07	Extracellular material
WBGene00009789	F46F2.5	1.46157	1.86686e-12	Unknown
WBGene00011624	T08G5.3	1.44814	1.21466e-09	Unknown
WBGene00016463	NA	1.44131	8.67798e-16	NA
WBGene00010782	K11H3.5	1.44056	1.20826e-14	Unknown
WBGene00015182	B0416.7	1.43725	1.84117e-06	Unknown
WBGene00018052	F35F10.1	1.43646	1.73329e-43	Unknown
WBGene00020861	T27E4.1	1.43588	4.13581e-14	Unknown
WBGene00011678	T10B9.9	1.43397	6.31717e-05	Unknown
WBGene00011899	nlp-68	1.42468	5.94879e-09	Neuronal function
WBGene00012131	T28F3.5	1.42315	2.43762e-11	Metabolism
WBGene00011028	R05D7.3	1.42264	2.04542e-10	Transmembrane protein
WBGene00022165	Y71H2AL.2	1.42224	1.53545e-10	Unknown
WBGene00016817	C50E3.6	1.4212	5.22238e-09	Unknown
WBGene00013322	Y57G11C.32	1.42097	5.9204e-06	Unknown
WBGene00017504	F16B4.2	1.41435	1.70246e-28	Proteolysis proteasome
WBGene00017660	F21C10.11	1.40907	6.56695e-21	Unknown
WBGene00050935	Y37H2A.16	1.40201	5.16706e-07	Pseudogene
WBGene00016845	C50F7.5	1.39775	1.24696e-45	Unknown
WBGene00007324	C05B5.8	1.39624	9.98019e-52	Unknown
WBGene00206512	Y39A3B.7	1.39399	0.000156544	Unknown
WBGene00017082	DC2.5	1.39306	9.46676e-24	Metabolism
WBGene00016785	C49G7.7	1.38708	3.36161e-29	Unknown
WBGene00021134	W10G11.1	1.38352	7.73182e-09	Unknown
WBGene00021135	W10G11.2	1.38198	3.69551e-37	Unknown
WBGene00008863	F15D4.6	1.37375	5.7232e-05	Unknown
WBGene00219308	W06G6.20	1.37341	5.13533e-14	Unknown
WBGene00018750	F53C3.6	1.37176	7.14978e-10	Transmembrane protein
WBGene00045272	F59C12.4	1.36949	1.02314e-35	Unknown
WBGene00010239	F58B4.6	1.36855	7.27248e-07	Unknown
WBGene00009029	F21H7.3	1.36305	8.09371e-09	Unknown
WBGene00020760	T24C4.4	1.35897	8.21045e-41	Stress response
WBGene00020613	T20D4.7	1.3548	1.86707e-18	Unknown
WBGene00270318	N.A.	1.3547	0.000515197	Unknown
WBGene00022140	Y71G12A.4	1.3521	2.24386e-16	Metabolism
WBGene00012892	Y45F10D.14	1.35145	4.12224e-05	Unknown
WBGene00045411	C25F9.11	1.34389	1.56911e-16	Unknown
WBGene00270319	N.A.	1.34317	1.63839e-05	Unknown
WBGene00195143	nlp-78	1.34303	2.89915e-05	Neuronal function
WBGene00020137	T01B10.5	1.34209	3.15161e-10	Unknown
WBGene00007440	C08E8.4	1.34148	2.13899e-64	Metabolism
WBGene00012450	Y17D7B.2	1.34081	1.1722e-06	Metabolism
WBGene00010316	F59B8.1	1.34074	0.000109208	Unknown
WBGene00019090	F59A7.2	1.34013	5.34247e-07	Stress response
WBGene00010058	F54E4.2	1.33749	1.48232e-08	Transmembrane protein
WBGene00009957	F53B2.8	1.33596	1.72596e-40	Unknown
WBGene00018273	F41C3.7	1.33461	8.52275e-06	Unknown
WBGene00007525	C11G10.1	1.32857	9.77816e-33	Unknown
WBGene00016580	ppm-1.H	1.32705	3.75372e-07	Signaling
WBGene00044443	ZC21.10	1.32643	3.70809e-16	Unknown
WBGene00011866	NA	1.32621	1.36913e-10	NA
WBGene00014978	ZC47.8	1.32443	7.29235e-08	Pseudogene
WBGene00016914	C54D1.7	1.32391	1.12831e-08	Unknown
WBGene00019538	K08D12.4	1.32265	1.41963e-12	Unknown
WBGene00235387	N.A.	1.32108	0.000102879	Non-coding RNA
WBGene00021136	W10G11.3	1.32098	2.06523e-27	Unknown
WBGene00019564	K09D9.1	1.32041	3.38925e-34	Unknown
WBGene00044922	Y43C5A.7	1.3159	9.72856e-16	Cytoskeleton
WBGene00015076	B0238.12	1.31578	5.21182e-27	Proteolysis general
WBGene00014836	T09F5.12	1.31566	2.66037e-40	Unknown
WBGene00009088	F23D12.4	1.31551	1.39192e-17	Proteolysis proteasome
WBGene00016540	C39F7.5	1.31522	7.76793e-36	Extracellular material
WBGene00015795	C15F1.2	1.30965	1.68408e-11	Unknown
WBGene00008680	F11A5.15	1.30404	3.00554e-11	Unknown
WBGene00016660	C45B2.3	1.30367	3.2427e-05	Unknown
WBGene00011665	T09F5.1	1.30253	1.86221e-08	Protein modification
WBGene00009543	F38E11.6	1.30237	1.99342e-09	Metabolism
WBGene00011442	T04F8.3	1.30015	1.51036e-05	Unknown
WBGene00044500	T19E7.6	1.2998	4.08564e-22	Unknown
WBGene00044520	F59A7.12	1.295	6.86664e-13	Unknown
WBGene00043054	T21B4.15	1.29357	1.85107e-05	Unknown
WBGene00235295	C42D4.19	1.29322	2.03776e-08	Unknown
WBGene00023503	F17C11.13	1.29036	5.23971e-11	Unknown
WBGene00018763	F53F10.1	1.2877	1.03984e-12	Unknown
WBGene00021517	Y41D4B.15	1.28553	3.60346e-07	Unknown
WBGene00007908	NA	1.28364	7.39747e-08	NA
WBGene00269436	F13A2.14	1.28302	0.000385029	Pseudogene
WBGene00013751	Y113G7A.14	1.28271	0.000202621	Unknown
WBGene00012279	W05B10.4	1.28138	3.17945e-18	Unknown
WBGene00015947	C18A11.1	1.28114	6.79331e-32	Unknown
WBGene00011004	R04B5.6	1.27959	5.40056e-05	Metabolism
WBGene00019133	F59H6.2	1.27572	5.16271e-08	Pseudogene
WBGene00009803	F47B8.2	1.27308	9.54769e-40	Unknown
WBGene00022720	ZK370.6	1.27263	2.41452e-07	Unknown
WBGene00050917	Y53G8AL.4	1.27236	7.26813e-06	Unknown
WBGene00017756	F23F12.12	1.27122	5.95224e-08	Unknown
WBGene00018724	F53A9.1	1.26934	2.22688e-17	Unknown
WBGene00219964	F52G3.6	1.26893	1.64962e-14	Non-coding RNA
WBGene00010822	M01G12.9	1.26663	6.90127e-29	Unknown
WBGene00008350	CE7X_3.2	1.2603	0.000362796	Pseudogene
WBGene00007925	C34C12.6	1.2556	1.06788e-16	Unknown
WBGene00007376	C06C3.5	1.25551	6.94701e-17	Pseudogene
WBGene00009586	F40F9.10	1.25494	1.18961e-06	Non-coding RNA
WBGene00206415	F59H6.14	1.25493	4.92083e-08	Unknown
WBGene00043994	C07A9.12	1.25156	3.44613e-12	Transmembrane protein
WBGene00013387	Y62F5A.9	1.25146	1.15182e-05	Unknown
WBGene00008516	F02C12.2	1.24935	1.32609e-06	Metabolism
WBGene00012470	Y17G7B.19	1.24733	0.00010092	Unknown
WBGene00045322	C09F9.7	1.24598	8.81302e-05	Pseudogene
WBGene00013873	ZC376.1	1.24133	0.000150056	Metabolism
WBGene00219950	F46A8.13	1.2408	2.62433e-11	Non-coding RNA
WBGene00022597	ZC395.5	1.24066	1.24535e-32	Unknown
WBGene00007375	C06C3.4	1.23645	4.88631e-06	Unknown
WBGene00013602	Y87G2A.16	1.23218	2.36819e-06	Extracellular material
WBGene00011831	T19B10.2	1.23093	2.2972e-51	Unknown
WBGene00013702	Y106G6D.6	1.23083	6.02499e-28	Unknown
WBGene00008577	F08G2.5	1.22942	4.66832e-40	Stress response
WBGene00017466	F14F9.3	1.22912	1.5029e-05	Unknown
WBGene00011476	T05D4.3	1.22302	3.47775e-11	Unknown
WBGene00045468	F08A8.8	1.21986	4.70641e-14	Unknown
WBGene00012185	W01F3.2	1.21903	1.10966e-50	Unknown
WBGene00017420	F13B9.2	1.21702	1.74735e-05	Unknown
WBGene00017350	F10E7.9	1.21656	1.411e-19	Transmembrane transport
WBGene00018259	F41B4.3	1.21615	5.97307e-24	Stress response
WBGene00050899	T10C6.15	1.2161	2.83761e-06	Unknown
WBGene00008794	F14D7.7	1.21557	3.88816e-05	Unknown
WBGene00012969	Y48A6B.8	1.21476	5.28083e-06	Unknown
WBGene00019200	H14E04.3	1.21315	2.42956e-13	Unknown
WBGene00012155	VW02B12L.2	1.21298	0.000158505	Signaling
WBGene00020917	W01B11.6	1.21091	1.00035e-46	Stress response
WBGene00235277	T04C4.3	1.21078	0.00185481	Unknown
WBGene00011305	R186.1	1.2105	1.07019e-11	Trafficking
WBGene00012107	T27F6.8	1.2088	8.59018e-15	Proteolysis proteasome
WBGene00011838	T19C4.1	1.20763	1.66472e-05	Unknown
WBGene00010422	H32K16.2	1.20727	4.38541e-17	Unknown
WBGene00010907	M88.4	1.20553	8.35592e-13	Unknown
WBGene00009405	F35C11.6	1.20528	4.03094e-15	Unknown
WBGene00016797	C50A2.3	1.20505	3.1889e-18	Unknown
WBGene00010680	K08F4.12	1.20454	0.00052368	Unknown
WBGene00015935	C17H12.10	1.19936	1.82537e-07	Unknown
WBGene00015002	B0034.1	1.19849	8.95631e-08	Unknown
WBGene00012311	W06G6.9	1.19479	0.00191163	Unknown
WBGene00021003	W03F9.9	1.19413	0.000854486	Metabolism
WBGene00018069	F35H10.3	1.18654	2.15785e-05	Unknown
WBGene00009033	F21H7.12	1.18517	9.11062e-09	Unknown
WBGene00008861	F15D4.4	1.18386	5.26671e-05	Proteolysis general
WBGene00017807	F26A1.9	1.18201	3.3532e-05	Unknown
WBGene00018813	F54D11.3	1.18059	3.75064e-20	Unknown
WBGene00008315	C54G4.5	1.1801	6.30711e-10	Unknown
WBGene00016097	C25E10.8	1.17869	4.31e-40	Proteolysis general
WBGene00044510	K07H8.11	1.17496	0.00168147	Unknown
WBGene00017653	F21C10.3	1.17481	2.18336e-11	Unknown
WBGene00023500	C11H1.9	1.17385	3.25779e-25	Unknown
WBGene00011400	T03F6.4	1.17055	4.36098e-06	Unknown
WBGene00011456	T05A1.5	1.16694	0.00103204	Transmembrane transport
WBGene00012372	W09H1.1	1.16681	8.28231e-05	Signaling
WBGene00008579	F08G2.8	1.16426	4.06839e-09	Unknown
WBGene00013484	Y69H2.9	1.16252	4.86447e-23	Unknown
WBGene00016448	C35D10.12	1.16066	1.95547e-05	Non-coding RNA
WBGene00009511	F37H8.2	1.15923	6.84372e-10	Unknown
WBGene00009104	F25C8.1	1.15858	4.71198e-10	Pseudogene
WBGene00019859	R03H10.7	1.15747	1.67896e-05	DNA
WBGene00017659	F21C10.10	1.15539	5.38824e-60	Metabolism
WBGene00219325	F17C11.22	1.15285	0.000291278	Unknown
WBGene00017194	F07C3.3	1.15258	7.06739e-05	Unknown
WBGene00045416	Y37H2A.14	1.1491	1.80547e-31	Unknown
WBGene00018466	F45E1.5	1.14591	1.88102e-06	Proteolysis general
WBGene00007460	C08F11.13	1.14398	9.46899e-50	Unknown
WBGene00018348	F42C5.6	1.14197	0.00495769	Unknown
WBGene00008396	D1086.9	1.13992	4.28892e-06	Transmembrane transport
WBGene00012009	T25B9.3	1.13843	0.00025039	Unknown
WBGene00017651	F21A9.2	1.13465	1.93403e-09	Nucleic acid
WBGene00235340	C45G7.13	1.13329	3.91882e-08	Unknown
WBGene00017950	F31E3.2	1.13205	4.11043e-08	Signaling
WBGene00014175	ZK971.1	1.13188	0.00201224	Unknown
WBGene00017072	D2096.5	1.1317	3.09317e-10	Unknown
WBGene00019885	R05D8.7	1.13139	5.19177e-11	Metabolism
WBGene00017024	D1022.5	1.12868	4.94771e-11	Unknown
WBGene00015043	cyp-34A8	1.12861	1.6231e-31	Stress response
WBGene00016862	C52A10.1	1.12709	6.46809e-41	Stress response
WBGene00011753	T13F3.6	1.1266	1.26247e-33	Unknown
WBGene00022891	ZK1290.10	1.12597	6.12219e-11	Unknown
WBGene00022307	Y77E11A.2	1.12555	1.4046e-36	Metabolism
WBGene00017838	F26G1.2	1.12452	5.52557e-32	Unknown
WBGene00014732	F09F3.8	1.12445	3.17252e-06	Pseudogene
WBGene00044024	C35A5.11	1.1238	0.000578123	Unknown
WBGene00008726	F13A7.11	1.12356	1.97357e-21	Stress response
WBGene00009331	F32D8.7	1.12221	1.22933e-08	Proteolysis general
WBGene00044667	ZK622.5	1.12187	6.79376e-08	Unknown
WBGene00019744	M02H5.8	1.12005	4.24507e-27	Unknown
WBGene00015913	C17F4.7	1.11998	3.06437e-31	Unknown
WBGene00219375	C02B8.12	1.11997	0.00215578	Unknown
WBGene00017303	F09F7.6	1.11914	8.99362e-27	Unknown
WBGene00044760	Y71H2AM.25	1.11896	3.99405e-06	Proteolysis general
WBGene00013306	Y57G11C.8	1.11856	5.61291e-24	Unknown
WBGene00022696	ift-139	1.1175	9.86883e-06	Cilia
WBGene00044132	C23H4.8	1.11719	9.61133e-07	Unknown
WBGene00019514	K08B4.2	1.11588	1.10318e-06	Unknown
WBGene00014852	W02A11.6	1.11543	5.32407e-05	Pseudogene
WBGene00185076	Y7A9A.79	1.11336	0.000449757	Non-coding RNA
WBGene00021939	Y55F3BR.2	1.11266	5.77746e-26	Proteolysis general
WBGene00012216	W02D9.10	1.1115	5.79183e-20	Unknown
WBGene00012776	Y42A5A.1	1.11145	1.29861e-08	Proteolysis general
WBGene00018465	F45E1.4	1.111	4.60725e-36	Metabolism
WBGene00007474	C08H9.15	1.11084	1.3888e-27	Unknown
WBGene00019991	R09H3.3	1.1089	0.00272434	Unknown
WBGene00021197	Y17G9A.4	1.10751	3.52884e-11	Unknown
WBGene00016738	C47D2.1	1.10683	0.000900676	Unknown
WBGene00021701	Y48G9A.7	1.10657	1.0307e-07	Unknown
WBGene00021892	Y54G2A.28	1.1049	6.65466e-05	Unknown
WBGene00013485	Y69H2.10	1.10484	1.24335e-05	Unknown
WBGene00021337	Y34F4.2	1.10476	5.08758e-13	Unknown
WBGene00017060	D2063.1	1.10414	6.07876e-05	Metabolism
WBGene00021976	Y58A7A.2	1.1041	9.08126e-05	Unknown
WBGene00219316	F21A3.11	1.10328	1.84485e-45	Lysosome
WBGene00007916	C34C6.3	1.10179	5.75243e-12	Nucleic acid
WBGene00011692	T10G3.1	1.10065	1.32724e-10	Unknown
WBGene00016094	C25E10.4	1.0998	7.32855e-07	Transmembrane transport
WBGene00007796	C28D4.10	1.09939	0.000981902	Unknown
WBGene00219378	F43G6.17	1.09928	5.21821e-06	Transcription: chromatin
WBGene00017949	F31D5.6	1.09536	3.91777e-06	Unknown
WBGene00007599	C15A11.7	1.09463	2.38718e-26	Unknown
WBGene00010742	K10D6.2	1.09395	2.47737e-20	Cytoskeleton
WBGene00020011	R11G1.2	1.09393	1.67681e-12	Unknown
WBGene00008096	C44H4.8	1.09177	0.000199554	Unknown
WBGene00021734	Y50C1A.2	1.09064	0.000274087	Unknown
WBGene00020134	T01B6.1	1.0897	3.8434e-16	Unknown
WBGene00021245	Y22D7AL.6	1.0896	5.09083e-05	Unknown
WBGene00010825	M01G12.14	1.08896	0.000398439	Unknown
WBGene00020051	mfsd-6	1.08657	2.61122e-12	Transmembrane transport
WBGene00044206	T26H5.9	1.08625	1.3244e-33	Unknown
WBGene00194793	W04G3.13	1.08588	0.000371884	Unknown
WBGene00012778	Y42A5A.3	1.08557	1.43845e-07	Unknown
WBGene00008517	F02C12.3	1.08469	3.88887e-05	Unknown
WBGene00206464	F59C6.18	1.08454	5.59861e-05	Unknown
WBGene00019047	F58E2.3	1.08291	6.61875e-15	Proteolysis proteasome
WBGene00044349	Y71G12B.32	1.08236	2.64261e-05	Unknown
WBGene00195169	Y50D4A.6	1.08177	5.09792e-08	Unknown
WBGene00020844	T27A10.2	1.08113	0.00305735	Unknown
WBGene00017396	F12A10.7	1.08103	0.00595992	Unknown
WBGene00012592	Y38E10A.14	1.07992	8.38787e-22	Unknown
WBGene00017795	F25F8.1	1.07745	5.40582e-16	Unknown
WBGene00017621	F20A1.10	1.0768	1.33249e-20	Unknown
WBGene00018702	F52E4.5	1.07554	1.95232e-31	Unknown
WBGene00015355	C02F12.5	1.07414	2.01197e-25	Extracellular material
WBGene00016923	C54F6.5	1.07407	1.3714e-07	Unknown
WBGene00189961	Y54G2A.57	1.07344	5.19688e-05	Unknown
WBGene00077439	F55B12.10	1.07169	0.000567823	Unknown
WBGene00007958	C35C5.9	1.07097	1.93048e-17	Unknown
WBGene00044311	K04C2.7	1.07096	0.000131705	Unknown
WBGene00016551	C40A11.8	1.07015	0.00283489	Unknown
WBGene00011325	T01C3.11	1.06659	4.98739e-08	Development
WBGene00014003	ZK593.3	1.0643	7.55279e-20	Unknown
WBGene00021309	Y32G9B.1	1.06382	3.32658e-08	Unknown
WBGene00019761	M03F8.1	1.06212	5.07131e-05	Unknown
WBGene00021511	Y41D4B.1	1.0607	0.00137142	Unknown
WBGene00016454	NA	1.05964	2.95658e-07	NA
WBGene00019812	R01H2.4	1.05933	0.00114069	Unknown
WBGene00011185	R10D12.1	1.05797	4.96937e-20	Transmembrane transport
WBGene00018654	F49H12.3	1.05768	0.00053226	Transmembrane transport
WBGene00017474	F14H12.7	1.05674	7.93649e-06	Unknown
WBGene00013962	ZK287.1	1.05628	1.0598e-11	Metabolism
WBGene00020260	T05E7.4	1.05578	4.12401e-06	Unknown
WBGene00010617	K07A1.13	1.05565	7.377e-23	Unknown
WBGene00021079	W08A12.2	1.05486	2.18227e-25	Unknown
WBGene00020988	W03D8.7	1.05434	1.81816e-06	Unknown
WBGene00016234	C29G2.6	1.05313	2.19411e-22	Unknown
WBGene00017714	F22F1.2	1.05305	0.00374227	Cytoskeleton
WBGene00008069	C43D7.7	1.05253	0.00852366	Unknown
WBGene00022396	Y97E10AR.1	1.05232	7.02773e-14	Unknown
WBGene00015592	C08D8.1	1.05174	1.44071e-06	Transmembrane transport
WBGene00015322	C02B8.3	1.0513	5.09792e-08	Unknown
WBGene00020043	R13A1.5	1.05031	2.66745e-05	Unknown
WBGene00021600	Y46H3A.4	1.04986	0.000264105	Unknown
WBGene00009429	irg-5	1.04846	1.41512e-36	Stress response
WBGene00014505	T05E11.9	1.04742	1.00763e-26	Non-coding RNA
WBGene00019304	K02D10.4	1.0459	3.30645e-26	Unknown
WBGene00009014	F21D5.9	1.04557	0.00146671	Nucleic acid
WBGene00077593	C49G7.12	1.04442	7.27587e-29	Unknown
WBGene00194651	C33D9.13	1.04438	2.10934e-14	Unknown
WBGene00022178	Y71H2AM.13	1.04405	1.14305e-39	Metabolism
WBGene00020985	W03D8.2	1.04349	1.00878e-06	Signaling
WBGene00017792	F25E5.16	1.04345	0.000832894	Unknown
WBGene00022142	Y71G12B.2	1.0434	1.80397e-05	Unknown
WBGene00001397	fat-5	1.04333	2.70753e-33	Metabolism
WBGene00077773	F25H5.10	1.0433	1.31806e-10	Unknown
WBGene00015533	C06E4.4	1.04324	0.000192199	Pseudogene
WBGene00008234	C50F4.9	1.04288	7.14752e-10	Stress response
WBGene00019840	R02F11.2	1.04275	0.00842529	Unknown
WBGene00022641	ZK6.6	1.04271	0.00303549	Transmembrane transport
WBGene00012034	T26C5.4	1.04239	0.000274087	Unknown
WBGene00021183	Y9C9A.16	1.04	0.000502584	Metabolism
WBGene00016920	C54E4.5	1.0394	6.9366e-18	Metabolism
WBGene00044988	W01A8.8	1.03842	2.64912e-37	Unknown
WBGene00019055	F58F9.1	1.03563	3.40273e-05	Unknown
WBGene00022814	ZK742.4	1.0356	5.47105e-08	Metabolism
WBGene00017294	F09E10.1	1.03397	2.73431e-20	Unknown
WBGene00016417	C34F11.8	1.03341	1.57965e-23	Unknown
WBGene00007253	C01H6.3	1.032	0.000143	Nucleic acid
WBGene00008777	F13H10.6	1.03111	1.36473e-28	Unknown
WBGene00016072	C24H12.2	1.02963	1.11635e-07	Unknown
WBGene00009091	F23D12.7	1.02912	1.17679e-14	Unknown
WBGene00018946	F56C3.9	1.02871	2.63613e-13	Unknown
WBGene00007454	C08F11.7	1.02814	0.000450871	Unknown
WBGene00077714	R102.11	1.02655	5.01147e-07	Unknown
WBGene00014074	ZK757.2	1.02483	1.92842e-05	Signaling
WBGene00008708	F11E6.4	1.02478	1.47687e-05	Unknown
WBGene00255594	Y48G1BL.8	1.02389	1.16343e-07	mRNA functions
WBGene00044544	F26F12.8	1.02382	9.76858e-07	Unknown
WBGene00020497	T14A8.2	1.02356	3.17759e-08	Cytoskeleton
WBGene00010296	dgat-2	1.02179	3.12128e-30	Metabolism
WBGene00019979	R09B5.11	1.02115	2.81238e-16	Transmembrane transport
WBGene00018675	F52C9.5	1.02048	0.00205402	Unknown
WBGene00020929	W02C12.2	1.02046	2.17224e-08	Unknown
WBGene00015103	B0280.7	1.02034	0.00877184	Unknown
WBGene00009653	F43D9.1	1.01966	3.96671e-11	Signaling
WBGene00011707	T11B7.2	1.01935	4.00532e-16	Unknown
WBGene00007414	C07E3.3	1.01922	3.05253e-19	Unknown
WBGene00018910	F56A4.2	1.01756	5.15329e-08	Stress response
WBGene00021137	W10G11.4	1.01747	0.0018656	Unknown
WBGene00011046	R05H10.7	1.01664	0.00924992	Unknown
WBGene00018748	F53C3.4	1.01627	1.70633e-05	Unknown
WBGene00010722	K09E4.4	1.01618	3.60046e-09	Metabolism
WBGene00021253	Y22D7AL.15	1.01614	2.54661e-27	Unknown
WBGene00022887	ZK1290.5	1.01585	3.16764e-42	Metabolism
WBGene00021161	Y4C6B.7	1.01579	1.76043e-31	Unknown
WBGene00045275	F18E3.12	1.01536	1.53106e-15	Unknown
WBGene00021080	W08A12.3	1.01446	3.53515e-09	Unknown
WBGene00008263	C53A5.2	1.01432	0.00142508	Unknown
WBGene00007883	C33A12.4	1.01414	3.67067e-11	Unknown
WBGene00023460	F46H6.5	1.0139	0.00811972	Unknown
WBGene00007858	NA	1.01354	4.97786e-06	NA
WBGene00019455	K06H7.1	1.01284	0.0055156	Unknown
WBGene00014944	Y68A4A.12	1.01235	0.0043774	Pseudogene
WBGene00016766	C49C8.2	1.01099	1.54403e-06	Unknown
WBGene00013124	Y52B11A.4	1.01041	1.32027e-05	Unknown
WBGene00016196	C28H8.5	1.0081	0.0100931	Stress response
WBGene00013902	ZC455.1	1.00538	0.0061721	Unknown
WBGene00020631	T20F7.3	1.00465	1.23826e-06	Signaling
WBGene00022472	Y119C1B.6	1.00462	0.00115388	Unknown
WBGene00017713	F22E5.20	1.00461	3.41272e-11	Proteolysis proteasome
WBGene00018078	F35H12.6	1.00347	0.00745419	Unknown
WBGene00019214	H20E11.2	1.00299	9.31101e-07	Unknown
WBGene00010175	F56H11.2	1.00289	5.7321e-09	Unknown
WBGene00011494	T05F1.9	1.00212	3.64917e-08	Unknown
WBGene00044418	C08G5.7	1.00162	2.09359e-06	Unknown
WBGene00019488	NA	1.00159	9.66615e-11	NA
WBGene00010291	F58H10.1	1.00082	1.87045e-11	Unknown
WBGene00015535	C06E4.6	1.0008	4.43823e-23	Metabolism
WBGene00044574	F23G4.1	0.999146	3.80324e-05	Unknown
WBGene00010746	K10D11.2	0.997774	4.90539e-11	Stress response
WBGene00013157	Y53F4B.10	0.996088	0.00662683	Metabolism
WBGene00010039	F54C8.6	0.994832	1.48782e-08	Unknown
WBGene00050906	F20E11.17	0.993541	1.48782e-08	Unknown
WBGene00009637	nspc-13	0.993002	1.6892e-19	Unknown
WBGene00016217	C29F9.2	0.992164	4.23713e-12	Unknown
WBGene00019592	K09F6.9	0.992105	7.12736e-19	Unknown
WBGene00044212	Y68A4A.13	0.990813	6.53975e-14	Unknown
WBGene00022419	Y102A11A.9	0.990599	1.57562e-08	Unknown
WBGene00007892	C33B4.4	0.990213	5.58949e-21	Unknown
WBGene00045253	F46C3.6	0.990182	1.68327e-10	Unknown
WBGene00015295	acl-12	0.989785	2.54002e-36	Metabolism
WBGene00008168	C48B4.3	0.986372	3.58265e-05	Unknown
WBGene00016596	C42D4.3	0.986144	1.56873e-12	Unknown
WBGene00021379	Y37E11B.7	0.986108	7.39747e-08	Unknown
WBGene00020962	W02H5.8	0.985774	2.24293e-20	Metabolism
WBGene00195073	F02E11.7	0.98512	0.00123648	Unknown
WBGene00021979	Y58A7A.5	0.984516	2.49263e-17	Unknown
WBGene00194674	F23D12.11	0.983461	2.21008e-28	Unknown
WBGene00010848	M04B2.6	0.983363	4.3551e-08	Unknown
WBGene00015668	C10A4.7	0.982893	0.007168	Unknown
WBGene00044367	T05A8.8	0.982554	0.000228222	Unknown
WBGene00012432	Y11D7A.8	0.981414	6.13872e-05	Unknown
WBGene00010242	F58D5.2	0.980271	5.68431e-22	Unknown
WBGene00019597	K09H9.5	0.979693	7.22018e-06	Unknown
WBGene00014140	ZK899.1	0.974847	2.83861e-12	Unknown
WBGene00019012	F57C9.6	0.974281	4.65079e-08	Transmembrane protein
WBGene00017703	F22E5.1	0.973904	1.02949e-09	Unknown
WBGene00021011	W03G1.5	0.973889	0.0029246	Unknown
WBGene00009774	F46B6.9	0.973258	0.00219588	Unknown
WBGene00014210	ZK1067.4	0.973164	9.31101e-07	Transmembrane protein
WBGene00007641	C17E4.1	0.97266	0.00704298	Unknown
WBGene00014002	ZK593.2	0.972586	3.85262e-09	Unknown
WBGene00013181	Y53H1B.2	0.97169	7.63813e-26	Unknown
WBGene00007739	C26C6.4	0.971484	0.0014072	Unknown
WBGene00012753	Y41C4A.6	0.971085	0.00240481	Unknown
WBGene00019101	F59B1.10	0.970861	1.56737e-08	Unknown
WBGene00017168	F01F1.14	0.969939	6.29517e-07	Unknown
WBGene00013897	ZC443.2	0.969854	0.0112396	Unknown
WBGene00015196	B0454.5	0.96976	7.16039e-21	Unknown
WBGene00010773	K11E4.1	0.969536	0.00100595	Unknown
WBGene00016003	C18H9.5	0.968165	2.22804e-08	Transmembrane transport
WBGene00045338	M01B2.13	0.967988	1.14343e-07	Unknown
WBGene00022847	ZK1055.6	0.967609	6.58795e-28	Unknown
WBGene00010288	F58H1.5	0.965432	2.42116e-14	Unknown
WBGene00017027	D1044.1	0.96542	4.85684e-11	Unknown
WBGene00015455	C04G6.5	0.964085	2.15299e-07	Stress response
WBGene00020912	W01A11.7	0.963693	1.96023e-07	Unknown
WBGene00044724	R02E4.3	0.963483	8.17883e-07	Unknown
WBGene00023477	nspc-1	0.963471	8.92974e-13	Unknown
WBGene00010224	F58A3.4	0.962674	0.00383298	Unknown
WBGene00017806	F26A1.8	0.962107	6.16868e-06	Unknown
WBGene00007506	C10C5.2	0.961563	2.88712e-20	Stress response
WBGene00018278	F41C6.4	0.960905	1.21584e-07	Proteolysis general
WBGene00021978	Y58A7A.4	0.959824	4.34032e-11	Unknown
WBGene00020704	T22F7.5	0.958967	5.65657e-05	Unknown
WBGene00008481	E04D5.2	0.95885	0.000183612	Transmembrane protein
WBGene00022786	ZK652.8	0.958227	7.21369e-14	Unknown
WBGene00021457	Y39F10C.1	0.958063	5.35374e-06	Extracellular material
WBGene00206521	T02G5.15	0.95781	0.00285204	Unknown
WBGene00077764	F59C6.16	0.957154	6.24218e-22	Unknown
WBGene00044921	F53C11.9	0.956698	2.52715e-15	Proteolysis general
WBGene00017718	F22F4.5	0.956169	7.60433e-13	Unknown
WBGene00011479	T05E11.2	0.955143	1.08605e-07	Cytoskeleton
WBGene00009101	F25B3.4	0.955057	3.45133e-09	Signaling
WBGene00017726	F22H10.2	0.954702	1.89096e-13	Stress response
WBGene00010935	M163.1	0.954505	7.59464e-16	Unknown
WBGene00009927	F52B11.5	0.953429	3.78549e-09	Unknown
WBGene00009343	F32H2.6	0.951342	2.98784e-05	Metabolism
WBGene00008476	E03H4.8	0.951214	1.84418e-24	Trafficking
WBGene00044757	Y55F3BR.11	0.950922	7.36315e-10	Unknown
WBGene00009099	F25B3.2	0.9506	0.0136349	Unknown
WBGene00021028	W04C9.6	0.949459	0.000133578	Unknown
WBGene00194692	T02C12.5	0.949218	0.00180666	Unknown
WBGene00195209	C07B5.8	0.948892	0.000476623	Unknown
WBGene00007691	C23H4.2	0.948635	6.47018e-13	Unknown
WBGene00020551	T17H7.7	0.94856	4.04287e-14	Unknown
WBGene00017271	F08F8.6	0.948333	0.00150441	Unknown
WBGene00015495	C05E11.6	0.94801	2.93394e-07	Unknown
WBGene00009484	F36G3.3	0.94721	0.0179434	Unknown
WBGene00018804	F54D10.3	0.946714	1.95391e-08	Unknown
WBGene00015741	C13F10.1	0.945177	3.44739e-05	Unknown
WBGene00007765	C27B7.9	0.945146	5.90048e-26	Unknown
WBGene00044485	Y54G2A.41	0.94468	3.59807e-06	Unknown
WBGene00021965	Y57G7A.1	0.944118	1.32185e-15	Unknown
WBGene00020575	T19D7.7	0.944059	0.0230517	Signaling
WBGene00006605	tra-2	0.943922	9.8975e-13	Development
WBGene00010659	K08D8.5	0.943774	3.74552e-18	Stress response
WBGene00044421	D1007.18	0.943447	0.00981855	Unknown
WBGene00044166	C54C6.7	0.942092	3.44088e-11	Unknown
WBGene00007214	C01A2.2	0.941364	1.26098e-14	Unknown
WBGene00010290	F58H1.7	0.940955	7.01903e-11	Unknown
WBGene00011484	T05E11.8	0.939381	5.62008e-07	Unknown
WBGene00016734	C46H11.10	0.939275	0.000260097	Unknown
WBGene00044268	T27E7.10	0.939194	1.31465e-06	Pseudogene
WBGene00009466	F36D1.7	0.938654	6.71509e-09	Unknown
WBGene00021673	Y48G1BM.8	0.938173	7.50702e-05	Pseudogene
WBGene00014300	D2023.1	0.937839	2.27937e-08	Stress response
WBGene00017133	EEED8.2	0.937152	7.02503e-18	Unknown
WBGene00019732	M02D8.6	0.937102	7.45547e-07	Unknown
WBGene00011934	T22H2.4	0.936307	0.0034084	Unknown
WBGene00007138	B0285.6	0.935688	0.000156683	Transmembrane transport
WBGene00021157	Y4C6B.3	0.935241	2.73239e-15	Transmembrane transport
WBGene00021915	Y55D5A.1	0.933763	6.43503e-08	Unknown
WBGene00022386	Y95B8A.6	0.932088	6.19491e-25	Unknown
WBGene00007146	B0334.6	0.931569	6.48131e-06	Signaling
WBGene00017618	F20A1.6	0.931524	8.46955e-09	Unknown
WBGene00017597	F19C7.8	0.931189	0.000153267	Signaling
WBGene00020365	T08G2.2	0.930743	8.57074e-05	Unknown
WBGene00013456	Y67A10A.7	0.930045	0.000691928	Unknown
WBGene00012475	Y18D10A.2	0.927864	2.90698e-06	Unknown
WBGene00044553	T23B12.11	0.927296	8.52049e-13	Unknown
WBGene00016396	C34B2.11	0.926859	8.05222e-13	Unknown
WBGene00086560	ZK355.8	0.926672	0.0026228	Unknown
WBGene00007485	C09G1.3	0.926429	0.0159805	Unknown
WBGene00021493	Y40B10A.9	0.925618	4.00718e-16	Signaling
WBGene00020624	T20D4.19	0.925513	0.0128921	Unknown
WBGene00020854	T27C4.1	0.925083	4.75159e-18	Unknown
WBGene00021048	W05H9.1	0.924762	3.40105e-41	Unknown
WBGene00009623	F41E7.7	0.924656	5.73285e-05	Unknown
WBGene00008020	C38H2.3	0.92254	3.19217e-07	Unknown
WBGene00011583	T07D10.3	0.921552	2.40417e-06	Unknown
WBGene00019324	K02F2.5	0.920718	3.95299e-13	Unknown
WBGene00195255	H16D19.7	0.920058	0.00723586	Pseudogene
WBGene00014173	ZK970.7	0.919585	2.65749e-18	Unknown
WBGene00195024	F39E9.17	0.919291	0.00608988	Non-coding RNA
WBGene00011772	T14G8.4	0.918279	3.05169e-05	Unknown
WBGene00013458	Y67A10A.9	0.917212	1.54112e-08	Cytoskeleton
WBGene00019973	R09A1.3	0.916456	2.18786e-12	Unknown
WBGene00009412	F35E2.5	0.916454	2.18773e-05	Unknown
WBGene00008335	C55A6.6	0.915405	5.97596e-11	Metabolism
WBGene00020341	T08B1.4	0.915366	4.32074e-19	Unknown
WBGene00019314	K02E7.10	0.914794	0.000474621	Proteolysis general
WBGene00009453	F36A2.3	0.914212	3.77419e-27	Metabolism
WBGene00043995	F40F12.9	0.913831	1.55153e-06	Nucleic acid
WBGene00014069	ZK678.3	0.913709	0.0150422	Unknown
WBGene00019780	M60.4	0.913271	8.09917e-24	Unknown
WBGene00011314	T01B7.9	0.912256	0.00240684	Unknown
WBGene00016360	C33G8.2	0.912078	3.42611e-11	Cell cycle
WBGene00010174	F56H9.2	0.911634	2.00001e-21	Unknown
WBGene00022017	Y61A9LA.5	0.911404	0.000299714	Pseudogene
WBGene00077525	NA	0.911256	7.84702e-12	NA
WBGene00007365	C06B3.6	0.91114	5.75879e-21	Metabolism
WBGene00011984	T24C2.5	0.911039	9.5089e-12	Unknown
WBGene00044280	W02A2.9	0.911004	2.53366e-16	Unknown
WBGene00015572	C07G1.6	0.91053	0.000157279	Unknown
WBGene00017022	D1022.3	0.910326	6.01222e-10	Unknown
WBGene00206386	K10C2.12	0.910261	3.23256e-10	Unknown
WBGene00017189	F07B7.8	0.910216	0.00348176	Unknown
WBGene00015262	B0563.5	0.909986	0.00148325	Unknown
WBGene00022410	Y97E10C.1	0.909528	1.18377e-20	Unknown
WBGene00270320	F27D9.13	0.909022	0.0101091	Unknown
WBGene00022228	Y73B6A.1	0.908268	0.00541298	Signaling
WBGene00044143	K09E9.4	0.907503	0.00102519	Signaling
WBGene00015392	nspc-7	0.906903	1.7257e-11	Unknown
WBGene00009779	F46C5.2	0.906284	0.00474254	Unknown
WBGene00044783	T26H5.10	0.90572	5.50712e-06	Unknown
WBGene00011428	nlp-80	0.905696	1.18891e-10	Neuronal function
WBGene00016119	C25H3.10	0.905512	9.5069e-18	Unknown
WBGene00020009	R11F4.3	0.905004	1.73354e-14	Unknown
WBGene00013975	ZK455.5	0.90398	2.54408e-05	Unknown
WBGene00021050	W05H9.3	0.902775	4.26066e-34	Unknown
WBGene00007097	B0024.4	0.902261	1.53292e-15	Stress response
WBGene00009660	F43G6.8	0.902012	3.79691e-18	Proteolysis proteasome
WBGene00022191	Y71H2B.1	0.901903	1.81569e-12	Metabolism
WBGene00008922	F17C11.11	0.899562	1.24442e-22	Stress response
WBGene00017850	F27B10.1	0.899311	0.000149063	Unknown
WBGene00007405	C07A9.9	0.89906	5.59947e-19	Unknown
WBGene00021520	Y41D4B.18	0.898033	1.73629e-05	Pseudogene
WBGene00016332	C32F10.4	0.897507	1.31578e-18	Unknown
WBGene00044348	Y71G12B.31	0.897137	0.00268833	Signaling
WBGene00044492	Y54G2A.49	0.896386	9.29074e-11	Unknown
WBGene00009102	F25B3.5	0.895073	2.86647e-09	Unknown
WBGene00195025	F39E9.18	0.895037	0.00138998	Non-coding RNA
WBGene00011844	T19C9.8	0.894579	3.80991e-06	Stress response
WBGene00016052	dod-3	0.894344	5.69126e-25	Unknown
WBGene00008831	F14H3.12	0.892849	1.0082e-12	Cytoskeleton
WBGene00019181	H10D18.6	0.890868	0.00130119	Pseudogene
WBGene00010584	K05C4.8	0.890331	0.00945639	Unknown
WBGene00013946	ZK228.3	0.890292	1.57948e-25	Unknown
WBGene00014308	F07H5.4	0.889695	2.32238e-16	Pseudogene
WBGene00018966	F56D2.5	0.888729	1.18125e-14	Proteolysis proteasome
WBGene00007937	C34E11.4	0.888053	2.90598e-07	Unknown
WBGene00010501	K02C4.2	0.887767	0.00742541	Unknown
WBGene00077636	Y46G5A.43	0.887532	1.54142e-07	Pseudogene
WBGene00009216	F28D1.6	0.887028	1.42076e-05	Unknown
WBGene00009447	F35H8.2	0.886167	4.49211e-10	Protein modification
WBGene00012947	Y47H9C.1	0.885892	2.27842e-08	Unknown
WBGene00219886	F09E10.15	0.885826	1.633e-07	Non-coding RNA
WBGene00018899	F55G1.1	0.885081	0.00573694	Unknown
WBGene00045397	Y54G2A.52	0.884943	6.01687e-16	Unknown
WBGene00206525	R74.10	0.884737	0.00229533	Unknown
WBGene00007652	C17G1.5	0.884698	5.83888e-12	Unknown
WBGene00010320	F59B10.4	0.884552	1.55162e-05	Unknown
WBGene00019652	K11G9.1	0.884026	0.000347505	Unknown
WBGene00011854	T20B3.14	0.883526	0.00308442	Unknown
WBGene00008105	C45B11.2	0.883337	5.14313e-09	Unknown
WBGene00009639	nspc-15	0.882945	0.0257748	Unknown
WBGene00009804	F47B8.3	0.881906	3.30528e-15	Stress response
WBGene00044207	Y6G8.5	0.881132	0.00630315	Unknown
WBGene00013784	Y116A8C.3	0.88066	0.000133296	Unknown
WBGene00022033	Y65B4BL.1	0.879727	1.33438e-15	Unknown
WBGene00023020	F30H5.4	0.878838	0.0338526	Non-coding RNA
WBGene00010632	K07C5.9	0.878793	0.0046426	Unknown
WBGene00010456	K01C8.1	0.8771	2.63753e-29	Metabolism
WBGene00235093	C54F6.18	0.876259	0.000569125	Unknown
WBGene00020692	T22E5.6	0.875953	2.84746e-05	Unknown
WBGene00045474	C49G9.2	0.875753	0.000776468	Unknown
WBGene00009947	ttc-36	0.874452	9.41628e-20	Stress response
WBGene00019944	R07G3.8	0.874387	2.42768e-13	Unknown
WBGene00010396	H13N06.2	0.874151	6.35867e-06	Unknown
WBGene00219912	F22H10.10	0.873621	7.58373e-07	Non-coding RNA
WBGene00016187	C28G1.2	0.873018	5.60792e-07	Proteolysis general
WBGene00022445	Y110A2AL.9	0.872819	2.76503e-05	Unknown
WBGene00010001	F53F8.4	0.872712	1.915e-13	Unknown
WBGene00017309	F09F9.4	0.87201	0.000635754	Transmembrane protein
WBGene00008356	nspc-20	0.870787	2.06312e-14	Unknown
WBGene00017428	F13D11.3	0.870287	4.74443e-08	Signaling
WBGene00022314	Y77E11A.14	0.870169	0.000357635	Unknown
WBGene00009787	F46F2.3	0.869987	3.24997e-14	Unknown
WBGene00010475	K01F9.2	0.868804	2.643e-11	Unknown
WBGene00013563	Y75B8A.33	0.868681	0.0226047	Unknown
WBGene00008453	E02A10.3	0.867929	2.03991e-06	Signaling
WBGene00010658	K08D8.4	0.867349	1.30091e-17	Stress response
WBGene00013146	Y53C12B.7	0.866409	5.66092e-05	Unknown
WBGene00022644	dod-19	0.866406	1.03751e-20	Stress response
WBGene00016435	C35B1.5	0.866297	1.18689e-24	Unknown
WBGene00014755	F40F12.8	0.866131	0.0233096	Pseudogene
WBGene00013366	Y60A3A.21	0.865954	7.32234e-23	Unknown
WBGene00012628	Y38H6C.16	0.865942	7.29031e-06	Metabolism
WBGene00019759	M03F4.6	0.86537	8.82184e-06	Unknown
WBGene00010522	K03A11.5	0.865057	4.92847e-08	Unknown
WBGene00013216	Y54G11A.7	0.863563	5.22759e-19	Unknown
WBGene00194742	F37C12.21	0.863187	0.000226817	Unknown
WBGene00235133	T26H5.14	0.863073	7.03718e-06	Unknown
WBGene00045208	F13E9.15	0.862934	8.05238e-06	Unknown
WBGene00022194	Y71H2B.4	0.86276	2.5086e-15	Unknown
WBGene00009356	F33A8.10	0.862341	0.00931725	Unknown
WBGene00017093	E02C12.8	0.861929	6.87332e-14	Unknown
WBGene00019379	K04A8.10	0.861487	0.00812595	Pseudogene
WBGene00010133	F55H12.2	0.861117	3.38959e-15	Unknown
WBGene00189956	Y34F4.6	0.861046	0.000163102	Unknown
WBGene00020200	T04A6.1	0.86043	1.88664e-15	Unknown
WBGene00021768	Y51F10.7	0.859975	1.53816e-18	Unknown
WBGene00007856	C31H5.5	0.859905	7.25611e-10	Unknown
WBGene00269373	M01D1.12	0.859804	0.0280713	Unknown
WBGene00015948	C18A11.2	0.858739	0.0173565	Unknown
WBGene00017720	F22F7.2	0.858603	3.7799e-06	Metabolism
WBGene00014000	ZK550.6	0.857375	4.05089e-20	Metabolism
WBGene00010258	F58E6.11	0.85709	0.00227894	Unknown
WBGene00050945	C45B11.7	0.856029	0.00264411	Pseudogene
WBGene00007901	C33D9.8	0.855849	0.00224199	Unknown
WBGene00017247	F08D12.3	0.855767	5.46648e-05	Unknown
WBGene00009634	nspc-9	0.855416	9.20089e-15	Unknown
WBGene00010327	F59C6.8	0.855109	0.00554626	Unknown
WBGene00009723	F45D3.3	0.854309	6.32495e-22	Unknown
WBGene00007419	C07E3.9	0.854181	5.48409e-22	Signaling
WBGene00007299	C04F12.5	0.854154	7.12736e-19	Unknown
WBGene00018232	F40E3.5	0.853843	0.000106787	Signaling
WBGene00016101	C25E10.12	0.853839	3.60267e-20	Proteolysis general
WBGene00012688	Y39B6A.29	0.853614	0.00459583	Transmembrane transport
WBGene00017469	F14F9.6	0.853415	0.0124374	Unknown
WBGene00007717	C25D7.5	0.851612	7.49849e-10	Stress response
WBGene00010031	F54B11.8	0.851133	0.0344344	Unknown
WBGene00013080	Y51A2D.13	0.851008	1.36245e-23	Signaling
WBGene00007682	C18D11.6	0.850907	5.02244e-05	Unknown
WBGene00022848	ZK1055.7	0.850118	2.46808e-23	Stress response
WBGene00018730	F53A9.7	0.849654	6.72783e-11	Unknown
WBGene00016657	C44E12.1	0.849042	9.94748e-12	Metabolism
WBGene00014089	ZK822.1	0.848497	1.88031e-08	Unknown
WBGene00012421	Y9C2UA.1	0.848362	2.7215e-06	Unknown
WBGene00044673	C07D10.6	0.848121	0.020067	Unknown
WBGene00045252	Y62H9A.15	0.847684	4.61173e-11	Unknown
WBGene00016605	C43E11.5	0.847154	7.76038e-06	Signaling
WBGene00011880	T21B6.3	0.846993	1.43573e-09	Unknown
WBGene00016013	ugt-66	0.846402	4.82258e-18	Stress response
WBGene00016877	C52D10.3	0.846008	2.50518e-16	Unknown
WBGene00021835	Y54E10A.17	0.845972	1.21292e-17	Unknown
WBGene00013090	Y51B9A.8	0.845925	2.01561e-18	Stress response
WBGene00044210	Y51A2D.21	0.845745	2.6315e-05	Unknown
WBGene00009640	nspc-10	0.844802	8.66741e-15	Unknown
WBGene00003602	NA	0.844722	1.33438e-15	NA
WBGene00015805	C15H9.11	0.844617	1.36586e-08	Unknown
WBGene00018144	F37C4.4	0.844093	2.92798e-09	Unknown
WBGene00219493	C18D4.12	0.84279	1.53281e-08	Unknown
WBGene00012610	Y38F1A.8	0.842586	8.61059e-08	Unknown
WBGene00015756	C14C6.2	0.842399	1.89461e-09	Unknown
WBGene00008490	F01D4.8	0.841403	0.00286637	Metabolism
WBGene00018241	F40G9.5	0.841116	3.89185e-13	Unknown
WBGene00021875	Y54G2A.10	0.841086	1.46709e-08	Unknown
WBGene00012910	Y46G5A.20	0.840636	1.83552e-11	Unknown
WBGene00011718	T11G6.3	0.840002	1.04362e-12	Transmembrane transport
WBGene00008626	nlp-79	0.839851	0.00339165	Neuronal function
WBGene00021400	Y38C1AA.9	0.839725	0.000456479	Unknown
WBGene00016424	C34H4.1	0.839528	7.89551e-16	Stress response
WBGene00008776	F13H10.5	0.839014	0.00406165	Metabolism
WBGene00012622	Y38H6C.9	0.836116	0.000359133	Unknown
WBGene00007366	C06B3.7	0.835844	2.89047e-10	Unknown
WBGene00013257	Y57A10A.14	0.832846	1.81477e-08	Unknown
WBGene00008610	F09C3.2	0.832409	7.59336e-08	Metabolism
WBGene00020324	T07F12.4	0.831987	6.8681e-07	Signaling
WBGene00013046	Y50E8A.1	0.831111	2.55284e-05	Unknown
WBGene00021156	Y4C6B.2	0.830955	1.76058e-11	Transmembrane transport
WBGene00018772	F53G12.4	0.830572	0.00353535	Unknown
WBGene00007693	C23H4.4	0.830115	3.33295e-06	Unknown
WBGene00014148	ZK909.3	0.829918	4.34971e-16	Metabolism
WBGene00219289	T05C12.15	0.829302	0.000655525	Unknown
WBGene00018749	F53C3.5	0.829194	1.57874e-05	Pseudogene
WBGene00001564	icl-1	0.828985	1.12634e-24	Metabolism
WBGene00012821	Y43F8B.11	0.828935	3.73509e-05	Unknown
WBGene00009428	F35E12.4	0.828351	8.36582e-10	Pseudogene
WBGene00008994	F21A3.4	0.827798	0.0110196	Unknown
WBGene00022161	Y71G12B.26	0.827294	0.0338353	Unknown
WBGene00021509	Y41D4A.7	0.827166	4.21707e-05	Unknown
WBGene00022572	ZC239.14	0.826443	3.29346e-07	Transmembrane transport
WBGene00017764	F25A2.1	0.826069	0.000627043	Unknown
WBGene00022028	Y65B4A.4	0.824797	0.0116218	Metabolism
WBGene00019113	F59E11.7	0.824443	1.81354e-06	Unknown
WBGene00008095	C44H4.6	0.824419	0.0416536	Signaling
WBGene00018958	F56C11.6	0.824054	2.98504e-17	Metabolism
WBGene00016099	C25E10.10	0.823876	1.27744e-15	Proteolysis general
WBGene00044355	ZK563.7	0.823689	5.23421e-13	Metabolism
WBGene00194726	R13A5.15	0.823644	0.00013206	Transmembrane protein
WBGene00012783	Y43C5A.3	0.823045	3.1256e-13	Stress response
WBGene00017307	F09F9.2	0.822988	0.000656815	Unknown
WBGene00010884	M7.8	0.822864	1.42468e-08	Unknown
WBGene00012289	W05H12.1	0.822611	4.53351e-11	Unknown
WBGene00016996	D1005.2	0.82256	2.55724e-05	Metabolism
WBGene00018758	F53E10.1	0.822421	2.04656e-23	Metabolism
WBGene00018213	F39H12.2	0.822375	0.0382227	Unknown
WBGene00015570	C07F11.2	0.822218	0.00583748	Unknown
WBGene00013750	Y113G7A.13	0.820486	0.000627043	Unknown
WBGene00018354	F42G2.5	0.820379	7.81799e-10	Unknown
WBGene00014793	H40L08.2	0.820301	1.66257e-24	Unknown
WBGene00015889	C17C3.3	0.819834	0.000964637	Metabolism
WBGene00044588	ZK1236.9	0.81983	4.26288e-07	Unknown
WBGene00011154	R09A8.5	0.819773	9.09257e-05	Unknown
WBGene00016594	NA	0.819746	1.21702e-41	NA
WBGene00044169	C06C3.10	0.819127	0.00751907	Unknown
WBGene00017654	F21C10.4	0.818704	1.99474e-05	Transmembrane protein
WBGene00043982	B0403.6	0.818414	4.52852e-08	Unknown
WBGene00017257	F08F1.3	0.818216	2.23736e-09	Unknown
WBGene00017894	F28B12.1	0.818214	2.07995e-05	Unknown
WBGene00012989	Y48C3A.5	0.818195	5.79738e-06	Unknown
WBGene00050974	Y6G8.9	0.817781	0.0139358	Pseudogene
WBGene00017964	F31F7.1	0.817112	4.5264e-25	Unknown
WBGene00016698	C46A5.1	0.816731	1.84878e-05	Signaling
WBGene00016530	C39D10.2	0.816352	1.70706e-05	Unknown
WBGene00008783	F14B6.2	0.816142	1.67051e-05	Unknown
WBGene00008914	F17C11.2	0.814406	1.746e-08	Unknown
WBGene00044701	AH9.6	0.81418	0.015549	Transmembrane protein
WBGene00019361	clik-3	0.81394	2.03718e-17	Unknown
WBGene00020887	hic-1	0.813771	0.00120762	Cytoskeleton
WBGene00008493	F01D5.2	0.813339	1.49419e-08	Extracellular material
WBGene00016916	C54D2.2	0.813089	0.0117474	Unknown
WBGene00021445	Y39A3CR.5	0.812659	3.33076e-05	Unknown
WBGene00011762	T13H10.2	0.812603	0.0202838	Unknown
WBGene00016533	C39D10.6	0.812409	0.0216057	Transmembrane protein
WBGene00008886	F16C3.2	0.812326	4.15522e-11	Unknown
WBGene00013806	Y116A8C.29	0.812174	2.15943e-08	Unknown
WBGene00008698	F11D11.3	0.810876	0.0299453	Stress response
WBGene00009241	F28H7.8	0.810713	3.04533e-11	Metabolism
WBGene00017599	F19F10.3	0.810029	1.50638e-05	Unknown
WBGene00020215	T04G9.4	0.809932	1.00722e-15	Metabolism
WBGene00206412	T24H7.8	0.809764	0.000645512	Unknown
WBGene00016513	C38C3.4	0.809403	1.05719e-09	Cytoskeleton
WBGene00015527	C06E2.1	0.808797	1.62676e-05	Nucleic acid
WBGene00044347	Y71G12B.30	0.808693	4.29214e-06	Signaling
WBGene00008727	F13A7.12	0.808405	0.0354324	Unknown
WBGene00021838	Y54E10BL.3	0.808156	0.00125204	Unknown
WBGene00008213	C49F8.1	0.808081	3.08919e-05	Unknown
WBGene00011463	T05A10.6	0.807869	0.0125543	Unknown
WBGene00007911	C34B7.1	0.807732	1.51117e-08	Protein modification
WBGene00010135	F55H12.4	0.806412	2.01931e-26	Unknown
WBGene00007931	C34D1.4	0.806342	2.24867e-11	Unknown
WBGene00021333	Y34D9A.8	0.806267	6.34416e-10	Metabolism
WBGene00015382	C03B1.14	0.805972	5.02406e-14	Unknown
WBGene00045473	F30A10.14	0.805775	1.47478e-18	Unknown
WBGene00019817	R02C2.6	0.805729	0.000146011	Cell cycle
WBGene00019674	K12C11.3	0.805175	4.28997e-06	Transmembrane transport
WBGene00007421	C07H4.1	0.804423	1.81355e-14	Unknown
WBGene00011799	T16G1.5	0.803844	1.82503e-09	Unknown
WBGene00019268	H41C03.1	0.803052	1.92036e-17	Metabolism
WBGene00021018	W04B5.1	0.802353	9.81597e-13	Pseudogene
WBGene00018145	F37C4.5	0.802178	1.17929e-33	Unknown
WBGene00015059	B0228.1	0.802081	0.00111322	Unknown
WBGene00009157	F26E4.2	0.801975	4.2874e-09	Unknown
WBGene00016027	C23H5.8	0.801403	7.62801e-21	Unknown
WBGene00206354	F27E5.9	0.800583	0.000788812	Unknown
WBGene00012176	W01C9.2	0.799056	4.38361e-06	Unknown
WBGene00016982	C56G2.9	0.799037	0.00333325	Unknown
WBGene00044767	T23B7.3	0.798644	1.35526e-06	Unknown
WBGene00044665	F59A6.12	0.797405	7.11055e-24	Unknown
WBGene00019170	H06I04.6	0.796878	1.44278e-22	Transmembrane protein
WBGene00008572	F08B12.4	0.79648	3.097e-15	Unknown
WBGene00014125	ZK863.8	0.7963	3.30153e-07	Unknown
WBGene00011337	T01G1.2	0.796153	1.9934e-08	Unknown
WBGene00013647	Y105C5B.5	0.795005	2.63847e-21	Unknown
WBGene00020817	T25G12.11	0.79492	0.00705778	Unknown
WBGene00015158	B0361.4	0.794721	0.00333783	Unknown
WBGene00017361	F10E9.12	0.794675	7.73375e-18	Unknown
WBGene00018607	F48E3.8	0.794417	5.65662e-10	Extracellular material
WBGene00018130	F36H12.17	0.794378	8.39656e-05	Unknown
WBGene00020568	T19D2.3	0.793753	0.0041661	Unknown
WBGene00008226	C50B8.4	0.793692	0.000106994	Unknown
WBGene00044481	ZK185.5	0.791849	4.73019e-15	Transmembrane transport
WBGene00016634	C44B11.4	0.79157	0.0100648	Unknown
WBGene00010747	K10D11.3	0.791092	7.74583e-05	Stress response
WBGene00022145	Y71G12B.5	0.790885	0.00796208	Unknown
WBGene00022270	Y73E7A.3	0.790692	3.99842e-11	Transmembrane transport
WBGene00007994	C37E2.2	0.790251	0.000296993	Unknown
WBGene00019772	M04G7.1	0.789923	0.000862066	Unknown
WBGene00022130	Y71F9B.9	0.789194	4.30032e-07	Metabolism
WBGene00010931	M162.5	0.789189	0.000409414	Transmembrane transport
WBGene00019303	K02D10.3	0.789076	0.0170525	Unknown
WBGene00020690	T22E5.1	0.788265	0.000485261	Unknown
WBGene00021533	Y42G9A.3	0.788225	1.37164e-13	Unknown
WBGene00011870	T20G5.8	0.788056	1.35363e-11	Unknown
WBGene00020904	T28F12.1	0.787581	0.0015181	Unknown
WBGene00008211	C49F5.7	0.786894	5.88202e-16	Unknown
WBGene00017128	E04F6.9	0.785374	1.86705e-21	Unknown
WBGene00011608	T08D2.3	0.785156	5.75544e-08	Pseudogene
WBGene00012222	W03C9.6	0.784925	4.03757e-07	Transmembrane transport
WBGene00044294	C01B10.11	0.784627	5.38717e-19	Unknown
WBGene00008944	F19B2.5	0.784525	4.13155e-25	Unknown
WBGene00194641	F47G3.4	0.78436	1.91153e-13	Unknown
WBGene00009095	F23H12.7	0.784322	0.0305896	Unknown
WBGene00017813	nlp-61	0.783935	0.00132954	Neuronal function
WBGene00010179	F57A8.4	0.783909	0.0252354	Transmembrane protein
WBGene00220007	K06A4.15	0.783644	0.0102119	Non-coding RNA
WBGene00014053	ZK669.3	0.782522	3.0847e-12	Metabolism
WBGene00019648	K11D12.8	0.781055	0.000910968	Unknown
WBGene00023417	swm-1	0.780898	2.91961e-17	Proteolysis general
WBGene00011227	nlp-67	0.779689	0.00126403	Neuronal function
WBGene00015561	C07A12.7	0.777864	1.44824e-16	Unknown
WBGene00009060	F22E12.3	0.777353	0.0106253	Unknown
WBGene00016044	C24B5.1	0.77692	0.00388518	Transmembrane protein
WBGene00015294	C01C10.2	0.776469	5.29002e-13	Unknown
WBGene00023458	M02E1.3	0.7763	0.000967796	Unknown
WBGene00022643	ZK6.8	0.775807	1.9211e-06	Transmembrane transport
WBGene00009410	F35E2.2	0.77567	0.0343899	Proteolysis proteasome
WBGene00017893	F28B4.4	0.775367	0.00217373	Unknown
WBGene00021977	Y58A7A.3	0.775115	6.46432e-17	Unknown
WBGene00015113	B0281.6	0.774867	0.0380935	Transmembrane transport
WBGene00016599	C42D8.1	0.77474	9.32567e-09	Stress response
WBGene00023493	nspc-12	0.774344	0.046077	Unknown
WBGene00020678	T22B11.4	0.773098	4.81564e-07	Signaling
WBGene00010019	F54B8.4	0.7727	1.84201e-09	Unknown
WBGene00194815	Y43F8B.23	0.772699	0.0209988	Unknown
WBGene00018258	F41B4.2	0.772201	2.52598e-05	Unknown
WBGene00016262	C30F12.3	0.772106	3.40146e-07	Unknown
WBGene00018376	F43C9.2	0.77135	3.66785e-13	Signaling
WBGene00007096	B0024.3	0.770663	0.0158814	Protein modification
WBGene00010998	R03G8.3	0.770438	8.82919e-09	Unknown
WBGene00012151	VH15N14R.1	0.770324	2.31066e-06	Unknown
WBGene00008693	F11C1.4	0.769699	0.00724626	Metabolism
WBGene00010849	M04B2.7	0.769681	0.0019941	Unknown
WBGene00018274	F41C3.8	0.769578	3.5583e-06	Stress response
WBGene00008388	D1086.1	0.769398	1.41471e-19	Unknown
WBGene00194747	H05C05.4	0.769312	8.78242e-05	Unknown
WBGene00077607	T10C6.16	0.769185	0.0144774	Unknown
WBGene00044241	C53D6.11	0.769159	9.46802e-05	Unknown
WBGene00011393	T03D8.6	0.768391	1.411e-19	Metabolism
WBGene00019021	F57H12.6	0.768257	4.05914e-07	Unknown
WBGene00045400	C54D10.13	0.767741	2.33993e-07	Unknown
WBGene00008032	C39E9.8	0.767468	6.84885e-22	Unknown
WBGene00008868	F15G9.5	0.766998	1.5776e-06	Unknown
WBGene00010504	K02D3.1	0.766701	1.91798e-06	Unknown
WBGene00011103	R07E3.2	0.766655	0.00621588	Unknown
WBGene00013195	Y54E2A.10	0.766054	0.000716696	Unknown
WBGene00022180	Y71H2AM.15	0.765336	3.08568e-05	Signaling
WBGene00012938	Y47D3A.32	0.765272	5.96684e-06	Unknown
WBGene00007947	C35A5.3	0.764409	3.00057e-09	Transmembrane transport
WBGene00220259	ZK418.13	0.764297	0.000159685	Unknown
WBGene00019909	R06A10.1	0.762712	0.000403951	Unknown
WBGene00017743	F23F1.2	0.762261	0.00113665	Unknown
WBGene00015532	C06E4.3	0.761859	1.73229e-17	Metabolism
WBGene00044304	F52B10.3	0.761681	0.000131345	Unknown
WBGene00044681	T24C4.8	0.761509	0.00245677	Unknown
WBGene00021606	Y46H3C.6	0.761305	0.000256655	Pseudogene
WBGene00015936	C17H12.11	0.76063	3.37746e-13	Unknown
WBGene00013364	Y60A3A.16	0.760548	3.02016e-08	Signaling
WBGene00077490	M03A1.8	0.760421	2.10927e-05	Metabolism
WBGene00007983	C36E8.4	0.76033	3.76275e-11	Unknown
WBGene00008739	F13D12.3	0.760192	1.9415e-14	Unknown
WBGene00021185	Y9C12A.1	0.758935	0.00513163	Unknown
WBGene00013531	Y73F8A.26	0.758511	3.38959e-15	Extracellular material
WBGene00018601	F48C1.9	0.757938	6.87065e-13	Unknown
WBGene00009724	F45D3.4	0.75767	1.61282e-19	Unknown
WBGene00220076	T21B4.21	0.75732	5.57736e-09	Non-coding RNA
WBGene00020889	T28C12.2	0.756714	0.0102879	Transmembrane transport
WBGene00013379	Y62E10A.13	0.756658	7.36403e-18	Metabolism
WBGene00015781	C14F11.6	0.756237	1.25136e-05	Metabolism
WBGene00022454	trf-2	0.755904	0.0277033	Signaling
WBGene00016155	C27A12.4	0.755772	0.0274677	Unknown
WBGene00086569	F38A6.5	0.755596	3.88694e-09	Unknown
WBGene00009785	F46C5.10	0.75535	3.15435e-08	Unknown
WBGene00021121	W09G12.7	0.755172	2.10232e-15	Unknown
WBGene00012017	T25C8.1	0.754778	0.00263954	Metabolism
WBGene00009638	nspc-14	0.754742	3.86104e-10	Unknown
WBGene00020143	T01C8.2	0.75392	1.34714e-11	Unknown
WBGene00018576	F47G3.1	0.753836	1.48616e-06	Unknown
WBGene00018608	F48E3.9	0.752937	0.00711928	Unknown
WBGene00015619	C08G9.1	0.752861	7.06657e-09	Unknown
WBGene00044410	F48E8.8	0.752088	7.70877e-05	Unknown
WBGene00010411	H25K10.1	0.75174	0.000800222	Lysosome
WBGene00013518	Y73F8A.5	0.751536	0.00100566	Unknown
WBGene00011394	T03D8.7	0.751438	0.0463427	Unknown
WBGene00007397	C07A4.2	0.751322	0.00140821	Proteolysis general
WBGene00013653	Y105C5B.14	0.751085	0.00905759	Unknown
WBGene00017467	F14F9.4	0.750966	2.68757e-09	Unknown
WBGene00018217	F40A3.2	0.750898	2.28554e-12	Unknown
WBGene00020248	T05C1.1	0.750794	0.00492502	Unknown
WBGene00018203	F39F10.3	0.750749	1.31881e-09	Cytoskeleton
WBGene00019180	H10D18.5	0.750655	0.00179774	Unknown
WBGene00007744	C26D10.3	0.750597	2.00771e-12	Metabolism
WBGene00013562	Y75B8A.32	0.750358	4.5553e-05	Unknown
WBGene00194695	B0462.5	0.750257	6.25398e-10	Unknown
WBGene00016237	C29H12.6	0.750091	7.04173e-05	Unknown
WBGene00009805	F47B8.4	0.750052	5.59574e-07	Stress response
WBGene00013898	ZC443.3	0.748812	3.64083e-14	Ribosome
WBGene00017865	F27D9.7	0.748754	7.38044e-07	Proteolysis general
WBGene00007181	B0462.1	0.74869	0.0123378	Pseudogene
WBGene00013633	Y105C5A.8	0.748638	1.56761e-17	Unknown
WBGene00119203	T04A8.18	0.74817	0.000656815	Unknown
WBGene00195176	Y43F8B.24	0.747421	1.5551e-06	Unknown
WBGene00206483	B0416.11	0.746877	0.038454	Unknown
WBGene00017489	F15E6.9	0.746745	0.000340952	Unknown
WBGene00023486	K08B4.7	0.746543	1.59116e-06	Proteolysis general
WBGene00008176	C48B4.13	0.746083	0.0337735	Unknown
WBGene00016883	C52E2.4	0.745842	1.34314e-05	Unknown
WBGene00010110	F55D12.1	0.745612	0.000237795	Unknown
WBGene00021171	Y8A9A.2	0.745415	0.0125714	Proteolysis general
WBGene00008494	F01D5.3	0.745239	1.06842e-13	Extracellular material
WBGene00016299	C32B5.6	0.745194	0.0425355	Unknown
WBGene00011512	T05H10.8	0.744304	4.46727e-05	Unknown
WBGene00019462	K07A9.3	0.744124	6.67307e-06	Unknown
WBGene00009049	F22B8.7	0.743813	1.7264e-22	Metabolism
WBGene00011289	R102.2	0.743209	1.89541e-07	Unknown
WBGene00018985	F56F10.2	0.742009	7.66179e-06	Proteolysis proteasome
WBGene00013559	Y75B8A.28	0.741918	2.50407e-08	Unknown
WBGene00022698	ZK353.2	0.741778	0.00341834	Unknown
WBGene00010449	K01A11.1	0.741259	5.71245e-08	Unknown
WBGene00022254	nlp-71	0.740579	0.0145793	Neuronal function
WBGene00021909	Y55B1BL.1	0.740492	5.84429e-15	Unknown
WBGene00017711	F22E5.13	0.739944	0.00191664	Unknown
WBGene00018560	F47D12.3	0.739655	0.0132118	Transmembrane transport
WBGene00007853	C31G12.4	0.738618	0.0194837	Unknown
WBGene00016191	C28G1.6	0.738376	2.57954e-10	Extracellular material
WBGene00017129	E04F6.10	0.738094	0.0264037	Unknown
WBGene00010008	F53H4.3	0.737002	0.0127824	Unknown
WBGene00008436	DH11.2	0.737	2.26409e-13	Unknown
WBGene00012416	Y7A9A.1	0.73681	5.17008e-07	Metabolism
WBGene00014698	C37A5.3	0.736679	0.000440795	Unknown
WBGene00012144	T28H10.3	0.736397	7.96937e-27	Proteolysis general
WBGene00021876	Y54G2A.11	0.736328	2.5018e-20	Unknown
WBGene00008576	F08G2.4	0.73546	6.92876e-14	Unknown
WBGene00045390	NA	0.735418	0.045819	NA
WBGene00016795	C49H3.12	0.735399	0.00795953	Unknown
WBGene00011927	T22C8.6	0.735397	0.00776426	Unknown
WBGene00018351	F42G2.2	0.735292	1.977e-14	Unknown
WBGene00013947	ZK228.4	0.735045	6.27865e-23	Stress response
WBGene00022584	ZC266.1	0.73483	2.7071e-09	Transmembrane protein
WBGene00020906	T28H11.8	0.733936	0.0445631	Unknown
WBGene00185118	K02E2.11	0.733404	1.1522e-09	Unknown
WBGene00015258	B0554.5	0.732888	0.00372831	Transmembrane transport
WBGene00043097	C02D5.4	0.732558	3.21712e-18	Stress response
WBGene00019174	H09G03.1	0.732485	7.66948e-07	Unknown
WBGene00007349	C05G5.3	0.732237	2.78218e-07	Unknown
WBGene00018602	F48D6.4	0.73176	9.47009e-21	Unknown
WBGene00014562	Y17D7B.7	0.731707	2.05916e-07	Pseudogene
WBGene00012548	Y37D8A.6	0.731661	1.89723e-10	Unknown
WBGene00020148	T01D1.3	0.731465	4.0002e-09	Unknown
WBGene00021388	Y37F4.7	0.731423	0.0108804	Unknown
WBGene00044389	C27D6.12	0.730295	0.000173441	Unknown
WBGene00012535	Y37A1A.2	0.730101	6.66492e-11	Transmembrane transport
WBGene00020509	hex-1	0.729281	8.09539e-24	Metabolism
WBGene00006586	tni-4	0.729016	1.36999e-16	Muscle function
WBGene00194681	F40D4.16	0.728898	1.53876e-05	Non-coding RNA
WBGene00016247	C30B5.6	0.728759	0.0147213	Unknown
WBGene00021039	W05F2.7	0.728642	0.000555468	Unknown
WBGene00044191	F43D2.6	0.728263	3.61022e-11	Unknown
WBGene00011263	R13H4.5	0.727478	7.94666e-08	Proteolysis proteasome
WBGene00018731	F53A9.8	0.726022	2.38063e-19	Stress response
WBGene00077770	M04D5.3	0.725908	5.70979e-14	Unknown
WBGene00022843	ZK1055.2	0.725824	0.0232575	Unknown
WBGene00010752	K10G4.3	0.725046	0.00252559	Unknown
WBGene00077693	T04C12.11	0.723982	3.92016e-09	Unknown
WBGene00008401	D2005.6	0.723517	0.00038846	Unknown
WBGene00010977	R02D5.3	0.722849	5.8477e-10	Unknown
WBGene00220165	Y47G6A.36	0.722838	3.8917e-08	Non-coding RNA
WBGene00018624	F48G7.13	0.721904	0.00302638	Unknown
WBGene00013781	Y116A8B.4	0.721693	0.00646143	Unknown
WBGene00021066	W06H8.2	0.721313	3.80116e-05	Unknown
WBGene00044728	Y53F4B.45	0.721258	4.21885e-14	Non-coding RNA
WBGene00016781	C49G7.3	0.721238	9.22713e-09	Unknown
WBGene00011446	T04F8.8	0.720767	2.60867e-18	Unknown
WBGene00018033	F35B3.7	0.719805	0.00106081	Unknown
WBGene00010041	F54C9.3	0.718987	7.37196e-22	Unknown
WBGene00003511	mxl-3	0.71884	2.53366e-16	Transcription factor
WBGene00007302	C04F12.8	0.718204	4.74404e-11	Signaling
WBGene00044779	T10H9.8	0.717897	1.01033e-06	Unknown
WBGene00015167	B0403.3	0.717823	2.9652e-09	Unknown
WBGene00015110	B0281.3	0.717738	9.33376e-18	Proteolysis proteasome
WBGene00019203	ttr-47	0.717705	5.93873e-24	Unknown
WBGene00008496	F01D5.6	0.717482	0.00625783	Unknown
WBGene00007353	C06A1.2	0.716905	2.15785e-05	Unknown
WBGene00011293	R102.6	0.716902	4.63152e-05	Unknown
WBGene00012886	Y45F10D.6	0.716701	0.00014307	Unknown
WBGene00013078	ttr-25	0.716587	3.89662e-13	Unknown
WBGene00012946	Y47H9B.2	0.716491	0.00254256	Unknown
WBGene00013439	Y66D12A.13	0.716243	1.1307e-12	Transmembrane transport
WBGene00019476	timp-1	0.715941	1.28886e-16	Proteolysis general
WBGene00175029	AH9.7	0.715777	0.0470038	Non-coding RNA
WBGene00019436	K06A9.2	0.715737	0.00242507	Proteolysis proteasome
WBGene00010200	F57C7.4	0.71544	0.0440006	Unknown
WBGene00018485	F46C8.3	0.715416	2.85605e-07	Unknown
WBGene00016848	klo-1	0.715219	4.84135e-18	Metabolism
WBGene00013692	Y105E8B.7	0.714384	9.28611e-08	Transcription: general machinery
WBGene00011705	clp-9	0.714239	5.08676e-05	Proteolysis general
WBGene00007515	C10C6.7	0.714066	1.72958e-07	Unknown
WBGene00020698	T22F3.8	0.714025	0.039351	Unknown
WBGene00011392	sbt-1	0.713416	1.3381e-13	Neuronal function
WBGene00019647	K11D12.7	0.713091	1.29222e-12	Proteolysis general
WBGene00016840	C50F2.7	0.712299	0.000401001	Transmembrane protein
WBGene00020728	T23E1.1	0.712218	0.020543	Unknown
WBGene00013704	Y106G6D.8	0.712176	1.1278e-16	Unknown
WBGene00023504	F26F2.8	0.71192	0.0171904	Unknown
WBGene00022497	Y119D3B.21	0.710207	1.77197e-16	Unknown
WBGene00009475	F36F2.1	0.710177	1.54878e-07	Unknown
WBGene00021702	Y48G9A.9	0.71004	1.49477e-13	Signaling
WBGene00009547	F38H4.3	0.708259	0.00511345	Unknown
WBGene00011963	T23G5.3	0.707952	0.0149583	Transmembrane transport
WBGene00011003	R04B5.5	0.707834	2.36789e-10	Metabolism
WBGene00012085	T27D12.1	0.707726	8.9103e-18	Transmembrane transport
WBGene00011957	T23F11.6	0.707198	1.00512e-10	Unknown
WBGene00009503	F37A8.5	0.707169	3.60839e-08	Unknown
WBGene00007042	pbrm-1	0.70672	2.32911e-21	Development
WBGene00017478	F15A8.6	0.706549	5.2625e-11	Proteolysis general
WBGene00018873	F55C12.6	0.706424	0.0223138	Unknown
WBGene00022177	Y71H2AM.12	0.706246	1.03666e-07	Signaling
WBGene00018470	F45E4.5	0.705659	8.89171e-05	Unknown
WBGene00010102	F55C9.5	0.705139	0.0181177	Unknown
WBGene00010754	K10G4.5	0.704769	0.0252816	Unknown
WBGene00022093	Y69A2AR.22	0.704385	1.94522e-06	Unknown
WBGene00020869	T28A11.2	0.70411	2.56977e-12	Unknown
WBGene00016788	C49G7.10	0.703873	1.17894e-15	Unknown
WBGene00016846	C50F7.6	0.703836	1.24904e-07	Proteolysis proteasome
WBGene00021894	Y54G2A.32	0.703798	0.000272046	Signaling
WBGene00008389	D1086.2	0.703396	2.26822e-08	Unknown
WBGene00021190	Y14H12A.1	0.701903	1.75463e-08	Unknown
WBGene00045052	K12C11.6	0.701694	2.122e-08	Transmembrane transport
WBGene00017041	D2007.1	0.701282	9.87822e-14	Stress response
WBGene00012531	Y32F6B.1	0.701105	5.84356e-15	Transmembrane transport
WBGene00219423	C23H5.15	0.701097	0.0117017	Unknown
WBGene00022951	C30E1.9	0.700099	1.26142e-21	Non-coding RNA
WBGene00018286	F41E6.5	0.698463	3.95481e-13	Metabolism
WBGene00016048	C24B9.3	0.698231	4.25965e-14	Extracellular material
WBGene00010901	M28.10	0.698107	2.33544e-10	Unknown
WBGene00010188	F57B1.5	0.69737	1.40866e-08	Unknown
WBGene00016315	C32D5.7	0.697104	3.61939e-07	Unknown
WBGene00018603	F48E3.2	0.696651	3.87915e-05	Transmembrane transport
WBGene00023021	F32A5.9	0.695972	6.6554e-08	Unknown
WBGene00045270	C04E7.5	0.69509	0.017161	Unknown
WBGene00022562	ZC204.12	0.694951	9.06715e-18	Unknown
WBGene00013513	Y71A12C.2	0.694926	0.000253599	Transmembrane protein
WBGene00010724	K09E9.1	0.694812	1.1959e-11	Transmembrane transport
WBGene00012545	Y37D8A.3	0.69422	1.68074e-10	Unknown
WBGene00017692	F22B7.1	0.693892	0.00233077	Unknown
WBGene00014904	Y49E10.26	0.6934	0.000252058	Pseudogene
WBGene00008139	C47D12.5	0.6934	1.06444e-16	Unknown
WBGene00007550	C13C4.6	0.693121	2.39487e-08	Transmembrane transport
WBGene00009595	cbp-3	0.692177	6.5228e-18	Transcription: chromatin
WBGene00022131	Y71F9B.13	0.691744	2.17038e-10	Unknown
WBGene00016900	C53C11.2	0.691673	5.20113e-06	Unknown
WBGene00007746	C26D10.6	0.691451	1.78667e-10	Unknown
WBGene00020106	R151.1	0.690644	1.36055e-05	Signaling
WBGene00001911	his-37	0.690111	3.88789e-18	Transcription: chromatin
WBGene00012175	W01C9.1	0.689888	0.0121561	Unknown
WBGene00011244	R11D1.3	0.689513	1.53768e-06	Unknown
WBGene00020167	T02G5.11	0.689131	5.41671e-05	Pseudogene
WBGene00086568	Y2H9A.6	0.689076	0.00296173	Unknown
WBGene00015476	C05D9.9	0.689019	1.87155e-06	Unknown
WBGene00194956	NA	0.688755	0.00848165	NA
WBGene00019194	H12I13.6	0.688578	0.0363983	Unknown
WBGene00010348	H01G02.1	0.688264	2.13928e-12	Unknown
WBGene00020436	T12A2.1	0.688254	1.1038e-07	Metabolism
WBGene00009816	F47B10.5	0.687681	4.89784e-08	Unknown
WBGene00019746	M03A1.3	0.686759	0.000100215	Stress response
WBGene00019750	M03D4.3	0.685688	0.0208086	Unknown
WBGene00020672	T22B7.3	0.685603	0.000487209	Metabolism
WBGene00013448	Y66D12A.24	0.68532	1.46712e-08	Unknown
WBGene00020491	T13G4.4	0.683626	2.0865e-10	Protein modification
WBGene00016659	C45B2.2	0.68301	2.45296e-06	Unknown
WBGene00194849	K09A9.8	0.682906	6.84623e-05	Unknown
WBGene00044607	K02A11.4	0.681954	5.04665e-08	Unknown
WBGene00020527	T15B7.15	0.680671	0.00282077	Unknown
WBGene00016988	CD4.1	0.680234	3.74168e-05	Unknown
WBGene00045305	ZC250.4	0.680151	2.13844e-09	Unknown
WBGene00021601	Y46H3A.5	0.679947	0.0276927	Unknown
WBGene00020895	plpp-1.2	0.679601	1.6337e-09	Signaling
WBGene00010440	ttr-51	0.679576	4.24872e-25	Unknown
WBGene00018062	F35F10.13	0.6795	0.0255729	Unknown
WBGene00021917	Y55D5A.3	0.678997	0.00641337	Metabolism
WBGene00008091	C44F1.1	0.678978	5.76166e-06	Unknown
WBGene00017834	F26F12.3	0.67838	7.95611e-17	Unknown
WBGene00010434	H40L08.3	0.678353	0.00107541	Cytoskeleton
WBGene00017471	F14H12.3	0.677492	7.45472e-07	Extracellular material
WBGene00021263	Y22D7AR.10	0.676664	5.65501e-13	Unknown
WBGene00021339	Y34F4.4	0.676618	2.08647e-06	Unknown
WBGene00020833	T26C12.3	0.676573	7.38033e-05	Signaling
WBGene00019280	K01A2.5	0.675243	4.43101e-11	Stress response
WBGene00044342	T05B11.7	0.674569	0.0300504	Unknown
WBGene00013884	ZC412.3	0.674091	4.57651e-14	Unknown
WBGene00007103	crm-1	0.67385	3.17286e-11	Development
WBGene00012970	Y48A6B.9	0.673538	7.14892e-09	Metabolism
WBGene00017698	F22B7.9	0.673186	1.7319e-12	Protein modification
WBGene00018406	F44A2.7	0.672362	9.71838e-06	Unknown
WBGene00021556	Y45G5AM.3	0.672216	5.0239e-13	Unknown
WBGene00007950	NA	0.67197	5.15386e-09	NA
WBGene00008582	F08G5.3	0.671723	2.14187e-05	Unknown
WBGene00007487	C09G1.5	0.671217	0.0250527	Unknown
WBGene00007867	C32H11.4	0.671191	9.94748e-12	Stress response
WBGene00016636	perm-2	0.670965	8.60832e-18	Unknown
WBGene00009243	F29C6.1	0.670739	7.61316e-13	Unknown
WBGene00017297	F09E10.7	0.670372	0.0109932	Unknown
WBGene00016716	acs-17	0.670129	7.68635e-17	Metabolism
WBGene00017127	E04F6.8	0.669944	1.16151e-14	Unknown
WBGene00017529	F16G10.15	0.669576	0.00687219	Pseudogene
WBGene00020774	T24E12.5	0.669564	1.06953e-06	Unknown
WBGene00008233	C50F4.8	0.668812	4.9129e-10	Unknown
WBGene00008714	F11F1.1	0.668406	6.04575e-10	Stress response
WBGene00008446	E01G4.3	0.668367	6.05313e-19	Unknown
WBGene00016095	C25E10.5	0.668168	3.49141e-08	Transmembrane transport
WBGene00012811	Y43F8A.5	0.66756	8.73603e-05	Transmembrane transport
WBGene00013266	Y57A10A.26	0.666714	1.42184e-14	Unknown
WBGene00011328	T01D3.3	0.666418	0.000158448	Unknown
WBGene00015263	B0563.6	0.666402	0.000825777	Signaling
WBGene00022236	Y73B6BL.12	0.665891	1.05342e-06	Chaperone
WBGene00017983	F32D1.3	0.665343	0.00026201	Transmembrane protein
WBGene00009093	F23H12.3	0.665197	2.59938e-10	Unknown
WBGene00019831	R02F2.1	0.665184	3.01391e-25	Cell cycle
WBGene00012794	Y43E12A.2	0.66484	8.54709e-09	Nucleic acid
WBGene00045212	Y110A7A.21	0.664721	4.61808e-07	Unknown
WBGene00016627	C44B7.5	0.664644	1.16139e-19	Unknown
WBGene00019525	K08D9.4	0.664509	0.0470453	Unknown
WBGene00012358	W09D6.5	0.663959	5.48281e-13	Unknown
WBGene00007489	C09G5.7	0.663626	7.27526e-06	Unknown
WBGene00009971	F53C11.1	0.663546	3.74558e-12	Unknown
WBGene00015183	B0432.1	0.663213	0.0235751	Transmembrane protein
WBGene00019633	K10D2.7	0.663171	0.000276331	Metabolism
WBGene00015225	B0507.8	0.663159	0.000466248	Cytoskeleton
WBGene00012755	Y41C4A.8	0.662975	3.92453e-07	Stress response
WBGene00010124	F55G11.4	0.662895	1.46632e-21	Stress response
WBGene00009811	F47B8.10	0.662516	0.00805866	Metabolism
WBGene00020224	T05A7.7	0.662423	0.0403836	Unknown
WBGene00018823	F54E2.1	0.661609	1.50371e-16	Unknown
WBGene00019187	H11E01.2	0.661368	3.12305e-05	Transmembrane transport
WBGene00044640	B0432.14	0.661148	0.000805834	Unknown
WBGene00017565	ddo-2	0.660411	1.17478e-09	Metabolism
WBGene00014307	F07H5.3	0.659758	8.99592e-11	Pseudogene
WBGene00022517	ZC123.1	0.659476	0.000620279	Unknown
WBGene00007923	C34C12.4	0.659472	1.70391e-13	Transmembrane protein
WBGene00008425	D2045.8	0.659389	4.1086e-08	Transmembrane transport
WBGene00019092	F59A7.5	0.658126	0.000436956	Unknown
WBGene00019734	nlp-64	0.6578	0.0210332	Neuronal function
WBGene00007178	B0457.2	0.657443	1.12955e-08	Unknown
WBGene00018767	F53G2.2	0.657441	0.0110371	Unknown
WBGene00023284	F41B5.1	0.657028	3.26984e-07	Nucleic acid
WBGene00008554	F07C6.3	0.656705	1.2286e-05	Unknown
WBGene00018566	F47E1.2	0.656487	2.05451e-09	Transmembrane transport
WBGene00013385	Y62E10A.19	0.655735	0.000168488	Unknown
WBGene00012668	Y39B6A.5	0.655183	1.61011e-09	Unknown
WBGene00010086	F55B11.4	0.654917	1.94735e-15	Unknown
WBGene00015067	B0238.1	0.654847	2.07591e-10	Unknown
WBGene00009023	F21G4.1	0.654726	2.58451e-07	Transmembrane transport
WBGene00009889	F49E11.2	0.654604	0.0109581	Protein modification
WBGene00016806	C50D2.2	0.654335	0.00314656	Transmembrane transport
WBGene00016180	C28C12.4	0.65417	1.94696e-05	Unknown
WBGene00007945	C34F6.11	0.654143	2.2182e-07	Stress response
WBGene00045048	D1007.19	0.653937	0.0123494	Unknown
WBGene00044795	C06H5.8	0.653792	2.28549e-05	Unknown
WBGene00044468	Y69A2AL.2	0.653632	3.51242e-15	Signaling
WBGene00021434	Y39A3A.3	0.653548	0.0241499	Unknown
WBGene00017390	F12A10.1	0.652834	1.30403e-09	Unknown
WBGene00015469	C05D2.8	0.651325	5.06405e-20	Unknown
WBGene00020834	T27A1.2	0.651127	2.27249e-05	Unknown
WBGene00009293	F31D4.8	0.650742	2.26584e-05	Unknown
WBGene00013516	Y73F4A.3	0.650674	3.52801e-07	Unknown
WBGene00017530	F16H11.1	0.64985	5.20904e-06	Transmembrane transport
WBGene00044457	C18H7.11	0.649774	4.61297e-09	Unknown
WBGene00015172	B0410.3	0.648996	2.36597e-07	Unknown
WBGene00019128	F59G1.4	0.648678	0.00357625	Signaling
WBGene00044401	Y55B1BR.6	0.648628	0.0148452	Unknown
WBGene00011540	T06E6.10	0.647708	3.34948e-07	Unknown
WBGene00011694	T10G3.3	0.647663	6.24393e-09	Unknown
WBGene00008100	C44H9.5	0.64416	3.04353e-08	Unknown
WBGene00015896	C17C3.15	0.644046	1.10834e-06	Unknown
WBGene00022893	ZK1290.13	0.643419	8.14706e-11	Unknown
WBGene00016034	C24A3.4	0.642749	1.97969e-06	Metabolism
WBGene00015456	C04G6.6	0.642152	6.50882e-06	Unknown
WBGene00009480	F36F2.7	0.641547	0.0167371	Unknown
WBGene00019156	H04M03.12	0.640563	0.00639277	Unknown
WBGene00009796	F46G10.1	0.639795	8.56421e-10	Transmembrane transport
WBGene00009626	F42A8.1	0.639362	4.79944e-11	Development
WBGene00015753	C14B9.3	0.63924	2.00945e-05	Unknown
WBGene00008178	C48D1.5	0.638945	1.84378e-05	Unknown
WBGene00012122	T28C6.8	0.638932	6.41965e-09	Unknown
WBGene00017745	F23F1.4	0.638457	7.01379e-10	Unknown
WBGene00016010	C23G10.1	0.637418	0.00599901	Signaling
WBGene00045308	C37H5.14	0.636528	0.00705778	Unknown
WBGene00017076	D2096.9	0.636364	0.012987	Unknown
WBGene00015227	ddn-1	0.636144	0.00103315	Unknown
WBGene00014884	Y39E4B.14	0.635988	0.000294894	Pseudogene
WBGene00010675	K08E7.8	0.635746	0.00582998	Unknown
WBGene00044452	Y102E9.5	0.635361	1.20787e-06	Unknown
WBGene00015647	C09F5.1	0.634454	6.04456e-11	Unknown
WBGene00014092	ZK822.5	0.633809	6.65979e-10	Transmembrane transport
WBGene00010045	F54C9.11	0.633689	2.10008e-06	Signaling
WBGene00001189	egl-21	0.633633	7.88233e-14	Proteolysis general
WBGene00017506	F16B4.4	0.633515	1.21534e-08	Unknown
WBGene00009577	F40F8.4	0.632968	1.52097e-05	Unknown
WBGene00020058	R13D11.4	0.632826	0.00263954	Protein modification
WBGene00012412	Y7A5A.6	0.632815	0.0356218	Unknown
WBGene00010321	F59B10.5	0.632808	8.98396e-05	Unknown
WBGene00185092	K08D8.7	0.63219	0.000580489	Unknown
WBGene00019855	R03H10.2	0.631575	0.000195575	Unknown
WBGene00019655	K11G9.5	0.631514	1.47175e-05	Unknown
WBGene00016330	C32E12.4	0.631314	3.88694e-09	Development
WBGene00008227	C50B8.5	0.630916	0.000154847	Unknown
WBGene00015278	C01B10.3	0.630805	1.0069e-11	Signaling
WBGene00255426	C04G2.14	0.630246	3.70473e-07	Non-coding RNA
WBGene00015660	catp-3	0.629966	1.55197e-13	Transmembrane transport
WBGene00022440	Y110A2AL.3	0.629628	0.000735676	Unknown
WBGene00015433	C04E12.2	0.629245	4.35971e-05	Unknown
WBGene00194687	F57C12.6	0.629231	0.00663488	Unknown
WBGene00019278	K01A2.3	0.629213	0.00263934	Pseudogene
WBGene00022573	ZC239.15	0.629139	0.00396574	Transmembrane transport
WBGene00015219	B0507.2	0.62813	7.9009e-15	Unknown
WBGene00009026	F21G4.5	0.627692	0.00117913	Unknown
WBGene00015984	C18G1.6	0.627554	0.0288544	Unknown
WBGene00017613	F20A1.1	0.627462	1.38087e-09	Unknown
WBGene00009809	F47B8.8	0.627409	0.000164927	Proteolysis general
WBGene00017302	F09F7.5	0.626829	6.001e-10	Signaling
WBGene00009426	F35E12.2	0.626539	0.010446	Unknown
WBGene00019332	K02F3.9	0.626493	8.35947e-11	Unknown
WBGene00017938	F31A3.3	0.624789	0.012493	Unknown
WBGene00021691	Y48G8AL.13	0.624137	7.64067e-15	Transmembrane protein
WBGene00016535	C39D10.8	0.623195	1.60201e-08	Unknown
WBGene00021279	Y23H5B.8	0.623125	0.00513163	Unknown
WBGene00194708	Y36E3A.2	0.6231	0.000689785	Unknown
WBGene00219372	F01E11.17	0.622607	0.0437749	Unknown
WBGene00016456	C35E7.4	0.622437	3.05116e-05	Unknown
WBGene00006745	unc-5	0.622323	2.86924e-11	Neuronal function
WBGene00045053	K12C11.7	0.622186	3.43088e-05	Transmembrane transport
WBGene00017748	F23F1.7	0.621662	2.7609e-06	Unknown
WBGene00007689	C18E9.9	0.621405	2.71932e-10	Stress response
WBGene00017536	F17A9.4	0.621281	7.56668e-13	Stress response
WBGene00189943	N.A.	0.621155	0.00486314	Unknown
WBGene00015919	C17G10.7	0.620993	0.000629556	Unknown
WBGene00010512	K02E11.3	0.620548	0.0144472	Unknown
WBGene00015299	C01F1.4	0.62005	0.00548852	Transmembrane protein
WBGene00016638	perm-4	0.619628	8.30438e-16	Development
WBGene00012939	subs-4	0.619321	0.00130451	Unknown
WBGene00011839	T19C4.5	0.61929	8.49851e-05	Globin
WBGene00015950	C18A11.4	0.619233	0.00315985	Unknown
WBGene00012530	Y32F6A.5	0.618884	8.31345e-21	Proteolysis general
WBGene00007338	C05C12.6	0.618707	0.00196046	Unknown
WBGene00003771	nlp-33	0.618344	6.46814e-10	Stress response
WBGene00017905	F28F5.6	0.618046	4.6747e-06	Unknown
WBGene00008498	F01D5.8	0.617978	4.52796e-06	Unknown
WBGene00206485	C10A4.13	0.617935	0.036549	Unknown
WBGene00020710	T23B3.2	0.617721	4.79171e-12	Unknown
WBGene00219304	F56D6.16	0.617642	1.80002e-08	Pseudogene
WBGene00016362	C33G8.4	0.61729	8.52903e-05	Unknown
WBGene00022490	Y119D3B.13	0.616958	3.5348e-10	Unknown
WBGene00012439	Y12A6A.1	0.616024	2.62564e-09	Unknown
WBGene00018282	F41D9.2	0.616004	1.57548e-05	Unknown
WBGene00017338	F10D7.1	0.615972	0.0161107	Transmembrane protein
WBGene00010507	K02E2.6	0.615693	2.89325e-12	Proteolysis general
WBGene00014108	ZK856.7	0.615029	6.25686e-19	Unknown
WBGene00022298	Y76B12C.4	0.614624	0.004461	Unknown
WBGene00008558	F07H5.7	0.614246	0.00763897	Unknown
WBGene00017724	F22F7.7	0.614191	2.79802e-09	Metabolism
WBGene00022782	ZK622.4	0.614182	0.00407445	Unknown
WBGene00023414	R01H2.7	0.612943	6.63339e-05	Unknown
WBGene00012476	Y18D10A.3	0.612939	1.88102e-06	Unknown
WBGene00011622	T08G5.1	0.612239	0.0434154	Unknown
WBGene00013331	Y57G11C.42	0.612091	0.00175167	Unknown
WBGene00010049	F54D5.3	0.611928	3.10327e-17	Unknown
WBGene00019660	K11H12.4	0.611644	9.75814e-07	Unknown
WBGene00018271	F41C3.5	0.611583	2.10017e-25	Proteolysis general
WBGene00013327	Y57G11C.38	0.611417	0.00597327	Unknown
WBGene00016150	hint-3	0.611345	1.4759e-13	Signaling
WBGene00016979	C56G2.4	0.611264	0.000978289	Unknown
WBGene00012540	Y37A1B.7	0.611153	0.0274473	Unknown
WBGene00044167	C36A4.11	0.611141	0.00129878	Unknown
WBGene00018532	F47B7.1	0.610754	3.57029e-09	Unknown
WBGene00009403	F35C11.4	0.610646	7.12788e-07	Transmembrane protein
WBGene00012920	alkb-7	0.610613	1.70541e-11	Unknown
WBGene00019182	H10E21.1	0.610459	2.7732e-06	Unknown
WBGene00015063	B0228.6	0.610176	4.87687e-06	Unknown
WBGene00013643	Y105C5A.24	0.609975	4.68472e-10	Signaling
WBGene00018031	F35B3.4	0.609345	0.00166908	Unknown
WBGene00270321	Y41C4A.32	0.609031	0.000100493	Unknown
WBGene00017258	F08F1.4	0.608029	2.49207e-08	Unknown
WBGene00044811	F12E12.11	0.607979	1.54906e-08	Metabolism
WBGene00022313	Y77E11A.12	0.607846	0.000162382	Unknown
WBGene00019404	K05B2.4	0.607722	0.00459583	Metabolism
WBGene00019022	F58A6.1	0.607121	1.67897e-08	Metabolism
WBGene00050943	ZC412.10	0.60694	8.52583e-07	Unknown
WBGene00019541	K08F11.1	0.606403	0.0419347	Unknown
WBGene00005642	srp-1	0.606242	2.28428e-09	Proteolysis general
WBGene00016165	C27F2.1	0.606003	0.0117017	Unknown
WBGene00012035	T26C5.5	0.605961	0.0499217	Unknown
WBGene00020658	T21F4.1	0.605681	4.02528e-15	Metabolism
WBGene00009850	F48F7.5	0.605586	0.000116096	Unknown
WBGene00012554	Y37D8A.16	0.60538	5.43922e-10	Unknown
WBGene00010009	F53H4.4	0.605371	0.000204332	Unknown
WBGene00011105	R07E3.4	0.604839	2.07772e-12	Transmembrane transport
WBGene00020158	T02C5.1	0.604485	5.27569e-18	Unknown
WBGene00011108	R07E3.7	0.604396	0.00509658	Unknown
WBGene00020307	T07D3.4	0.604321	1.82076e-08	Protein modification
WBGene00012819	Y43F8B.9	0.604293	1.8308e-05	Unknown
WBGene00013650	Y105C5B.9	0.603281	1.12349e-06	Metabolism
WBGene00009554	F39B2.3	0.602704	5.90284e-15	Metabolism
WBGene00020315	T07E3.4	0.60207	1.81178e-12	Proteolysis proteasome
WBGene00008019	C38H2.2	0.602003	1.73538e-10	Protein modification
WBGene00008492	F01D5.1	0.60122	1.55719e-07	Stress response
WBGene00011430	T04C12.8	0.601032	1.79928e-06	Unknown
WBGene00008407	D2023.3	0.600596	0.0234932	Unknown

## Sheet: Downregulated transcripts
WB ID	Gene symbol	log2FoldChange	padj	WormCat Category 1
WBGene00021627	Y47D7A.15	-4.82672	8.60836e-108	Unknown
WBGene00022680	ZK180.6	-3.65778	7.11058e-52	Unknown
WBGene00008448	E01G4.6	-2.90927	9.06123e-22	Unknown
WBGene00008590	F08H9.2	-2.69573	6.21589e-09	Unknown
WBGene00007341	C05D12.4	-2.66458	4.56884e-34	Unknown
WBGene00007308	C04G2.9	-2.5683	6.3347e-15	Unknown
WBGene00013796	Y116A8C.19	-2.5619	1.42497e-20	Nucleic acid
WBGene00014144	ZK899.6	-2.49169	4.43191e-31	Unknown
WBGene00013956	ZK265.3	-2.48497	3.31858e-09	Unknown
WBGene00013474	Y69E1A.2	-2.46133	1.90086e-17	Unknown
WBGene00021165	Y5H2B.3	-2.4363	2.19491e-37	Unknown
WBGene00000732	col-159	-2.38593	1.44824e-16	Extracellular material
WBGene00016541	C39H7.1	-2.3813	6.32301e-24	Cytoskeleton
WBGene00020414	T10E9.4	-2.371	2.31437e-39	Unknown
WBGene00255375	F08B4.8	-2.36344	1.63501e-10	Unknown
WBGene00013473	Y69E1A.1	-2.36065	2.97149e-32	Unknown
WBGene00020990	W03D8.9	-2.35554	3.60891e-33	Unknown
WBGene00010900	M28.9	-2.35131	2.27739e-21	Unknown
WBGene00021996	Y59E9AL.6	-2.35058	8.1217e-28	Unknown
WBGene00019026	F58A6.9	-2.33637	5.11387e-22	Unknown
WBGene00011176	R09E10.6	-2.31651	2.04779e-51	Development
WBGene00022090	Y69A2AR.19	-2.30128	1.18524e-30	Signaling
WBGene00015907	C17F3.1	-2.285	4.92083e-08	Unknown
WBGene00009031	F21H7.5	-2.28316	4.25481e-42	Unknown
WBGene00016357	NA	-2.28302	2.57545e-19	NA
WBGene00016399	C34D4.3	-2.25611	1.10154e-23	Unknown
WBGene00016523	C39B5.5	-2.25183	1.3747e-09	Proteolysis general
WBGene00021458	Y39G10AL.1	-2.22853	6.97398e-66	Unknown
WBGene00014158	ZK938.1	-2.22602	6.89252e-27	Signaling
WBGene00015094	B0261.6	-2.20721	2.27391e-19	Unknown
WBGene00014247	ZK1307.4	-2.20474	3.58446e-15	Unknown
WBGene00007601	C15C6.2	-2.20338	5.47715e-34	Unknown
WBGene00013290	Y57G11A.2	-2.17938	1.95921e-14	Extracellular material
WBGene00015688	C10G11.8	-2.1776	4.08662e-36	Proteolysis proteasome
WBGene00017542	F17E9.5	-2.17502	2.70168e-40	Unknown
WBGene00045355	D1086.17	-2.17333	6.49025e-18	Unknown
WBGene00007793	C28D4.5	-2.17325	1.3949e-12	Unknown
WBGene00011748	T13F2.9	-2.1724	5.30798e-34	Pseudogene
WBGene00017112	E03H12.5	-2.15365	4.37303e-29	Unknown
WBGene00020560	T19C3.2	-2.14582	1.59831e-17	Unknown
WBGene00010486	K01H12.4	-2.14452	2.3125e-14	Unknown
WBGene00019430	K06A5.2	-2.13759	1.74924e-26	Unknown
WBGene00009344	F32H2.7	-2.13445	4.0572e-20	Unknown
WBGene00043743	Y59E9AL.2	-2.11473	3.11795e-14	Unknown
WBGene00194703	F26B1.8	-2.11231	6.027e-29	Unknown
WBGene00012595	Y38E10A.17	-2.10953	1.6788e-29	Unknown
WBGene00009548	F38H4.4	-2.10932	4.1046e-12	Signaling
WBGene00012087	T27E7.1	-2.1078	8.71511e-30	Unknown
WBGene00019561	K09C6.7	-2.10525	5.91452e-10	Cytoskeleton
WBGene00013700	Y106G6D.3	-2.10462	5.7511e-17	Unknown
WBGene00016351	C33F10.1	-2.10337	6.7622e-36	Unknown
WBGene00021625	Y47D7A.13	-2.1025	4.7011e-52	Unknown
WBGene00007351	C05G5.5	-2.10122	7.00748e-18	Unknown
WBGene00020356	T08B6.9	-2.09516	8.90694e-13	Unknown
WBGene00014183	ZK1025.3	-2.09321	6.10303e-22	Unknown
WBGene00017851	F27C1.1	-2.08574	3.03946e-38	Unknown
WBGene00010679	K08F4.5	-2.08169	1.91297e-11	Unknown
WBGene00014169	ZK945.7	-2.07576	2.36144e-16	Unknown
WBGene00007301	C04F12.7	-2.06652	4.26066e-34	Unknown
WBGene00010254	F58E6.5	-2.06501	1.63048e-18	Unknown
WBGene00016322	C32E8.4	-2.06288	2.90311e-09	Unknown
WBGene00012207	W02B12.12	-2.05777	5.56991e-20	Signaling
WBGene00014238	ZK1225.4	-2.05408	1.77698e-09	Unknown
WBGene00013699	Y106G6D.2	-2.04329	4.30108e-31	Unknown
WBGene00020105	R148.7	-2.04162	1.32064e-10	Unknown
WBGene00010142	F56A8.8	-2.04004	1.74993e-41	Unknown
WBGene00008724	F13A7.1	-2.03358	9.79732e-17	Unknown
WBGene00021993	Y59E9AL.3	-2.03062	1.52805e-12	Unknown
WBGene00014807	M04D5.1	-2.02734	3.51816e-12	Stress response
WBGene00007159	B0379.7	-2.02135	1.73099e-18	Unknown
WBGene00017955	F31E8.5	-2.02038	3.86508e-12	Unknown
WBGene00013278	Y57A10B.6	-2.01905	2.32861e-16	Unknown
WBGene00007987	C36H8.1	-2.01739	1.89421e-16	Unknown
WBGene00016120	C25H3.11	-2.00707	1.90834e-39	Transmembrane protein
WBGene00015627	C09B9.2	-2.00694	4.68035e-11	Unknown
WBGene00013771	Y113G7C.1	-2.00312	6.86507e-20	Signaling
WBGene00013999	ZK550.5	-1.99952	6.2288e-11	Metabolism
WBGene00007342	C05D12.5	-1.98607	4.8476e-20	Unknown
WBGene00020567	adt-3	-1.96733	6.03656e-16	Proteolysis general
WBGene00023424	C53D6.10	-1.96085	1.9321e-10	Unknown
WBGene00010574	K04H4.5	-1.93946	4.6367e-17	Unknown
WBGene00002078	xpo-1	-1.93678	7.04808e-124	Transmembrane transport
WBGene00016712	C46E10.8	-1.93403	7.1728e-13	Nucleic acid
WBGene00015605	C08E3.13	-1.92658	2.323e-14	Signaling
WBGene00020576	T19D12.1	-1.91463	2.02534e-44	Unknown
WBGene00022621	ZC477.7	-1.91406	3.51242e-15	Unknown
WBGene00011795	T16A9.5	-1.91029	2.7604e-20	Unknown
WBGene00015051	B0218.7	-1.90197	4.4772e-12	Unknown
WBGene00009658	F43G6.5	-1.89916	9.90825e-36	mRNA functions
WBGene00020713	T23B3.5	-1.87558	3.05391e-28	Unknown
WBGene00009708	F44G3.7	-1.87456	1.15273e-07	Unknown
WBGene00016327	NA	-1.87329	5.8021e-11	NA
WBGene00012827	Y43F8C.5	-1.87285	6.36898e-11	Unknown
WBGene00011214	R10E9.2	-1.87182	1.44278e-22	Unknown
WBGene00007613	C15H11.1	-1.8709	1.76463e-07	Unknown
WBGene00008063	NA	-1.86131	6.44917e-19	NA
WBGene00011968	T23G11.1	-1.85925	2.18673e-24	Unknown
WBGene00007584	C14C10.1	-1.85912	4.37729e-20	Transmembrane transport
WBGene00017068	D2092.8	-1.8551	9.90385e-09	Unknown
WBGene00008905	F17B5.1	-1.8496	1.48376e-22	Unknown
WBGene00022760	ZK546.3	-1.84696	8.93784e-08	Pseudogene
WBGene00019461	K07A3.3	-1.84615	2.30276e-08	Proteolysis general
WBGene00012445	Y16B4A.2	-1.84179	5.61514e-20	Proteolysis general
WBGene00219800	C05D9.12	-1.8387	1.29874e-10	Non-coding RNA
WBGene00015340	C02E7.7	-1.83561	1.01295e-15	Unknown
WBGene00020354	sgnh-1	-1.82001	1.69166e-20	Unknown
WBGene00016612	C43G2.3	-1.81129	3.76766e-10	Unknown
WBGene00018253	F40H6.1	-1.80774	1.85131e-07	Unknown
WBGene00020084	R105.1	-1.80474	1.9911e-18	Unknown
WBGene00009457	F36A2.10	-1.80414	3.25142e-14	Unknown
WBGene00017975	F32B5.1	-1.80381	7.71314e-10	Metabolism
WBGene00019785	M70.3	-1.80073	6.84897e-15	Unknown
WBGene00015339	C02E7.6	-1.79867	6.2692e-25	Unknown
WBGene00010366	H05L14.1	-1.79702	9.90988e-12	Cytoskeleton
WBGene00007320	C05B5.2	-1.79464	5.26166e-12	Unknown
WBGene00021293	Y25C1A.6	-1.79071	4.30108e-31	Unknown
WBGene00012581	Y38E10A.3	-1.78946	3.07251e-12	Unknown
WBGene00013508	Y71A12B.11	-1.78858	4.89198e-33	Unknown
WBGene00010612	K07A1.5	-1.78584	3.97344e-09	Unknown
WBGene00009321	F32B6.4	-1.77726	2.58113e-13	Unknown
WBGene00018336	F42A9.7	-1.77717	5.01083e-08	Unknown
WBGene00010114	F55D12.6	-1.77621	8.51387e-07	Unknown
WBGene00020665	T22B2.1	-1.77334	1.32764e-27	Unknown
WBGene00017598	F19F10.1	-1.76967	6.23397e-09	Transcription factor
WBGene00011120	R07E5.15	-1.76727	3.1442e-11	Unknown
WBGene00014946	Y70G10A.1	-1.76211	1.75507e-09	Pseudogene
WBGene00011401	T03F6.6	-1.76116	3.52778e-12	Unknown
WBGene00011791	T15H9.6	-1.757	1.53644e-29	mRNA functions
WBGene00015931	C17H12.5	-1.75074	1.05464e-10	Signaling
WBGene00022741	ZK430.5	-1.74867	2.91389e-28	Proteolysis general
WBGene00021381	Y37E11B.10	-1.74495	1.09878e-15	Unknown
WBGene00014197	ZK1053.2	-1.74168	2.72256e-08	Unknown
WBGene00219796	C03D6.9	-1.73311	7.61316e-13	Unknown
WBGene00011378	T02E1.6	-1.73093	1.58063e-09	Unknown
WBGene00017636	F20D6.6	-1.72778	3.78247e-09	Signaling
WBGene00011918	T22C1.8	-1.72678	4.78124e-10	Signaling
WBGene00015629	C09B9.4	-1.7261	1.86999e-08	Cytoskeleton
WBGene00016414	C34F11.2	-1.72306	6.2676e-09	Unknown
WBGene00020905	T28H11.7	-1.71581	3.26526e-13	Unknown
WBGene00020841	T27A3.5	-1.71455	3.43102e-11	Signaling
WBGene00021398	Y38C1AA.7	-1.71451	1.97466e-23	Unknown
WBGene00009581	F40F9.3	-1.71061	1.22288e-07	Unknown
WBGene00018021	F34D6.1	-1.70955	1.07952e-12	Proteolysis proteasome
WBGene00011499	T05G5.4	-1.70852	2.17578e-17	Unknown
WBGene00019239	H24K24.2	-1.69684	3.22787e-11	Cell cycle
WBGene00009470	F36D3.4	-1.6928	2.20084e-12	Unknown
WBGene00010925	M153.2	-1.68561	3.48961e-14	Transmembrane transport
WBGene00008173	C48B4.10	-1.68447	4.1377e-75	Unknown
WBGene00009959	F53B6.4	-1.68396	2.26246e-22	Unknown
WBGene00012926	Y47D3A.13	-1.68324	4.03083e-19	Unknown
WBGene00021969	Y57G7A.6	-1.68009	6.3984e-15	Unknown
WBGene00009308	F32A11.3	-1.67777	4.76456e-22	Unknown
WBGene00010651	K08C9.2	-1.67694	7.6011e-15	Unknown
WBGene00012851	Y44A6C.2	-1.67554	3.23722e-17	Unknown
WBGene00044177	C30G7.3	-1.66883	3.74211e-14	Unknown
WBGene00015855	C16C8.18	-1.66643	1.13772e-07	Cytoskeleton
WBGene00008541	F07A5.2	-1.66238	1.27686e-24	Unknown
WBGene00018930	F56B3.6	-1.65697	5.81841e-12	Unknown
WBGene00010563	NA	-1.65548	4.33533e-10	NA
WBGene00012809	Y43F8A.2	-1.65179	2.42894e-15	Unknown
WBGene00011114	R07E5.6	-1.64771	1.02838e-06	Unknown
WBGene00022876	ZK1248.5	-1.64593	1.81151e-07	Unknown
WBGene00022262	Y73C8C.3	-1.6374	2.92662e-15	Unknown
WBGene00012937	Y47D3A.31	-1.63504	3.12771e-09	Unknown
WBGene00013696	Y106G6A.4	-1.63249	9.02385e-13	Unknown
WBGene00019410	K05F1.9	-1.62968	2.02816e-12	Unknown
WBGene00194700	B0025.5	-1.62674	3.64072e-11	Unknown
WBGene00020040	R12E2.15	-1.62635	5.12469e-19	Unknown
WBGene00016358	C33F10.12	-1.62325	6.89134e-10	Transmembrane transport
WBGene00022265	Y73C8C.8	-1.61784	6.40599e-19	Unknown
WBGene00016416	C34F11.5	-1.61409	1.46945e-12	Signaling
WBGene00022157	Y71G12B.22	-1.61371	1.14768e-05	Unknown
WBGene00009884	F49C12.15	-1.61068	5.58646e-27	Unknown
WBGene00018926	F56A11.6	-1.60393	2.06533e-09	Development
WBGene00013723	Y106G6H.13	-1.60313	3.62898e-13	Unknown
WBGene00017135	EEED8.4	-1.60211	2.17168e-29	Nucleic acid
WBGene00008138	C47D12.4	-1.60036	1.99376e-15	Proteolysis proteasome
WBGene00017279	F09C12.8	-1.59939	2.29728e-08	Signaling
WBGene00012357	W09D6.4	-1.59897	7.27182e-08	Unknown
WBGene00009938	F52F12.5	-1.59286	1.84049e-08	Unknown
WBGene00012855	Y44A6D.5	-1.58188	3.29839e-07	Metabolism
WBGene00015624	C09B8.5	-1.57955	8.3426e-27	Unknown
WBGene00016713	C46E10.9	-1.57684	1.36046e-12	Pseudogene
WBGene00021007	W03F11.4	-1.56879	1.63086e-13	Signaling
WBGene00018004	F33D11.7	-1.56828	5.99158e-06	Cytoskeleton
WBGene00194696	EEED8.18	-1.56635	1.8331e-12	Unknown
WBGene00044702	F46C3.4	-1.56356	5.5018e-18	Pseudogene
WBGene00009721	F45D3.1	-1.55896	1.86221e-08	Unknown
WBGene00007344	C05E7.2	-1.55335	7.16283e-06	Proteolysis general
WBGene00008621	F09C8.1	-1.54034	4.35401e-28	Signaling
WBGene00019839	R02F11.1	-1.53844	3.49141e-08	Unknown
WBGene00015917	C17G10.3	-1.53632	2.94535e-06	Unknown
WBGene00011911	T22B3.3	-1.53389	1.64882e-08	Unknown
WBGene00022649	ZK84.1	-1.52582	1.84495e-29	Unknown
WBGene00018297	F41F3.3	-1.52346	1.77516e-31	Unknown
WBGene00010118	F55F3.4	-1.50356	1.25585e-13	Unknown
WBGene00007448	C08F8.6	-1.49693	3.17759e-08	Cytoskeleton
WBGene00010719	K09E4.1	-1.4946	2.50524e-08	Signaling
WBGene00009962	F53B6.7	-1.49186	1.37269e-09	Signaling
WBGene00014813	M176.9	-1.47774	4.472e-05	Signaling
WBGene00016053	C24D10.1	-1.47593	0.000213504	Signaling
WBGene00021861	Y54F10BM.6	-1.47544	3.94648e-06	Unknown
WBGene00012041	T26E3.8	-1.47381	1.67964e-10	Unknown
WBGene00007961	C35D6.4	-1.47375	6.40678e-05	mRNA functions
WBGene00015516	C06A8.6	-1.47203	9.69984e-10	Cytoskeleton
WBGene00014082	ZK795.2	-1.46751	1.01238e-07	Unknown
WBGene00022162	Y71G12B.27	-1.46528	5.8645e-06	Cell cycle
WBGene00009086	F23D12.2	-1.46393	3.46772e-36	Proteolysis proteasome
WBGene00044684	T08G11.2	-1.46364	1.31115e-05	Unknown
WBGene00016420	NA	-1.45906	8.85988e-06	NA
WBGene00010241	F58D2.2	-1.45695	1.31665e-09	Unknown
WBGene00012012	T25B9.6	-1.45355	2.002e-06	Unknown
WBGene00019236	H23N18.5	-1.4523	4.03195e-07	Signaling
WBGene00007457	C08F11.10	-1.44865	8.73843e-06	Unknown
WBGene00019912	R06B10.1	-1.44484	1.02031e-06	Pseudogene
WBGene00015937	C17H12.12	-1.44077	1.63552e-09	Unknown
WBGene00011172	R09E10.2	-1.44024	7.73796e-08	Unknown
WBGene00012247	W04E12.2	-1.43955	2.01322e-17	Unknown
WBGene00016161	C27D6.3	-1.43941	6.75786e-10	Unknown
WBGene00011919	T22C1.9	-1.43826	2.91217e-05	Unknown
WBGene00015084	B0244.9	-1.43745	3.98782e-05	Unknown
WBGene00013684	Y105E8A.27	-1.43596	1.05738e-05	Unknown
WBGene00020223	T05A7.6	-1.43223	2.54508e-10	Cytoskeleton
WBGene00235272	Y43B11AL.5	-1.42973	2.21031e-09	Pseudogene
WBGene00007335	C05C12.1	-1.42868	3.85634e-06	Cytoskeleton
WBGene00018901	slc-25A18.2	-1.42743	1.08842e-46	Transmembrane transport
WBGene00021557	Y45G5AM.5	-1.42328	9.64468e-16	Unknown
WBGene00015348	C02F5.5	-1.42289	1.19176e-08	Unknown
WBGene00016040	C24A11.1	-1.42197	7.35375e-08	Unknown
WBGene00012689	Y39B6A.30	-1.42053	1.35389e-07	Signaling
WBGene00008312	C54G4.2	-1.42	3.08919e-05	Unknown
WBGene00015024	B0205.10	-1.41741	3.84612e-12	Unknown
WBGene00007778	C27D8.2	-1.41494	1.86696e-09	Unknown
WBGene00018134	F37A4.4	-1.41082	1.66439e-09	Unknown
WBGene00021248	Y22D7AL.10	-1.40649	4.17299e-59	Unknown
WBGene00007688	C18E9.8	-1.40514	1.31359e-05	Unknown
WBGene00005011	F26F4.8	-1.40373	8.21293e-44	Transcription factor
WBGene00022351	Y82E9BR.19	-1.40275	1.52954e-54	Unknown
WBGene00014996	ZK1251.5	-1.40061	4.75996e-08	Pseudogene
WBGene00010265	F58G1.3	-1.39925	3.67474e-07	Signaling
WBGene00017140	EEED8.12	-1.39691	7.30635e-17	Nucleic acid
WBGene00021386	Y37F4.5	-1.39593	0.000150425	Unknown
WBGene00015640	C09E7.6	-1.38904	1.27027e-23	Pseudogene
WBGene00014179	ZK1010.5	-1.38698	3.13294e-08	Unknown
WBGene00016839	C50F2.5	-1.38506	3.25451e-06	Signaling
WBGene00010869	M05B5.1	-1.38456	1.26245e-05	Signaling
WBGene00009335	F32D8.13	-1.38013	2.4978e-13	Metabolism
WBGene00017141	EEED8.13	-1.37792	1.81038e-17	Unknown
WBGene00015106	B0280.11	-1.37517	0.000125426	Signaling
WBGene00015425	C04E6.11	-1.37034	3.61787e-52	Unknown
WBGene00011475	T05D4.2	-1.36266	8.29537e-21	Unknown
WBGene00020087	R119.1	-1.3624	4.40427e-29	Pseudogene
WBGene00009185	F27C8.5	-1.35664	6.02772e-07	Unknown
WBGene00018235	F40E12.2	-1.35479	3.28107e-05	Unknown
WBGene00018038	F35C8.8	-1.35286	2.56459e-06	Unknown
WBGene00008313	C54G4.3	-1.35207	1.98732e-05	Unknown
WBGene00019255	H32C10.1	-1.34177	1.2471e-05	Unknown
WBGene00019337	K02F6.3	-1.33487	1.02709e-06	Unknown
WBGene00011466	T05C12.1	-1.33311	2.68894e-05	Cytoskeleton
WBGene00014576	Y43F11A.6	-1.3278	1.71785e-26	Pseudogene
WBGene00015238	B0511.13	-1.32295	1.98418e-45	Proteolysis general
WBGene00206482	B0416.10	-1.32131	2.11512e-08	Unknown
WBGene00008661	F10G8.1	-1.31989	0.00022673	Signaling
WBGene00011980	T24B8.7	-1.3196	3.54875e-12	Proteolysis proteasome
WBGene00012958	Y47H10A.2	-1.31814	1.00889e-13	Proteolysis proteasome
WBGene00015818	C16A11.5	-1.31555	1.1849e-39	Unknown
WBGene00014040	ZK662.5	-1.31533	0.000158585	Unknown
WBGene00010760	K10H10.4	-1.3141	0.000316868	Unknown
WBGene00010829	M02B1.4	-1.31271	8.52814e-06	Unknown
WBGene00017800	F25G6.9	-1.31023	1.21203e-33	Chaperone
WBGene00016512	C38C3.3	-1.30773	2.16196e-07	Unknown
WBGene00010246	F58D5.7	-1.30711	2.59944e-06	Unknown
WBGene00017407	F12E12.6	-1.30679	9.84503e-10	Unknown
WBGene00020434	T11F8.2	-1.30461	2.24299e-20	Pseudogene
WBGene00013248	Y57A10A.3	-1.30084	4.36528e-37	Unknown
WBGene00020987	W03D8.5	-1.2977	0.000423803	Unknown
WBGene00016054	C24D10.2	-1.29733	1.0887e-07	Unknown
WBGene00008912	F17C8.7	-1.2958	3.05175e-06	Unknown
WBGene00077519	T27C10.8	-1.29222	5.18327e-05	Unknown
WBGene00007274	C03C11.1	-1.29109	2.13525e-05	Unknown
WBGene00013007	Y48E1B.8	-1.28939	3.50156e-16	Unknown
WBGene00010219	F57G9.3	-1.28495	0.000193263	Unknown
WBGene00194912	ZK856.18	-1.28474	0.000305267	Unknown
WBGene00194986	T27F7.4	-1.28405	7.14297e-43	Extracellular material
WBGene00015929	C17H12.3	-1.27625	1.36846e-08	Signaling
WBGene00007578	C14B1.7	-1.27526	2.65482e-51	Pseudogene
WBGene00011954	T23F11.2	-1.275	4.51088e-07	Unknown
WBGene00018452	F45D11.5	-1.27443	2.1911e-08	Unknown
WBGene00017462	F14D2.14	-1.27411	5.20302e-14	Unknown
WBGene00014116	ZK858.2	-1.27183	4.06569e-11	Unknown
WBGene00017114	E03H12.7	-1.26738	2.46481e-06	Unknown
WBGene00014007	ZK596.2	-1.26689	4.74368e-05	Cytoskeleton
WBGene00022111	Y71F9AL.6	-1.26537	2.14631e-07	Development
WBGene00011240	mask-1	-1.264	8.80622e-41	Unknown
WBGene00194706	C53A5.16	-1.26255	7.00005e-55	mRNA functions
WBGene00016825	C50E10.1	-1.25896	2.74132e-06	Unknown
WBGene00018895	F55F8.7	-1.25803	4.8739e-05	Signaling
WBGene00022038	Y65B4BL.6	-1.25631	5.79738e-06	Unknown
WBGene00013452	Y67A10A.3	-1.25058	0.000585793	Development
WBGene00022589	ZC317.6	-1.25017	0.000508028	Unknown
WBGene00019086	F59A6.4	-1.24853	0.000160668	Cytoskeleton
WBGene00019415	K05F6.4	-1.24754	1.83765e-08	Proteolysis proteasome
WBGene00011804	T16G12.3	-1.24631	8.93454e-28	Unknown
WBGene00011777	T14G10.8	-1.24577	6.80613e-14	Unknown
WBGene00008235	C50F4.10	-1.24513	0.000176368	Cytoskeleton
WBGene00015588	C08A9.8	-1.24148	2.482e-06	Unknown
WBGene00016457	C35E7.5	-1.24002	7.49152e-70	Unknown
WBGene00044312	K04C2.8	-1.2361	3.09297e-05	Unknown
WBGene00008634	F10A3.4	-1.23524	1.65438e-17	Unknown
WBGene00008991	F20G4.2	-1.23362	4.05849e-14	Unknown
WBGene00044807	T19H5.6	-1.22021	8.63003e-06	Extracellular material
WBGene00011155	rbm-3.1	-1.21942	1.12826e-70	mRNA functions
WBGene00018343	F42A10.7	-1.21453	3.63921e-21	Proteolysis proteasome
WBGene00009204	F28C6.4	-1.20808	5.8204e-38	Extracellular material
WBGene00013246	Y57A10A.1	-1.20604	1.55669e-24	Unknown
WBGene00010367	H05L14.2	-1.20575	2.29274e-36	Unknown
WBGene00023323	K08F11.6	-1.2051	5.03664e-11	Pseudogene
WBGene00013698	Y106G6D.1	-1.20133	1.06584e-15	Unknown
WBGene00015641	C09E7.7	-1.19919	2.60678e-23	Unknown
WBGene00012637	Y38H8A.3	-1.19901	3.65589e-09	Cytoskeleton
WBGene00010013	F54B3.1	-1.1971	4.89198e-33	Unknown
WBGene00018083	F36A4.4	-1.19471	0.000188866	Unknown
WBGene00009948	F52H3.6	-1.19429	3.18769e-08	Signaling
WBGene00044436	Y47G6A.31	-1.19294	1.79496e-17	Unknown
WBGene00269384	N.A.	-1.18501	1.05101e-05	Non-coding RNA
WBGene00018975	F56E10.1	-1.18189	4.7532e-29	Unknown
WBGene00219217	C08F8.15	-1.17869	2.43138e-06	Unknown
WBGene00018314	F41H10.1	-1.17864	1.01019e-13	Unknown
WBGene00011152	R09A8.1	-1.17577	5.3359e-20	Unknown
WBGene00017593	F19C7.3	-1.17473	7.39284e-08	Unknown
WBGene00019540	K08D12.6	-1.17443	5.34247e-07	Unknown
WBGene00019578	K09E3.7	-1.17245	8.29376e-25	Unknown
WBGene00013549	Y75B8A.13	-1.16797	4.21358e-42	Unknown
WBGene00010847	M04B2.4	-1.16521	6.71025e-46	Development
WBGene00012547	Y37D8A.5	-1.16449	0.00183675	Unknown
WBGene00017073	D2096.6	-1.16189	6.48131e-06	Stress response
WBGene00019520	K08B12.1	-1.15872	4.72946e-06	Unknown
WBGene00010519	K03A11.1	-1.15774	5.65475e-21	Unknown
WBGene00017384	F11G11.4	-1.15609	0.000208264	Unknown
WBGene00008534	F02H6.1	-1.15398	3.72e-08	Pseudogene
WBGene00018193	F39C12.1	-1.14734	1.91632e-29	Cell cycle
WBGene00022372	Y92H12BR.7	-1.14645	5.21894e-22	Metabolism
WBGene00018135	F37A4.5	-1.1458	1.07709e-06	Proteolysis proteasome
WBGene00011720	T11G6.5	-1.14522	2.18606e-34	Unknown
WBGene00007169	B0393.4	-1.14456	0.000274855	Unknown
WBGene00043279	F22D6.8	-1.14336	1.43654e-23	Unknown
WBGene00022112	Y71F9AL.7	-1.14037	1.23129e-13	Unknown
WBGene00044537	B0238.15	-1.14033	0.0012466	Unknown
WBGene00014087	ZK809.5	-1.1397	3.04364e-24	Unknown
WBGene00014208	ZK1067.2	-1.13578	1.71453e-27	Nucleic acid
WBGene00000733	col-160	-1.12984	9.13942e-07	Extracellular material
WBGene00012169	ttbk-4	-1.12855	6.78133e-06	Cytoskeleton
WBGene00017848	F27B3.6	-1.12829	1.13594e-07	Unknown
WBGene00011175	R09E10.5	-1.12713	1.92387e-05	Cytoskeleton
WBGene00019017	F57F4.4	-1.12646	2.59482e-20	Development
WBGene00009922	F52B5.3	-1.12115	3.5456e-27	mRNA functions
WBGene00019642	K11C4.1	-1.12082	0.000130583	Cytoskeleton
WBGene00016978	C56G2.3	-1.11961	4.10794e-34	Non-coding RNA
WBGene00017758	F23H11.2	-1.11863	1.11445e-32	Transcription: general machinery
WBGene00235106	F08H9.15	-1.1182	0.00562136	Non-coding RNA
WBGene00012021	T25E12.6	-1.1171	6.13954e-28	Unknown
WBGene00044447	ZK688.10	-1.11565	0.000492561	Unknown
WBGene00015989	C18H2.2	-1.11494	1.10676e-23	Pseudogene
WBGene00013280	Y57A10C.1	-1.11382	0.0012701	Unknown
WBGene00013138	Y53C10A.10	-1.11349	0.000174797	Unknown
WBGene00011189	R10D12.8	-1.11112	6.45848e-16	Unknown
WBGene00009735	F45G2.9	-1.11096	1.10696e-17	Protein modification
WBGene00021272	Y23H5B.1	-1.11035	2.55124e-09	Unknown
WBGene00009695	clp-8	-1.1078	0.00263253	Proteolysis general
WBGene00013449	Y67A6A.1	-1.10725	0.000704547	Unknown
WBGene00206359	C05E4.15	-1.10596	0.00559323	Unknown
WBGene00021908	Y55B1AR.4	-1.10587	0.0016467	Unknown
WBGene00019260	H34I24.1	-1.10124	0.00178617	Unknown
WBGene00009903	F49E12.10	-1.09896	6.31018e-06	Metabolism
WBGene00012831	Y43F8C.9	-1.09876	0.000553496	Unknown
WBGene00021101	W08F4.12	-1.09802	5.92061e-05	Unknown
WBGene00007220	C01B9.1	-1.0942	4.38868e-07	Development
WBGene00018863	F55A12.2	-1.08762	1.13548e-28	Unknown
WBGene00001492	frm-5.1	-1.08708	1.02949e-09	Signaling
WBGene00011803	T16G12.1	-1.08416	7.13747e-25	Proteolysis general
WBGene00016014	C23G10.7	-1.08	3.6825e-41	Non-coding RNA
WBGene00044745	Y62E10A.20	-1.07676	2.93128e-20	Unknown
WBGene00007651	nra-3	-1.07673	2.54101e-21	Unknown
WBGene00044414	C06A5.12	-1.07279	2.1008e-10	Unknown
WBGene00189954	F40G9.18	-1.07248	0.000196552	Unknown
WBGene00009285	F31C3.3	-1.07106	5.28832e-24	Unknown
WBGene00012379	Y1A5A.1	-1.06928	0.000201336	Cytoskeleton
WBGene00013465	Y67H2A.10	-1.06583	1.5135e-07	Transcription factor
WBGene00022505	ZC21.3	-1.0651	0.00091328	Unknown
WBGene00017849	F27B3.7	-1.06451	5.68052e-10	Pseudogene
WBGene00013249	Y57A10A.4	-1.06215	4.51965e-13	Unknown
WBGene00009160	F26E4.5	-1.06043	0.000449681	Signaling
WBGene00011229	R11.4	-1.05969	3.94986e-16	Unknown
WBGene00017556	F18A12.7	-1.059	2.7669e-07	Unknown
WBGene00022970	CD4.10	-1.05843	3.20521e-17	Non-coding RNA
WBGene00016907	C53H9.2	-1.05791	5.27981e-53	Signaling
WBGene00022732	ZK418.2	-1.05671	0.000582303	Unknown
WBGene00014121	ZK858.8	-1.05608	0.000123257	Unknown
WBGene00000064	act-2	-1.05502	1.32688e-71	Cytoskeleton
WBGene00021358	Y37E11AL.2	-1.05404	1.54454e-06	Unknown
WBGene00013536	Y73F8A.32	-1.05379	0.000234175	Unknown
WBGene00010044	F54C9.9	-1.05357	3.73852e-27	Unknown
WBGene00019586	K09F6.3	-1.05335	4.61725e-07	Signaling
WBGene00196315	Y24D9A.11	-1.05329	4.68462e-08	Non-coding RNA
WBGene00016398	C34D4.2	-1.0512	0.000943873	Signaling
WBGene00019626	K10C9.7	-1.0496	0.00153735	Unknown
WBGene00011811	T16H12.1	-1.04797	2.61827e-11	Unknown
WBGene00011437	T04F3.2	-1.04627	2.49334e-07	Unknown
WBGene00010843	M03C11.6	-1.04572	7.01575e-16	Unknown
WBGene00009377	F34D10.8	-1.04509	1.60788e-07	Unknown
WBGene00018841	F54H5.5	-1.04361	0.00396079	Unknown
WBGene00021649	Y47G6A.25	-1.04283	8.86597e-40	Cell cycle
WBGene00014667	C06A1.4	-1.04205	1.41901e-36	Pseudogene
WBGene00013173	Y53F4B.27	-1.04192	8.33934e-05	Unknown
WBGene00021344	Y37B11A.2	-1.04125	4.12496e-20	DNA
WBGene00020353	T08B6.4	-1.03987	3.68645e-09	Unknown
WBGene00017969	F32A5.3	-1.03912	7.36105e-19	Proteolysis general
WBGene00009182	F26H11.4	-1.03738	7.24462e-13	Unknown
WBGene00011062	R06C7.2	-1.03732	1.21763e-24	Unknown
WBGene00010466	K01D12.7	-1.03514	0.000178008	Unknown
WBGene00011156	rbm-3.2	-1.03448	1.327e-53	mRNA functions
WBGene00019871	R04E5.8	-1.03137	7.81511e-22	Unknown
WBGene00010035	F54C8.1	-1.0269	8.97816e-05	Metabolism
WBGene00018898	F55F10.1	-1.02413	4.21776e-20	Development
WBGene00014157	ZK930.7	-1.02262	0.00500626	Unknown
WBGene00022016	Y61A9LA.4	-1.02166	0.0104191	Unknown
WBGene00020028	R12C12.8	-1.02052	2.99662e-25	Pseudogene
WBGene00011109	R07E5.1	-1.01878	9.28844e-24	Nucleic acid
WBGene00044001	C09G4.4	-1.01674	4.44591e-27	Development
WBGene00009956	F53B2.5	-1.01625	0.000836871	Unknown
WBGene00016462	C35E7.10	-1.01546	6.67138e-06	Signaling
WBGene00009471	F36D3.5	-1.01441	0.00406165	Unknown
WBGene00014220	ZK1098.3	-1.01041	9.21225e-15	DNA
WBGene00013445	Y66D12A.19	-1.01023	2.181e-19	Unknown
WBGene00019989	R09F10.8	-1.01016	3.87885e-49	Unknown
WBGene00008811	F14F7.4	-1.00777	0.00513163	Unknown
WBGene00007794	C28D4.7	-1.00747	0.000930806	Unknown
WBGene00008456	eral-1	-1.00683	1.35168e-38	Metabolism
WBGene00007563	C14A4.13	-1.00652	0.00950333	Cytoskeleton
WBGene00011348	T01H3.2	-1.00598	2.62227e-28	Unknown
WBGene00008136	C47D12.2	-1.00175	4.51539e-39	Transmembrane protein
WBGene00013141	Y53C12A.6	-0.998702	5.17781e-10	Unknown
WBGene00021342	Y35H6.3	-0.996211	8.23246e-11	Pseudogene
WBGene00009656	F43G6.3	-0.995289	2.60302e-24	Pseudogene
WBGene00019814	R02C2.1	-0.99526	1.08609e-07	Signaling
WBGene00019458	K06H7.7	-0.994446	5.52557e-32	Unknown
WBGene00016963	C56C10.6	-0.99371	0.0168097	Cytoskeleton
WBGene00007610	C15H7.3	-0.993027	0.000129729	Signaling
WBGene00012356	W09D6.1	-0.990601	1.94757e-25	Metabolism
WBGene00044053	C01G12.12	-0.989961	4.2256e-09	Pseudogene
WBGene00010678	K08F4.3	-0.989447	4.27194e-49	Unknown
WBGene00010673	K08E7.5	-0.989186	0.000156461	Unknown
WBGene00007777	C27D8.1	-0.989178	1.1411e-05	Cytoskeleton
WBGene00020259	T05E7.3	-0.988622	2.95459e-23	Unknown
WBGene00012981	Y48B6A.10	-0.983271	4.34032e-09	Unknown
WBGene00022792	ZK686.2	-0.981646	2.07154e-23	mRNA functions
WBGene00016980	C56G2.5	-0.980769	1.20156e-19	Signaling
WBGene00016382	C33H5.16	-0.980438	0.0136109	Signaling
WBGene00022679	ZK180.5	-0.977399	1.33629e-17	Unknown
WBGene00019184	H10E21.4	-0.976899	4.08577e-07	Unknown
WBGene00013741	Y111B2A.21	-0.975759	4.66076e-07	Unknown
WBGene00013893	coa-6	-0.97558	3.63251e-30	Metabolism
WBGene00013204	Y54E5B.2	-0.974133	1.4752e-24	Ribosome
WBGene00015089	B0252.5	-0.972225	2.89531e-05	Unknown
WBGene00022198	Y71H2B.11	-0.972135	1.7683e-20	Unknown
WBGene00011225	R10H10.7	-0.971036	4.10207e-20	Unknown
WBGene00011153	R09A8.2	-0.969036	3.83356e-19	Unknown
WBGene00015797	C15F1.8	-0.967603	3.9484e-13	Unknown
WBGene00019692	fubl-4	-0.966867	1.3981e-31	DNA
WBGene00018359	F42G8.8	-0.966691	0.000715794	Signaling
WBGene00020422	T10F2.2	-0.965475	1.65313e-40	Transmembrane transport
WBGene00020379	T09B4.5	-0.965401	9.80707e-22	Unknown
WBGene00044281	R04A9.7	-0.96485	6.05495e-05	Ribosome
WBGene00022753	ZK484.7	-0.964395	0.00650461	Signaling
WBGene00015642	C09E7.8	-0.961954	8.42383e-15	Unknown
WBGene00013987	ZK512.8	-0.960966	5.70891e-05	Unknown
WBGene00021880	Y54G2A.15	-0.960846	0.00217317	Unknown
WBGene00015485	C05D11.8	-0.959826	1.21812e-14	Unknown
WBGene00017219	F07F6.7	-0.959134	2.05351e-09	Metabolism
WBGene00012648	Y39A1A.9	-0.957475	0.00103969	Unknown
WBGene00011629	T08G11.1	-0.957223	1.48376e-22	Transcription: chromatin
WBGene00022667	ZK154.5	-0.953561	1.03128e-23	Unknown
WBGene00044976	T26H2.10	-0.949355	0.00027727	Pseudogene
WBGene00019157	H05C05.1	-0.948105	3.90044e-22	Ribosome
WBGene00009771	F46B6.6	-0.946704	1.87276e-31	Metabolism
WBGene00017812	F26A1.14	-0.946251	3.33242e-16	Unknown
WBGene00011017	R04F11.5	-0.946135	3.7929e-41	Unknown
WBGene00008934	F18C12.3	-0.943988	2.9593e-18	Signaling
WBGene00017031	D1044.6	-0.943568	9.95075e-27	Nucleic acid
WBGene00021505	Y41D4A.3	-0.942783	1.26055e-06	Unknown
WBGene00015453	C04G6.2	-0.942484	0.00766714	Unknown
WBGene00000105	alg-1	-0.94244	4.52966e-23	Non-coding RNA
WBGene00018204	F39F10.4	-0.942402	3.09063e-05	Unknown
WBGene00008695	F11C3.1	-0.94159	4.0903e-07	Unknown
WBGene00010498	K02B12.5	-0.94027	3.02136e-18	Unknown
WBGene00045239	Y49E10.29	-0.939816	4.30368e-06	Unknown
WBGene00016402	C34D4.10	-0.937743	7.02803e-17	Unknown
WBGene00020412	T10E9.2	-0.937404	5.27569e-18	Unknown
WBGene00007377	C06C3.7	-0.937141	0.00185617	Unknown
WBGene00010034	F54B11.11	-0.936672	8.14909e-05	Stress response
WBGene00015194	B0432.13	-0.934666	6.57436e-14	Unknown
WBGene00010845	M03C11.8	-0.933955	2.87133e-21	Transcription: chromatin
WBGene00019094	F59A7.7	-0.933419	0.000184653	Metabolism
WBGene00010077	F55A11.4	-0.933159	1.30861e-21	Transmembrane transport
WBGene00020111	R151.8	-0.932307	2.69404e-28	Transcription: chromatin
WBGene00016388	C34B2.3	-0.928787	0.00628792	Cytoskeleton
WBGene00010568	K04G2.10	-0.927474	6.15809e-19	Unknown
WBGene00017481	F15B10.3	-0.925064	8.6144e-13	Unknown
WBGene00016800	C50C3.2	-0.923162	0.000288985	Unknown
WBGene00017343	F10E7.1	-0.922351	0.000197819	Unknown
WBGene00008838	F15A4.2	-0.921434	1.25435e-08	Proteolysis proteasome
WBGene00023355	W02F12.1	-0.921383	1.32145e-05	Pseudogene
WBGene00019654	K11G9.3	-0.920676	0.00942043	Unknown
WBGene00012180	W01D2.3	-0.920609	0.0135569	Unknown
WBGene00017641	csr-1	-0.918427	4.33773e-28	Non-coding RNA
WBGene00016520	C39B5.2	-0.917633	1.5077e-19	Unknown
WBGene00004319	rbr-2	-0.917624	1.47936e-19	Transcription: chromatin
WBGene00012481	Y18D10A.11	-0.917472	2.92104e-34	Unknown
WBGene00010502	K02C4.3	-0.916855	1.60607e-14	Proteolysis proteasome
WBGene00000226	atl-1	-0.915416	5.12141e-16	DNA
WBGene00138720	F58H1.8	-0.915062	1.07669e-27	Unknown
WBGene00022040	Y65B4BR.1	-0.915054	4.77463e-08	Signaling
WBGene00008274	C53B4.4	-0.914931	6.44799e-20	Unknown
WBGene00018482	F45F2.10	-0.914157	5.2309e-18	Unknown
WBGene00021418	Y38F2AL.6	-0.914137	6.77372e-12	Pseudogene
WBGene00007111	sart-3	-0.914037	3.08701e-18	mRNA functions
WBGene00044258	Y57G11C.51	-0.913658	3.4213e-13	Unknown
WBGene00019122	F59E12.6	-0.912	1.01519e-08	Proteolysis proteasome
WBGene00020391	cct-7	-0.911829	2.32027e-39	Chaperone
WBGene00011478	T05D4.5	-0.911319	0.000440338	Unknown
WBGene00012942	Y47D3B.6	-0.910296	2.14849e-05	Unknown
WBGene00008349	CE7X_3.1	-0.909385	0.000141385	Pseudogene
WBGene00018578	F47G3.3	-0.909362	5.97758e-21	Unknown
WBGene00015610	C08F1.6	-0.906872	6.47453e-11	Unknown
WBGene00016154	C27A12.2	-0.905911	2.40281e-21	Nucleic acid
WBGene00016259	C30F8.3	-0.905835	0.0133227	Unknown
WBGene00019011	F57C9.4	-0.904768	5.49826e-18	Nucleic acid
WBGene00020738	T23F2.5	-0.904719	3.85538e-22	Unknown
WBGene00017456	F14D2.8	-0.903729	3.20612e-09	Proteolysis proteasome
WBGene00044459	Y55F3C.9	-0.903704	5.22796e-07	Unknown
WBGene00015112	B0281.5	-0.901224	3.70679e-16	Transmembrane transport
WBGene00019687	K12H6.7	-0.901215	1.87174e-05	Unknown
WBGene00009313	F32B4.2	-0.900926	0.0014277	Metabolism
WBGene00020467	T12F5.2	-0.900148	5.13087e-21	Unknown
WBGene00009587	mig-38	-0.898982	2.14239e-14	Metabolism
WBGene00011342	T01G5.7	-0.898141	2.82054e-20	Unknown
WBGene00009458	F36A2.11	-0.898083	0.0155425	Unknown
WBGene00010419	atp-1	-0.897538	2.62343e-43	Metabolism
WBGene00021657	Y48G1A.1	-0.89703	6.86004e-12	Unknown
WBGene00219491	Y53F4B.62	-0.896159	0.00657939	Unknown
WBGene00012977	Y48A6C.4	-0.896043	5.54712e-27	Ribosome
WBGene00020404	T10B11.8	-0.896033	7.08241e-26	Unknown
WBGene00013728	Y111B2A.2	-0.895632	1.9843e-30	Metabolism
WBGene00021878	Y54G2A.13	-0.895532	0.00191535	Unknown
WBGene00010365	H04D03.4	-0.894896	1.0864e-08	Unknown
WBGene00016562	NA	-0.894197	1.6407e-28	NA
WBGene00008536	F02H6.3	-0.894163	3.72682e-15	Unknown
WBGene00015351	C02F5.10	-0.894053	1.45988e-05	Unknown
WBGene00007588	C14C10.5	-0.89303	3.04364e-24	Proteolysis proteasome
WBGene00009994	F53F4.12	-0.892479	4.50991e-25	Unknown
WBGene00008207	C49F5.3	-0.892277	2.80454e-25	Unknown
WBGene00011000	R03G8.6	-0.891787	3.57112e-15	Proteolysis general
WBGene00004800	sir-2.1	-0.891761	4.13628e-18	Protein modification
WBGene00220246	ZK858.10	-0.890226	2.98602e-24	Non-coding RNA
WBGene00013988	ZK512.10	-0.890217	0.0195779	Unknown
WBGene00010687	K08F9.4	-0.889876	1.1584e-17	Unknown
WBGene00019002	F57B10.4	-0.889607	2.03232e-19	Unknown
WBGene00044768	M117.7	-0.887616	0.00716496	Pseudogene
WBGene00018563	F47D12.7	-0.887596	0.00013122	Unknown
WBGene00018805	F54D10.4	-0.886864	1.3195e-05	Unknown
WBGene00011507	T05H10.1	-0.885915	2.8355e-20	Proteolysis proteasome
WBGene00014811	M162.9	-0.884183	2.93096e-13	Pseudogene
WBGene00021812	Y53G8AR.5	-0.88295	9.71912e-20	Proteolysis proteasome
WBGene00010011	F53H4.6	-0.882442	5.79853e-09	Transcription: general machinery
WBGene00010771	K11D2.5	-0.880101	5.34783e-17	Metabolism
WBGene00021153	Y4C6A.3	-0.877221	9.06868e-34	Unknown
WBGene00016170	tmem-131	-0.877089	9.84865e-19	Transmembrane protein
WBGene00007449	C08F8.9	-0.877056	3.7755e-18	Unknown
WBGene00019259	H34C03.2	-0.876823	4.33915e-25	Proteolysis proteasome
WBGene00019943	R07G3.7	-0.876711	5.52557e-32	Unknown
WBGene00020986	W03D8.3	-0.876548	0.00132451	Unknown
WBGene00008124	C47A4.3	-0.875491	0.00678138	Signaling
WBGene00044218	F23H12.10	-0.875238	4.96578e-08	Unknown
WBGene00014666	C05D12.3	-0.874646	3.64659e-15	Metabolism
WBGene00020531	T15B12.2	-0.874055	0.0124655	Cytoskeleton
WBGene00002010	hsp-6	-0.872377	2.01644e-38	Stress response
WBGene00021749	Y50D4C.5	-0.872251	1.20167e-12	Unknown
WBGene00012102	T27F6.1	-0.871933	0.0249381	Protein modification
WBGene00019219	H20J04.4	-0.871735	8.78307e-17	mRNA functions
WBGene00011975	T24B1.1	-0.870033	3.32824e-18	Trafficking
WBGene00019792	M116.5	-0.868593	1.59946e-14	Cytoskeleton
WBGene00007735	C25G4.8	-0.867788	0.0359379	Unknown
WBGene00015282	C01B10.8	-0.866461	1.53799e-27	Protein modification
WBGene00007354	C06A1.3	-0.866274	9.46078e-05	Signaling
WBGene00012998	Y48C3A.20	-0.866021	7.24166e-11	Metabolism
WBGene00008007	NA	-0.865916	0.000199061	NA
WBGene00219313	C17E4.20	-0.864424	9.44111e-18	Unknown
WBGene00007334	C05C10.7	-0.863715	4.1359e-18	Unknown
WBGene00020289	T06C10.3	-0.863452	0.00492502	Signaling
WBGene00017354	F10E9.2	-0.863309	0.000857881	Unknown
WBGene00019617	K10C2.1	-0.861859	3.09259e-05	Proteolysis general
WBGene00015780	C14F11.4	-0.861774	1.70419e-12	Unknown
WBGene00010161	F56G4.6	-0.861586	5.78628e-20	Unknown
WBGene00011309	R186.8	-0.861512	7.19075e-16	Unknown
WBGene00206414	F31D5.7	-0.861472	6.08729e-05	Unknown
WBGene00013270	Y57A10A.31	-0.861087	9.7992e-22	Nucleic acid
WBGene00021678	Y48G1C.5	-0.860502	0.00141133	Signaling
WBGene00013376	Y62E10A.6	-0.860499	2.4451e-18	Metabolism
WBGene00010616	K07A1.10	-0.860267	3.22219e-25	Unknown
WBGene00016468	C36B7.5	-0.860004	0.000472783	Unknown
WBGene00016286	C31H1.1	-0.859975	0.0143184	Unknown
WBGene00015228	B0511.2	-0.859557	4.97871e-08	Unknown
WBGene00011203	R10E4.7	-0.859227	6.78978e-08	Unknown
WBGene00050936	ZK856.16	-0.859047	5.361e-08	Unknown
WBGene00219904	F19C6.12	-0.858731	3.02392e-06	Non-coding RNA
WBGene00050937	R02D5.8	-0.857462	2.72066e-21	Metabolism
WBGene00018891	F55F8.3	-0.856931	1.34295e-18	Unknown
WBGene00020053	R13A5.11	-0.854757	0.000580453	Signaling
WBGene00219425	Y54G2A.73	-0.854527	8.54709e-09	Unknown
WBGene00011813	T16H12.3	-0.853046	5.25601e-24	Unknown
WBGene00007921	C34C12.2	-0.85193	1.83223e-20	Unknown
WBGene00020033	R12E2.7	-0.851711	3.48592e-07	Unknown
WBGene00021536	Y42H9AR.1	-0.850333	1.10836e-16	Trafficking
WBGene00015461	krr-1	-0.849725	4.91371e-18	Unknown
WBGene00016277	C30G12.6	-0.84784	2.87969e-16	Development
WBGene00017404	F12E12.3	-0.846491	0.0139618	Pseudogene
WBGene00045218	K08C9.8	-0.84637	0.000857881	Pseudogene
WBGene00012558	rbm-7	-0.846338	3.45985e-26	mRNA functions
WBGene00017889	F28B3.10	-0.845672	1.36245e-23	Unknown
WBGene00018845	F54H12.5	-0.845611	9.72262e-12	Proteolysis proteasome
WBGene00016353	C33F10.4	-0.845088	6.71556e-18	Unknown
WBGene00022335	Y82E9BR.2	-0.844878	1.08098e-13	Unknown
WBGene00022813	ZK742.3	-0.844486	2.23087e-08	Metabolism
WBGene00011613	T08D2.8	-0.843737	4.08577e-07	Cytoskeleton
WBGene00014097	ZK829.9	-0.841096	6.25794e-28	Transmembrane transport
WBGene00021329	Y34D9A.3	-0.840528	5.41757e-23	Unknown
WBGene00019884	R05D3.12	-0.840131	5.37599e-15	DNA
WBGene00018959	F56D1.1	-0.838591	1.977e-14	Nucleic acid
WBGene00019435	K06A9.1	-0.838125	1.8845e-06	Unknown
WBGene00020388	T10B5.2	-0.837093	0.0329811	Pseudogene
WBGene00017855	F27C1.6	-0.836787	1.004e-22	Development
WBGene00007912	C34B7.2	-0.836107	8.25788e-14	Signaling
WBGene00004795	sid-1	-0.835775	3.55218e-22	Non-coding RNA
WBGene00015504	C06A5.6	-0.834642	9.96815e-28	Unknown
WBGene00008529	F02E9.3	-0.83461	0.000708929	Unknown
WBGene00017177	F02E8.4	-0.833689	1.78797e-26	Unknown
WBGene00022599	daf-41	-0.833513	1.2621e-36	Metabolism
WBGene00019878	R05D3.3	-0.833377	1.00167e-08	Unknown
WBGene00012014	T25B9.8	-0.832343	1.42184e-14	Unknown
WBGene00008824	F14H3.5	-0.831946	1.37252e-23	Unknown
WBGene00007237	C01G10.10	-0.831832	2.74243e-17	Proteolysis general
WBGene00021658	Y48G1A.2	-0.831315	7.28602e-27	Unknown
WBGene00015686	C10G11.6	-0.82984	7.5359e-15	Unknown
WBGene00012974	Y48A6C.1	-0.82775	3.54849e-07	Pseudogene
WBGene00189952	K10D2.8	-0.827242	0.00038854	Unknown
WBGene00044213	Y102A5C.36	-0.82711	3.11871e-11	Transmembrane protein
WBGene00044438	Y51F10.11	-0.826726	1.11949e-09	Unknown
WBGene00044567	C46C11.4	-0.826571	0.00376807	Proteolysis proteasome
WBGene00015245	B0524.6	-0.826127	1.76111e-15	Unknown
WBGene00007681	C18D11.3	-0.825829	7.8921e-32	Unknown
WBGene00011206	R10E4.11	-0.824538	5.28712e-15	Nucleic acid
WBGene00008148	C47E12.3	-0.822326	5.01681e-27	Transmembrane protein
WBGene00017438	F13H8.5	-0.821652	1.01238e-05	Unknown
WBGene00016117	NA	-0.821322	2.65451e-20	NA
WBGene00194682	F40D4.17	-0.820821	2.9881e-09	Unknown
WBGene00007321	C05B5.4	-0.82041	6.05306e-05	Transmembrane protein
WBGene00000063	act-1	-0.820126	7.43635e-18	Cytoskeleton
WBGene00010302	F59A2.2	-0.819612	8.35592e-13	Unknown
WBGene00010082	F55A11.11	-0.819604	0.00120018	Signaling
WBGene00021720	Y49F6B.8	-0.81951	0.0140518	Unknown
WBGene00022773	ZK616.3	-0.819483	5.84713e-17	Unknown
WBGene00008318	C54G4.9	-0.818458	9.82793e-15	Development
WBGene00016725	C46H3.2	-0.818026	5.38776e-17	Unknown
WBGene00043051	C29E4.13	-0.816616	1.66562e-25	Unknown
WBGene00018118	F36H12.2	-0.81593	1.40431e-09	Unknown
WBGene00022706	ZK354.3	-0.815546	0.00789533	Unknown
WBGene00010726	K09E9.3	-0.81514	9.46578e-21	Unknown
WBGene00015486	C05D11.9	-0.813659	9.32702e-12	mRNA functions
WBGene00012640	Y38H8A.7	-0.812888	1.5062e-15	Unknown
WBGene00009261	F30A10.2	-0.812167	0.028286	Unknown
WBGene00001338	ears-2	-0.811025	6.42871e-20	Non-coding RNA
WBGene00012142	T28H10.1	-0.810101	1.71325e-10	Metabolism
WBGene00022738	fubl-2	-0.809936	1.73707e-22	Nucleic acid
WBGene00021088	W08E12.7	-0.809643	1.26258e-38	Unknown
WBGene00012657	Y39A1A.20	-0.808126	4.75083e-09	Unknown
WBGene00020803	T25E4.1	-0.808106	0.0113515	Unknown
WBGene00011706	T11B7.1	-0.80691	1.29376e-09	Unknown
WBGene00011857	coa-4	-0.805773	3.75689e-27	Metabolism
WBGene00022250	Y73B6BL.29	-0.805272	6.19491e-17	Non-coding RNA
WBGene00235353	Y67D8C.23	-0.804349	5.26503e-05	Pseudogene
WBGene00009770	F46B6.5	-0.802797	1.40498e-19	Unknown
WBGene00011509	T05H10.4	-0.802718	4.46617e-24	Unknown
WBGene00014118	ZK858.5	-0.802289	2.41893e-16	Unknown
WBGene00021747	Y50D4C.2	-0.80219	3.59919e-07	Pseudogene
WBGene00007585	C14C10.2	-0.802042	3.45422e-17	Unknown
WBGene00009329	F32D8.4	-0.801987	3.99641e-15	Trafficking
WBGene00022795	ZK686.5	-0.801439	0.0313834	Nucleic acid
WBGene00009027	F21G4.6	-0.800964	3.23192e-17	Unknown
WBGene00011548	T06G6.6	-0.798248	0.0107534	Unknown
WBGene00016015	C23G10.8	-0.797722	5.32444e-17	Unknown
WBGene00020089	R119.3	-0.797562	2.90657e-18	Metabolism
WBGene00019150	H04J21.1	-0.79745	0.0322537	Unknown
WBGene00022762	ZK546.5	-0.797421	2.36676e-19	Nucleic acid
WBGene00009193	F27E5.3	-0.796591	0.0349019	Unknown
WBGene00020117	R155.3	-0.796494	0.00728611	Signaling
WBGene00019266	H35N09.2	-0.796435	0.00225701	Nucleic acid
WBGene00011116	pdcd-2	-0.795652	6.93331e-18	Metabolism
WBGene00008084	C44C10.3	-0.795447	0.032843	Transmembrane transport
WBGene00010136	F55H12.5	-0.795259	0.000121607	Signaling
WBGene00015860	C16D9.5	-0.795023	0.0309609	Unknown
WBGene00022168	Y71H2AM.3	-0.794485	5.98955e-18	Proteolysis proteasome
WBGene00011431	T04D3.1	-0.793479	3.66142e-20	Unknown
WBGene00194906	Y53C12A.11	-0.790206	9.68188e-12	Unknown
WBGene00013580	Y79H2A.3	-0.790041	3.33112e-17	Development
WBGene00016461	C35E7.9	-0.787671	0.0010963	Unknown
WBGene00008174	C48B4.11	-0.78631	1.72556e-26	Unknown
WBGene00043980	F11D5.7	-0.786067	0.000250676	Transmembrane transport
WBGene00018737	F53B1.4	-0.786041	1.26357e-05	Metabolism
WBGene00018802	F54D8.6	-0.784232	5.7217e-18	Unknown
WBGene00019254	H31G24.3	-0.784105	6.42549e-19	Unknown
WBGene00018508	F46F11.1	-0.783474	5.12357e-14	Signaling
WBGene00020403	hrde-4	-0.783223	6.07566e-18	Unknown
WBGene00022467	Y119C1B.1	-0.781594	0.0350689	Unknown
WBGene00012245	rbm-25	-0.781123	9.20251e-18	mRNA functions
WBGene00019907	R05H11.1	-0.780763	1.99918e-13	Proteolysis proteasome
WBGene00008281	C53D6.4	-0.780741	2.31203e-20	Unknown
WBGene00008005	C38D4.4	-0.780568	3.97232e-29	Unknown
WBGene00021689	Y48G8AL.10	-0.780107	1.30841e-18	Nucleic acid
WBGene00016194	C28H8.3	-0.780079	4.33225e-25	mRNA functions
WBGene00220004	K03E5.9	-0.779537	1.73745e-05	Non-coding RNA
WBGene00012018	T25C12.3	-0.779281	2.80333e-13	Stress response
WBGene00022067	Y67D8C.3	-0.778728	2.26635e-12	Unknown
WBGene00021645	Y47G6A.19	-0.777898	5.72311e-08	Proteolysis general
WBGene00017998	F33D4.6	-0.777792	4.58413e-06	Unknown
WBGene00017674	F21F3.4	-0.777452	1.86661e-13	Transmembrane transport
WBGene00020264	acl-8	-0.776996	3.01391e-25	Metabolism
WBGene00011885	T21B10.3	-0.77555	2.89688e-25	Unknown
WBGene00015273	mct-2	-0.775362	2.22116e-06	Transmembrane transport
WBGene00021832	Y54E10A.12	-0.773413	4.06898e-17	Unknown
WBGene00020338	T08A9.6	-0.772819	0.00103769	Pseudogene
WBGene00020498	T14B4.1	-0.772817	2.38173e-17	mRNA functions
WBGene00020835	T27A1.3	-0.77199	0.0178731	Proteolysis proteasome
WBGene00014014	ZK632.5	-0.771648	1.62226e-15	Unknown
WBGene00017607	F19F10.11	-0.771575	2.38351e-15	Unknown
WBGene00009094	F23H12.5	-0.77139	0.00227103	Transmembrane protein
WBGene00022128	Y71F9B.6	-0.771016	6.24417e-22	Development
WBGene00010627	nol-56	-0.769758	4.05553e-34	Ribosome
WBGene00006708	ubc-13	-0.769365	2.33332e-28	Proteolysis proteasome
WBGene00008933	F18A11.6	-0.768705	0.00203299	Pseudogene
WBGene00013703	rbm-12	-0.768566	2.54329e-18	mRNA functions
WBGene00007773	C27C12.3	-0.768211	7.72538e-16	Unknown
WBGene00015915	C17G10.1	-0.768005	5.17119e-17	Metabolism
WBGene00018399	F43H9.3	-0.76797	1.61282e-19	Nucleic acid
WBGene00018661	F52C6.4	-0.767918	3.4072e-05	Proteolysis proteasome
WBGene00015357	C02F12.8	-0.766248	2.27594e-18	Unknown
WBGene00021472	Y39G10AR.16	-0.765821	0.000670495	Unknown
WBGene00018518	F46H5.2	-0.764663	2.67511e-20	Unknown
WBGene00021968	Y57G7A.5	-0.764332	0.00927299	Development
WBGene00021326	Y34B4A.10	-0.763595	0.00110095	Unknown
WBGene00016411	C34E10.10	-0.762588	3.40142e-19	Ribosome
WBGene00010436	JC8.4	-0.761471	2.03889e-12	Metabolism
WBGene00012316	ctps-1	-0.761448	1.91176e-15	Metabolism
WBGene00018341	F42A10.5	-0.761316	5.0983e-32	Unknown
WBGene00012389	Y6B3B.4	-0.761186	8.23432e-18	Cell cycle
WBGene00022765	ZK546.14	-0.760518	3.86553e-17	Unknown
WBGene00008508	F01G10.5	-0.76026	0.0146726	Unknown
WBGene00016129	C26B2.7	-0.758873	1.26904e-22	Unknown
WBGene00009713	F44G4.3	-0.758581	2.83567e-17	Unknown
WBGene00002080	xpo-3	-0.75851	3.82968e-15	Non-coding RNA
WBGene00014820	R09B3.6	-0.758468	1.50931e-07	Pseudogene
WBGene00009605	F40G12.10	-0.75755	0.00414574	Signaling
WBGene00008458	E02H1.6	-0.757319	8.32727e-17	Transcription: general machinery
WBGene00016085	C25A8.5	-0.757314	0.0372151	Signaling
WBGene00009071	F23A7.6	-0.75722	1.03333e-06	Pseudogene
WBGene00008646	F10C2.5	-0.75716	5.60078e-11	Transmembrane protein
WBGene00018316	F41H10.3	-0.757094	1.59962e-16	Unknown
WBGene00021051	W05H9.4	-0.756797	2.34043e-20	Unknown
WBGene00019512	K08A2.2	-0.756527	0.0169249	Unknown
WBGene00012927	Y47D3A.14	-0.756372	3.9335e-13	Non-coding RNA
WBGene00012734	Y40B1A.3	-0.756339	1.36628e-10	Unknown
WBGene00009065	F22G12.5	-0.756197	2.92681e-14	Signaling
WBGene00010000	F53F8.3	-0.755505	2.85697e-22	Unknown
WBGene00008215	C49F8.3	-0.755391	0.000172355	Unknown
WBGene00013651	Y105C5B.11	-0.75488	0.0166002	Unknown
WBGene00004824	F56B3.4	-0.754843	3.3815e-16	Transcription: general machinery
WBGene00013713	Y106G6G.4	-0.754187	5.89774e-05	Unknown
WBGene00044633	F54H12.7	-0.753843	0.00883726	Unknown
WBGene00021265	Y22D7AR.12	-0.753745	0.0479323	Pseudogene
WBGene00009320	F32B6.3	-0.75364	6.11121e-13	Unknown
WBGene00020688	T22D1.11	-0.753569	9.30846e-06	Unknown
WBGene00018636	oef-1	-0.752988	4.42925e-21	Unknown
WBGene00015754	C14B9.8	-0.752956	1.43653e-16	Signaling
WBGene00009123	F25H2.12	-0.751662	1.92803e-22	Unknown
WBGene00019715	M01G5.1	-0.751511	2.90361e-19	Unknown
WBGene00010364	H04D03.3	-0.75128	0.000259062	Unknown
WBGene00016087	C25A11.2	-0.751166	1.1161e-22	Unknown
WBGene00008822	F14H3.3	-0.750019	7.87238e-18	Unknown
WBGene00011604	T08A11.1	-0.749869	2.78814e-11	Unknown
WBGene00021683	Y48G1C.10	-0.749585	6.14207e-15	Signaling
WBGene00235348	Y94H6A.17	-0.749417	0.000143306	Non-coding RNA
WBGene00020819	T26A5.2	-0.748944	1.31075e-09	Unknown
WBGene00013877	ZC376.6	-0.74869	1.3807e-10	Unknown
WBGene00021650	Y47G6A.26	-0.74814	0.0181819	Unknown
WBGene00014154	ZK930.4	-0.747297	0.0266937	Unknown
WBGene00013155	Y53F4B.8	-0.746903	0.0189211	Pseudogene
WBGene00012658	Y39A1A.21	-0.746635	2.02261e-16	Unknown
WBGene00194812	F19B2.12	-0.746334	9.63377e-12	Pseudogene
WBGene00015765	C14C11.1	-0.745979	0.00115057	Unknown
WBGene00010787	K12D12.5	-0.745595	1.38468e-20	mRNA functions
WBGene00007731	C25G4.3	-0.743691	1.99376e-15	Ribosome
WBGene00012693	Y39B6A.34	-0.74228	1.03943e-11	Unknown
WBGene00008488	F01D4.5	-0.742089	8.31483e-16	Unknown
WBGene00010766	mrps-27	-0.741273	1.02375e-20	Metabolism
WBGene00018872	F55C12.5	-0.741216	3.98629e-15	Unknown
WBGene00019672	K12B6.8	-0.740648	3.23607e-06	Pseudogene
WBGene00013211	Y54G9A.9	-0.740645	4.03993e-10	Unknown
WBGene00015378	C03B1.7	-0.739938	3.75222e-07	Unknown
WBGene00010732	K10C3.5	-0.739878	6.14207e-15	Ribosome
WBGene00019491	K07E3.2	-0.739316	4.41681e-11	Unknown
WBGene00010465	K01D12.6	-0.738689	3.5087e-21	Unknown
WBGene00008119	C46F11.4	-0.738404	7.19498e-11	mRNA functions
WBGene00006935	vars-1	-0.736897	1.12789e-09	Non-coding RNA
WBGene00008408	D2023.4	-0.736042	2.05202e-14	Metabolism
WBGene00015620	C08G9.2	-0.735678	0.00137501	Proteolysis general
WBGene00022857	ZK1127.12	-0.733329	6.63051e-13	Unknown
WBGene00013437	Y66D12A.11	-0.731958	0.013898	Unknown
WBGene00022101	Y69A2AR.32	-0.731062	3.84612e-12	mRNA functions
WBGene00007386	C06H2.2	-0.730472	4.30219e-21	Metabolism
WBGene00011144	R08D7.4	-0.730359	2.115e-15	Unknown
WBGene00021206	NA	-0.730356	8.6714e-13	NA
WBGene00021427	Y38F2AR.9	-0.730015	2.72401e-20	Trafficking
WBGene00014822	R11H6.6	-0.729771	0.000129546	Pseudogene
WBGene00009346	F32H2.10	-0.72849	2.01955e-21	Unknown
WBGene00011087	R07B7.2	-0.727871	1.1309e-19	Unknown
WBGene00002148	gon-14	-0.726529	4.79553e-18	Development
WBGene00007194	B0491.7	-0.726519	2.34765e-14	Protein modification
WBGene00019824	R02D3.7	-0.72588	6.69901e-15	Unknown
WBGene00020256	T05C3.6	-0.725337	1.15137e-09	Signaling
WBGene00017365	F10G2.4	-0.725197	6.6846e-06	Unknown
WBGene00022669	ZK177.1	-0.724822	1.83694e-13	Unknown
WBGene00007305	ttbk-5	-0.724753	0.00185615	Cytoskeleton
WBGene00220019	K10D3.10	-0.724359	3.43066e-11	Non-coding RNA
WBGene00010781	K11H3.4	-0.724136	2.55519e-17	Unknown
WBGene00009207	F28C6.8	-0.724079	1.24612e-16	Signaling
WBGene00018328	F42A6.6	-0.723958	8.36145e-16	Unknown
WBGene00008648	F10D11.2	-0.723836	1.21272e-14	Unknown
WBGene00013557	Y75B8A.24	-0.722716	4.3713e-16	Signaling
WBGene00022677	ZK180.3	-0.721796	1.977e-14	Transmembrane transport
WBGene00008882	F16B12.6	-0.721571	8.03366e-20	Unknown
WBGene00013509	Y71A12B.12	-0.721302	3.24843e-07	Unknown
WBGene00022096	Y69A2AR.25	-0.720855	0.0206983	Unknown
WBGene00018077	F35H12.5	-0.719675	3.70202e-09	Unknown
WBGene00019429	K06A5.1	-0.719378	2.37022e-14	Unknown
WBGene00010731	K10C3.4	-0.719299	3.15456e-18	Transmembrane protein
WBGene00077537	Y47H10A.6	-0.718701	4.55569e-07	Pseudogene
WBGene00022153	Y71G12B.13	-0.718551	2.75693e-15	Unknown
WBGene00011951	T23F6.3	-0.71852	0.00177909	Unknown
WBGene00017642	F20D12.2	-0.718369	2.14422e-12	DNA
WBGene00022334	Y82E9BR.1	-0.717743	1.85992e-07	Unknown
WBGene00012342	mtr-4	-0.717546	6.11395e-15	mRNA functions
WBGene00009314	F32B4.4	-0.717529	1.52805e-12	Nucleic acid
WBGene00021555	Y45G5AM.2	-0.717013	5.02005e-16	Proteolysis general
WBGene00018390	F43E2.1	-0.71699	7.07286e-14	Nucleic acid
WBGene00044225	NA	-0.71696	3.23659e-05	NA
WBGene00022882	ZK1248.13	-0.715257	3.89417e-12	Unknown
WBGene00219803	C06A1.12	-0.715137	7.48479e-16	Non-coding RNA
WBGene00013674	Y105E8A.14	-0.715076	2.95459e-23	Proteolysis proteasome
WBGene00020164	T02G5.4	-0.714827	5.01753e-09	Pseudogene
WBGene00007087	B0001.2	-0.714587	3.74558e-12	Unknown
WBGene00022852	ZK1127.5	-0.713894	1.69473e-20	Ribosome
WBGene00012701	Y39B6A.43	-0.713551	5.31886e-13	Unknown
WBGene00018513	F46F11.10	-0.713466	2.24065e-12	Non-coding RNA
WBGene00195063	coa-1	-0.713364	8.91055e-13	Metabolism
WBGene00012678	zhp-4	-0.713127	4.20159e-09	Proteolysis proteasome
WBGene00012858	Y44F5A.1	-0.712308	4.08011e-13	Unknown
WBGene00017215	F07F6.1	-0.712302	0.00909196	Unknown
WBGene00013994	ZK524.4	-0.711652	1.87837e-16	Signaling
WBGene00016159	C27A12.9	-0.710684	2.0085e-12	Extracellular material
WBGene00020039	R12E2.14	-0.710671	0.000122762	Unknown
WBGene00009459	F36A2.12	-0.71055	0.00564587	Unknown
WBGene00021899	Y54H5A.1	-0.710087	6.32301e-24	Development
WBGene00009201	F28C1.3	-0.710059	1.63353e-17	Signaling
WBGene00015557	C06G4.1	-0.709674	1.72777e-13	mRNA functions
WBGene00016524	C39B5.6	-0.709015	1.07951e-11	Non-coding RNA
WBGene00007978	C36B1.11	-0.708946	2.30895e-22	Unknown
WBGene00011491	T05F1.5	-0.708533	0.00503305	Unknown
WBGene00006512	abcf-1	-0.708106	2.16048e-17	Transmembrane transport
WBGene00019148	H03E18.1	-0.708088	0.000108514	Unknown
WBGene00022862	ZK1236.1	-0.707977	8.48812e-17	Signaling
WBGene00018890	F55F8.2	-0.707307	4.85655e-13	mRNA functions
WBGene00019836	R02F2.7	-0.706325	1.83061e-18	Development
WBGene00017143	EEED8.15	-0.706243	5.89171e-12	Unknown
WBGene00018520	F46H5.4	-0.706132	1.86064e-13	Signaling
WBGene00138717	F52C12.6	-0.706119	1.71464e-11	Signaling
WBGene00009330	F32D8.5	-0.706107	2.00149e-17	Unknown
WBGene00022365	Y92H12BL.4	-0.705781	1.40683e-08	Signaling
WBGene00021660	nol-14	-0.7047	5.04712e-18	Ribosome
WBGene00015745	C13F10.6	-0.704155	1.30337e-17	Unknown
WBGene00044648	R144.13	-0.704115	1.9504e-13	Metabolism
WBGene00012234	W04A4.5	-0.703742	5.76807e-11	Unknown
WBGene00016701	dsb-3	-0.702327	1.60023e-14	Unknown
WBGene00019509	K07H8.9	-0.702138	3.09525e-14	mRNA functions
WBGene00022370	Y92H12BR.4	-0.701632	0.00347352	Pseudogene
WBGene00016942	C55B7.3	-0.701372	0.00424377	Signaling
WBGene00012951	Y47H9C.8	-0.699544	1.13014e-18	Signaling
WBGene00008413	D2030.3	-0.699392	1.1617e-19	Development
WBGene00013332	Y57G11C.43	-0.699071	2.08642e-14	Unknown
WBGene00017074	D2096.7	-0.698825	6.19491e-17	Unknown
WBGene00012370	W09G3.7	-0.697424	4.45805e-12	Unknown
WBGene00008266	C53A5.6	-0.697016	1.08409e-11	Unknown
WBGene00001978	hmp-1	-0.695585	1.50418e-12	Signaling
WBGene00007728	C25F9.9	-0.695416	0.0110536	Unknown
WBGene00185079	W10D9.6	-0.695123	7.69129e-15	Unknown
WBGene00022099	Y69A2AR.28	-0.694903	9.75171e-14	Unknown
WBGene00044242	C54C8.12	-0.694845	3.37552e-05	Unknown
WBGene00022618	ZC477.3	-0.694307	3.98006e-14	Unknown
WBGene00022462	Y110A7A.15	-0.693794	2.38505e-18	Unknown
WBGene00007798	C29A12.2	-0.693389	0.000695975	Pseudogene
WBGene00010638	K07F5.14	-0.693264	1.01808e-10	mRNA functions
WBGene00020212	T04D1.2	-0.693133	0.00326584	Proteolysis proteasome
WBGene00012795	Y43E12A.3	-0.691797	6.83168e-13	Development
WBGene00011886	T21B10.4	-0.69084	2.67095e-17	Unknown
WBGene00009374	F34D10.4	-0.690785	3.30528e-15	Unknown
WBGene00012003	T24H10.5	-0.690214	0.0138803	Unknown
WBGene00021049	W05H9.2	-0.689554	1.59946e-14	Unknown
WBGene00008685	mon-2	-0.688937	3.77509e-16	Trafficking
WBGene00020199	T03G11.6	-0.688853	5.30102e-18	Protein modification
WBGene00014218	ZK1098.1	-0.688539	8.52773e-16	Unknown
WBGene00019796	M151.4	-0.688358	0.00138997	Unknown
WBGene00016549	C40A11.6	-0.688295	0.0235149	Transmembrane transport
WBGene00021355	Y37E3.17	-0.688194	5.95668e-24	Metabolism
WBGene00022195	Y71H2B.5	-0.687989	1.2014e-12	Unknown
WBGene00219374	C25A11.10	-0.687584	1.56635e-06	Unknown
WBGene00015359	C02G6.1	-0.687406	0.00868754	Pseudogene
WBGene00015565	C07D8.6	-0.687178	2.52799e-25	Metabolism
WBGene00022269	Y73E7A.2	-0.687172	1.15256e-13	Transcription factor
WBGene00007826	C30H6.9	-0.686496	1.14917e-12	Unknown
WBGene00012109	T28A8.3	-0.686388	5.30467e-13	Unknown
WBGene00022054	Y67D2.4	-0.685828	6.80107e-14	Metabolism
WBGene00010495	K02B12.2	-0.685562	6.36312e-09	Unknown
WBGene00004457	rpm-1	-0.685537	3.42592e-09	Proteolysis proteasome
WBGene00009019	F21D9.5	-0.685273	0.0263212	Pseudogene
WBGene00017327	F10C1.8	-0.685071	0.00455728	Cytoskeleton
WBGene00006483	dgk-4	-0.684781	8.27725e-11	Signaling
WBGene00004746	sdc-2	-0.684136	1.84219e-12	Transcription: dosage compensation
WBGene00009769	F46B6.4	-0.683592	1.23118e-16	Metabolism
WBGene00022800	ZK688.5	-0.68325	1.3871e-12	Unknown
WBGene00021201	Y17G9B.4	-0.682984	2.63667e-09	Chaperone
WBGene00010840	M03C11.3	-0.682949	0.0013063	Unknown
WBGene00020099	R144.11	-0.6821	1.70492e-14	Transmembrane protein
WBGene00013605	Y95D11A.1	-0.681352	9.76147e-17	Unknown
WBGene00011107	R07E3.6	-0.680406	0.00446497	Unknown
WBGene00011493	T05F1.8	-0.68	0.00308464	Transmembrane transport
WBGene00011642	T09B9.1	-0.67987	1.77188e-19	Metabolism
WBGene00012237	W04A8.2	-0.67932	2.49111e-06	Unknown
WBGene00013392	Y62H9A.4	-0.679303	3.28712e-12	Unknown
WBGene00010281	F58G11.3	-0.679267	7.61189e-16	Unknown
WBGene00019929	R07C3.13	-0.678716	0.0175953	Unknown
WBGene00007171	B0393.6	-0.678607	1.74532e-16	Unknown
WBGene00013729	Y111B2A.3	-0.678167	4.91371e-18	Unknown
WBGene00007986	C36F7.5	-0.678153	0.0261724	Unknown
WBGene00006517	madd-3	-0.678017	2.93114e-19	Signaling
WBGene00008236	C50F4.12	-0.677945	2.16556e-10	Metabolism
WBGene00008387	zhp-2	-0.677608	6.70077e-16	Proteolysis proteasome
WBGene00020098	R144.10	-0.677016	7.98163e-15	Unknown
WBGene00008848	inft-2	-0.676899	6.28855e-16	Unknown
WBGene00019400	K04G7.1	-0.676766	1.3362e-19	Development
WBGene00008210	C49F5.6	-0.676513	2.80159e-16	Unknown
WBGene00009365	F33H1.4	-0.676442	2.1358e-11	Unknown
WBGene00019877	R05D3.2	-0.676289	5.40133e-15	Unknown
WBGene00008283	C53D6.6	-0.67478	1.85022e-08	Nucleic acid
WBGene00045291	F23D12.10	-0.674553	1.27367e-05	Unknown
WBGene00012121	T28C6.7	-0.674501	8.30438e-16	Unknown
WBGene00012828	Y43F8C.6	-0.674385	1.40297e-06	Unknown
WBGene00022548	ZC196.4	-0.674082	0.0223995	Unknown
WBGene00012240	W04A8.5	-0.674004	0.000163484	Proteolysis proteasome
WBGene00008667	F10G8.9	-0.67358	2.09108e-10	Metabolism
WBGene00019464	K07B1.4	-0.672979	2.48805e-14	Metabolism
WBGene00010555	K04C1.5	-0.672933	1.85442e-20	Signaling
WBGene00016056	C24D10.5	-0.672912	1.87787e-08	Unknown
WBGene00044632	Y73F8A.37	-0.672659	0.0321647	Pseudogene
WBGene00008385	D1081.7	-0.671103	1.74667e-16	Unknown
WBGene00020093	R144.3	-0.67076	1.27936e-14	Metabolism
WBGene00185002	K11H3.8	-0.670052	6.75786e-10	Unknown
WBGene00022772	ZK616.2	-0.669696	8.7218e-08	Unknown
WBGene00021104	W09B6.4	-0.669328	2.88888e-11	Unknown
WBGene00020209	T04C9.1	-0.668098	1.54073e-15	Signaling
WBGene00044585	C40H5.8	-0.667845	0.0443496	Pseudogene
WBGene00001423	fib-1	-0.667035	7.0833e-21	mRNA functions
WBGene00018335	F42A9.6	-0.666759	1.56523e-20	Unknown
WBGene00020334	epg-7	-0.666391	5.01011e-14	Lysosome
WBGene00008134	C47B2.9	-0.666325	7.2096e-12	mRNA functions
WBGene00017828	F26F4.6	-0.666265	1.18922e-19	Unknown
WBGene00021938	Y55F3BR.1	-0.666182	5.91874e-20	mRNA functions
WBGene00007093	B0001.8	-0.665472	1.13006e-19	Unknown
WBGene00185088	Y55F3BL.4	-0.665332	3.22991e-08	Unknown
WBGene00021559	Y45G5AM.7	-0.665294	4.90492e-14	Unknown
WBGene00017075	nap-1	-0.663656	8.46449e-20	Transcription: chromatin
WBGene00013143	Y53C12B.1	-0.662982	1.15659e-15	Development
WBGene00017419	F13B9.1	-0.662745	1.46957e-14	Unknown
WBGene00014954	Y102A5C.5	-0.662211	6.86622e-09	Pseudogene
WBGene00017657	F21C10.7	-0.662019	5.42597e-10	Unknown
WBGene00011212	R10E8.6	-0.661953	2.40417e-06	Proteolysis proteasome
WBGene00021898	Y54G2A.36	-0.661194	8.98438e-13	Unknown
WBGene00009645	F42G10.1	-0.660339	5.31596e-05	Proteolysis general
WBGene00022428	Y104H12D.4	-0.659662	6.4034e-09	Unknown
WBGene00007329	C05C10.2	-0.658941	1.12955e-08	Unknown
WBGene00008451	E01G6.3	-0.658811	0.000330176	Unknown
WBGene00013895	ZC434.9	-0.658389	9.14703e-07	Proteolysis general
WBGene00013129	Y52B11A.10	-0.658118	2.36829e-13	Unknown
WBGene00018159	F37F2.2	-0.657926	2.56001e-11	Ribosome
WBGene00009284	F31C3.2	-0.65766	1.01619e-11	Cell cycle
WBGene00016182	C28C12.12	-0.657603	5.49813e-15	Unknown
WBGene00016888	C52E12.1	-0.657409	1.43437e-15	Nucleic acid
WBGene00019724	M02B7.2	-0.657284	4.21361e-12	mRNA functions
WBGene00009016	F21D9.2	-0.656438	0.0148892	Unknown
WBGene00002046	icln-1	-0.656408	2.94499e-21	Development
WBGene00010835	M03B6.3	-0.655847	0.0127968	Unknown
WBGene00022360	Y92H12A.4	-0.655769	5.49113e-10	Unknown
WBGene00015237	B0511.12	-0.655458	1.37269e-09	Unknown
WBGene00011912	T22C1.1	-0.655317	8.64147e-16	Proteolysis proteasome
WBGene00019264	H35B03.2	-0.655177	1.74234e-12	mRNA functions
WBGene00019658	K11H12.1	-0.655101	1.55546e-10	Unknown
WBGene00016076	C24H12.7	-0.653999	0.0208996	Pseudogene
WBGene00001001	dis-3	-0.653415	6.28311e-16	mRNA functions
WBGene00001325	eor-2	-0.652893	9.28415e-17	Unknown
WBGene00014965	Y106G6D.5	-0.652888	1.01901e-11	DNA
WBGene00019808	R01B10.6	-0.652874	3.50806e-17	Metabolism
WBGene00012524	Y32B12B.4	-0.651681	2.42984e-11	Unknown
WBGene00022211	Y73B3A.9	-0.651382	7.06267e-10	Pseudogene
WBGene00021316	Y32H12A.8	-0.651127	1.52247e-09	Unknown
WBGene00007092	B0001.7	-0.651076	1.1301e-17	Unknown
WBGene00015970	C18E3.1	-0.650875	0.0194473	Unknown
WBGene00019168	H06I04.3	-0.650871	4.68679e-13	Protein modification
WBGene00016021	C23H3.5	-0.650685	5.62608e-11	Unknown
WBGene00019938	R07E4.5	-0.650565	7.60433e-13	Unknown
WBGene00011236	R11A8.1	-0.649867	9.49212e-11	Unknown
WBGene00002278	lep-2	-0.649359	3.23952e-12	Unknown
WBGene00021507	Y41D4A.5	-0.649224	3.24134e-20	Signaling
WBGene00021276	Y23H5B.5	-0.649193	1.25834e-16	Unknown
WBGene00017829	F26F4.9	-0.648737	3.50153e-11	Stress response
WBGene00021985	Y59C2A.2	-0.648638	2.03815e-11	Transmembrane protein
WBGene00021155	Y4C6B.1	-0.648549	2.96634e-18	Unknown
WBGene00008418	D2030.8	-0.648278	7.78791e-16	Unknown
WBGene00016836	C50F2.2	-0.648206	6.30401e-17	Unknown
WBGene00020411	T10E9.1	-0.64729	3.43562e-12	Proteolysis proteasome
WBGene00011758	T13H5.4	-0.647112	9.46716e-16	mRNA functions
WBGene00013156	Y53F4B.9	-0.647048	1.06785e-13	Unknown
WBGene00007435	C08B11.8	-0.646659	1.27387e-15	Protein modification
WBGene00017079	D2096.12	-0.64601	7.71274e-10	Unknown
WBGene00015635	C09D4.4	-0.645356	1.67129e-11	Metabolism
WBGene00001526	gck-1	-0.644769	1.29789e-11	Signaling
WBGene00016068	C24H10.2	-0.643364	4.46998e-13	Unknown
WBGene00012074	T27A8.2	-0.642193	9.70001e-08	Transcription factor
WBGene00010155	F56F3.4	-0.642138	0.00113691	Nucleic acid
WBGene00015017	B0205.1	-0.641863	1.50901e-17	Unknown
WBGene00019368	K03H6.2	-0.641821	2.13734e-09	Unknown
WBGene00019768	M04F3.2	-0.641722	0.000355019	Unknown
WBGene00008370	D1054.1	-0.641719	3.60671e-13	Signaling
WBGene00003160	mdf-1	-0.641642	1.97245e-13	Cell cycle
WBGene00021849	Y54F10AM.5	-0.641481	1.04075e-16	Metabolism
WBGene00007645	C17E4.6	-0.641127	4.62106e-20	Transcription: chromatin
WBGene00021756	Y50D7A.8	-0.641059	8.71748e-13	Unknown
WBGene00020824	T26A8.1	-0.64099	1.03981e-14	Unknown
WBGene00021641	Y47G6A.15	-0.640022	0.0058941	Unknown
WBGene00018342	F42A10.6	-0.639707	4.46574e-15	Proteolysis proteasome
WBGene00012126	T28D6.6	-0.638718	5.60097e-20	Unknown
WBGene00010738	K10D3.4	-0.638547	8.53225e-08	Proteolysis general
WBGene00010622	K07A12.4	-0.63849	3.18129e-19	Signaling
WBGene00008085	smcl-1	-0.638171	2.4605e-12	Cell cycle
WBGene00012496	Y24F12A.1	-0.638082	2.0105e-14	DNA
WBGene00013251	Y57A10A.6	-0.638031	9.31486e-06	Pseudogene
WBGene00008417	D2030.7	-0.638017	3.23676e-22	Unknown
WBGene00022576	ZC250.2	-0.637805	2.41097e-05	Protein modification
WBGene00019678	K12H4.3	-0.637664	9.55449e-19	Ribosome
WBGene00235256	Y54G11A.19	-0.63713	2.16204e-06	Unknown
WBGene00017286	F09E5.8	-0.637071	3.70621e-15	Unknown
WBGene00011641	T09A5.15	-0.636786	2.68541e-10	Unknown
WBGene00022681	ZK185.1	-0.636274	5.32034e-12	Unknown
WBGene00020719	natc-1	-0.634788	1.15719e-14	Protein modification
WBGene00022349	Y82E9BR.17	-0.634754	1.68978e-07	Unknown
WBGene00019441	K06B9.4	-0.634416	2.50653e-09	Pseudogene
WBGene00019124	F59E12.9	-0.634306	3.56256e-15	Nucleic acid
WBGene00016002	C18H9.3	-0.633525	1.32613e-09	Unknown
WBGene00008720	F12F6.1	-0.632671	4.38582e-13	Unknown
WBGene00022350	Y82E9BR.18	-0.632503	2.30252e-11	Ribosome
WBGene00010629	K07C5.6	-0.632438	1.74007e-10	mRNA functions
WBGene00011139	R08B4.3	-0.632108	2.51104e-09	Unknown
WBGene00021332	Y34D9A.7	-0.631949	6.59675e-08	Nucleic acid
WBGene00010846	M04B2.2	-0.631448	1.0647e-08	Unknown
WBGene00021815	Y53G8AR.8	-0.631189	1.65858e-11	Metabolism
WBGene00016245	rbmx-2	-0.631052	2.63626e-11	mRNA functions
WBGene00016674	C45G9.2	-0.630836	4.16901e-13	Non-coding RNA
WBGene00022722	tomm-70	-0.630699	1.35609e-15	Metabolism
WBGene00009233	F28H6.4	-0.628797	6.86006e-11	Nucleic acid
WBGene00011182	R09H10.5	-0.62801	2.33337e-09	Unknown
WBGene00019627	hira-1	-0.627813	2.16786e-09	Transcription: chromatin
WBGene00018599	F48C1.6	-0.626451	2.74079e-13	Unknown
WBGene00018864	F55A12.5	-0.625543	5.24314e-15	Unknown
WBGene00022864	ZK1236.5	-0.625324	8.50802e-13	Unknown
WBGene00011131	R07H5.11	-0.625319	4.07186e-06	Unknown
WBGene00022904	C01B12.9	-0.624704	0.001391	Non-coding RNA
WBGene00194707	C53A5.17	-0.62454	3.00125e-13	Non-coding RNA
WBGene00008399	D2005.4	-0.623814	4.42395e-12	Unknown
WBGene00022883	ZK1248.15	-0.623516	2.3783e-14	Unknown
WBGene00045394	ZK813.7	-0.622716	1.90817e-08	Unknown
WBGene00007121	B0250.4	-0.622352	0.000389031	Pseudogene
WBGene00014209	ZK1067.3	-0.622013	9.73681e-15	Unknown
WBGene00000065	act-3	-0.621441	2.82321e-13	Cytoskeleton
WBGene00010061	F54E12.2	-0.621122	8.6097e-09	Transcription: other
WBGene00021704	Y48G9A.11	-0.620725	2.88028e-09	Nucleic acid
WBGene00017827	F26F4.5	-0.620285	2.11651e-17	Unknown
WBGene00020499	mrps-18.C	-0.619024	4.84893e-12	Metabolism
WBGene00009659	F43G6.7	-0.618979	7.67953e-08	Unknown
WBGene00014199	ZK1053.4	-0.617707	3.8195e-13	Unknown
WBGene00001328	epi-1	-0.617435	8.74003e-08	Extracellular material
WBGene00019710	M01E11.1	-0.61741	5.0735e-12	Protein modification
WBGene00019095	F59A7.8	-0.617076	3.84214e-06	Pseudogene
WBGene00015851	C16C8.13	-0.616913	5.74174e-06	Unknown
WBGene00007362	cyp-35C1	-0.616854	6.32988e-14	Stress response
WBGene00012469	Y17G7B.18	-0.616206	2.19781e-08	Unknown
WBGene00007147	B0334.9	-0.615998	0.0384087	Pseudogene
WBGene00008688	rbm-34	-0.614888	4.57933e-14	mRNA functions
WBGene00016947	C55B7.11	-0.614648	1.07258e-15	Unknown
WBGene00011375	T02E1.2	-0.61427	2.41895e-11	Unknown
WBGene00018317	F41H10.4	-0.61401	3.06546e-07	Unknown
WBGene00020957	W02H5.2	-0.613816	1.54675e-12	Unknown
WBGene00003656	nhr-66	-0.613779	9.64275e-14	Transcription factor
WBGene00017344	F10E7.2	-0.613676	8.77707e-08	Unknown
WBGene00023058	N.A.	-0.613362	1.06628e-08	Non-coding RNA
WBGene00014761	F46A8.11	-0.613106	0.0120485	Unknown
WBGene00017605	F19F10.9	-0.612855	1.17972e-10	Unknown
WBGene00007850	C31G12.1	-0.612559	5.62144e-08	Unknown
WBGene00016508	C37H5.5	-0.612203	2.38543e-15	DNA
WBGene00007684	C18E9.4	-0.611823	1.40558e-12	Metabolism
WBGene00016812	C50D2.9	-0.611705	3.38041e-12	Metabolism
WBGene00009416	F35E2.9	-0.611567	0.0148431	Unknown
WBGene00235346	Y94H6A.16	-0.611567	7.82924e-07	Non-coding RNA
WBGene00008948	F19B6.1	-0.611399	9.33349e-20	Metabolism
WBGene00015157	B0361.3	-0.610827	4.48254e-08	Unknown
WBGene00015104	B0280.9	-0.610726	3.65735e-17	Unknown
WBGene00017811	F26A1.13	-0.610077	1.93032e-13	Unknown
WBGene00001596	gld-2	-0.609947	6.49324e-18	mRNA functions
WBGene00021930	Y55F3AM.13	-0.609904	1.31608e-15	Proteolysis proteasome
WBGene00008344	C56A3.5	-0.60986	9.16836e-14	Unknown
WBGene00008503	NA	-0.609673	1.7935e-13	NA
WBGene00020732	T23E7.2	-0.609221	1.81477e-08	Unknown
WBGene00007165	B0391.10	-0.60916	2.1571e-06	Pseudogene
WBGene00009672	F43G9.12	-0.60769	2.84181e-07	Transcription factor
WBGene00012899	Y46G5A.7	-0.607677	2.47893e-07	Proteolysis proteasome
WBGene00020258	T05E7.1	-0.606799	2.11556e-08	Metabolism
WBGene00007189	B0491.1	-0.606318	2.72572e-12	Extracellular material
WBGene00020553	ttc-17	-0.606297	9.97439e-11	Unknown
WBGene00017105	E02H9.7	-0.606007	0.000226934	Unknown
WBGene00010922	M142.5	-0.604642	1.48434e-10	mRNA functions
WBGene00017767	F25B4.4	-0.604002	8.35592e-13	Unknown
WBGene00014955	Y102A5C.6	-0.603755	1.6965e-10	Pseudogene
WBGene00019380	K04C2.2	-0.603666	2.11535e-13	Unknown
WBGene00008339	C55A6.10	-0.603551	1.45413e-11	Unknown
WBGene00019467	K07B1.7	-0.60354	6.58335e-08	Nucleic acid
WBGene00007906	C33G3.6	-0.603223	1.02838e-06	Unknown
WBGene00013601	Y87G2A.13	-0.603013	3.93134e-14	Transmembrane protein
WBGene00011664	T09F3.5	-0.602999	2.9254e-11	Unknown
WBGene00015073	B0238.9	-0.602911	1.90936e-14	Unknown
WBGene00021783	alkb-1	-0.602687	8.2911e-13	Non-coding RNA
WBGene00011242	R11D1.1	-0.602422	2.43895e-09	Unknown
WBGene00022378	Y94H6A.5	-0.602098	4.9112e-10	mRNA functions
WBGene00012243	W04D2.4	-0.601928	1.51141e-14	Development
WBGene00044733	W08F4.13	-0.601911	0.0443987	Unknown
WBGene00019898	R05G6.4	-0.600905	9.71394e-12	Proteolysis proteasome
WBGene00014078	ZK792.5	-0.600861	7.15984e-13	Ribosome
WBGene00021715	Y49F6B.2	-0.600561	6.15827e-11	Development
