# Supplementary material for: Exportin 1 modulates life span by regulating nucleolar dynamics via the autophagy protein LGG-1/GABARAP
Source: Sci Adv. 2022 Apr 1;8(13):eabj1604. doi: 10.1126/sciadv.abj1604 (PMC10938577; doi:10.1126/sciadv.abj1604)
Supplement: Supplementary file 2 — Data files S1 to S4 [file sciadv.abj1604_data_files_s1_to_s4.zip › sciadv.abj1604_data_file_s2.xlsx]

## Sheet: TMT-MS Nuc & Cyt data
							Proportion of average intensities				Average Log2 (Ratio)		adjusted p-value		Intensities
Wormbase ID	Accession ID. (-# Isoform no.)	Protein name	Gene names		Nuc repartitioned in xpo-1	Cyt repartitioned in xpo-1	Con_Nuc	Con_Cyt	xpo-1_Nuc	xpo-1_Cyt	Control Nuc/Cyt	xpo1 Nuc/Cyt	Control Nuc/Cyt	xpo1 Nuc/Cyt	Con_Nuc_1	Con_Nuc_2	Con_Cyt_1	Con_Cyt_2	xpo-1_Nuc_1	xpo-1_Nuc_2	xpo-1_Cyt_1	xpo-1_Cyt_2
WBGene00021074	A0A0M9JJ65	WD_REPEATS_REGION domain-containing protein	CELE_W07E6.2 W07E6.2	W07E6.2	7.24907	0.137949	0.321038	0.678962	0.826967	0.173033	-1.08288	1.32005	<0.00001	<0.00001	2.49369e+06	2.82928e+06	5.78856e+06	5.46898e+06	1.10288e+08	5.62434e+06	1.90222e+07	5.2311e+06
WBGene00019546	A0A0K3AUF6	Galactosylgalactosylxylosylprotein 3-beta-glucuronosyltransferase (EC 2.4.1.135)	glct-6 CELE_W07G9.2 W07G9.2	glct-6	4.74987	0.210532	0.141958	0.858042	0.58012	0.41988	-2.18877	0.451536	<0.00001	0.00355	902253	898670	1.86931e+06	9.01607e+06	1.15219e+06	1.53622e+06	979438	966385
WBGene00006844	Q18955	MADS-box domain-containing protein	unc-120 CELE_D1081.2 D1081.2	unc-120	4.12532	0.242406	0.242214	0.757786	0.562677	0.437323	-1.71071	0.310649	<0.00001	0.0167	252189	497681	996214	1.34981e+06	493014	285645	306270	298919
WBGene00022750	H2KZ16	TRESlin (TRESLIN) homolog	tres-1 CELE_ZK484.4 ZK484.4	tres-1	4.09061	0.244463	0.0962537	0.903746	0.28978	0.71022	-3.22113	-1.30637	<0.00001	<0.00001	34680.9	37434	297041	380061	40668.3	25613.6	66190.9	96258.9
WBGene00004402	Q9U2S3	Rhomboid domain-containing protein	rom-3 CELE_Y116A8C.14 Y116A8C.14	rom-3	3.57046	0.280076	0.149563	0.850437	0.410428	0.589572	-2.42666	-0.551852	<0.00001	0.00092	644692	823773	2.73322e+06	5.61671e+06	1.09639e+06	419930	1.53254e+06	645620
WBGene00255714	A0A0K3AU60	Uncharacterized protein	B0511.19 CELE_B0511.19	B0511.19	3.47527	0.287747	0.176408	0.823592	0.436464	0.563536	-2.24207	-0.434401	<0.00001	0.00438	461917	735895	3.25517e+06	2.33704e+06	838899	449708	776197	887574
WBGene00002185	Q8WQC4	BTB domain-containing protein	kel-3 CELE_T27E9.4 T27E9.4	kel-3	3.36337	0.297321	0.101217	0.898783	0.271235	0.728765	-3.16909	-1.45825	<0.00001	<0.00001	982738	1.35847e+06	1.05875e+07	1.02019e+07	1.12084e+06	715376	2.28999e+06	2.64364e+06
WBGene00018623	O44594	CHK domain-containing protein	CELE_F48G7.12 F48G7.12	F48G7.12	3.25564	0.30716	0.182692	0.817308	0.466104	0.533896	-2.0027	-0.318206	<0.00001	0.01554	2.45314e+06	2.82394e+06	6.50504e+06	1.7103e+07	6.50299e+06	2.81606e+06	5.19784e+06	5.47659e+06
WBGene00019002	O44741	Uncharacterized protein	syp-6 CELE_F57B10.4 F57B10.4	syp-6	3.11642	0.320881	0.195399	0.804601	0.457132	0.542868	-1.94027	-0.285186	<0.00001	0.02107	6.81329e+06	6.97797e+06	1.80984e+07	3.86902e+07	7.55603e+06	4.62131e+06	6.57441e+06	7.88681e+06
WBGene00044178	Q564Y2	Uncharacterized protein	C30G7.4 CELE_C30G7.4	C30G7.4	3.0493	0.327944	0.174898	0.825102	0.371982	0.628018	-2.21087	-0.860411	<0.00001	<0.00001	348775	446928	1.45037e+06	2.30346e+06	529512	222496	513827	755789
WBGene00015691	P91041	HP domain-containing protein	viln-1 C10H11.1 CELE_C10H11.1	viln-1	2.95455	0.338461	0.304762	0.695238	0.56932	0.43068	-1.18438	0.29864	<0.00001	0.01866	164596	263530	368197	608461	276711	127390	160716	144978
WBGene00010381	Q9XTW7	Uncharacterized protein	CELE_H12D21.5 H12D21.5	H12D21.5	2.91356	0.343223	0.106388	0.893612	0.253552	0.746448	-3.06998	-1.56201	<0.00001	<0.00001	446179	454430	3.87137e+06	3.69336e+06	393414	306540	929406	1.13124e+06
WBGene00012479	Q9XW12	Probable cytosolic iron-sulfur protein assembly protein CIAO1 homolog	Y18D10A.9	Y18D10A.9	2.85627	0.350107	0.246617	0.753383	0.510233	0.489767	-1.60405	-0.450747	<0.00001	0.00358	3.14988e+06	3.31565e+06	8.86879e+06	1.08825e+07	1.62521e+07	2.62906e+06	1.05793e+07	7.54446e+06
WBGene00008621	O01300	Lipase_GDSL domain-containing protein	CELE_F09C8.1 F09C8.1	F09C8.1	2.83834	0.352319	0.126572	0.873428	0.354234	0.645766	-2.58205	-0.922536	<0.00001	<0.00001	1.15271e+06	1.25162e+06	4.16189e+06	1.24295e+07	1.87593e+06	1.00505e+06	2.97559e+06	2.27644e+06
WBGene00003249	O45348	Abnormal cell migration protein 18	mig-18 F11F1.6	mig-18	2.82373	0.354142	0.34507	0.65493	0.584589	0.415411	-0.933936	0.521659	<0.00001	0.00141	356142	450450	746458	784424	483782	537480	437012	288702
WBGene00019997	O01913	Tyrosine-protein phosphatase domain-containing protein	CELE_R10F2.6 R10F2.6	R10F2.6	2.70742	0.369356	0.251896	0.748104	0.489034	0.510966	-1.57976	-0.181455	<0.00001	0.04831	129647	172864	488427	409996	301828	130062	246228	205031
WBGene00006467	Q17549	MAGUK family	magu-2 C01B7.4 CELE_C01B7.4	magu-2	2.68613	0.372283	0.866956	0.133044	0.948428	0.051572	2.72398	4.13921	<0.00001	<0.00001	39507.6	61047.6	5647.04	9784.28	434220	194756	21580.6	12620.7
WBGene00006677	Q6BES3	TWiK family of potassium channels	twk-24 CELE_F55C5.3 F55C5.3	twk-24	2.67573	0.37373	0.126058	0.873942	0.260653	0.739347	-2.7487	-1.47752	<0.00001	<0.00001	63099.2	56008	516911	308846	64808.6	42128.2	108886	194443
WBGene00020973	Q23142	Uncharacterized protein	CELE_W03B1.3 W03B1.3	W03B1.3	2.60487	0.383896	0.159951	0.840049	0.335374	0.664626	-2.48429	-1.00066	<0.00001	<0.00001	7.45119e+06	3.41502e+06	2.43543e+07	3.27141e+07	9.37419e+06	6.14115e+06	1.29514e+07	1.77961e+07
WBGene00006675	Q22043	TWiK family of potassium channels	twk-22 CELE_T01B4.2 T01B4.2	twk-22	2.55758	0.390995	0.140148	0.859852	0.289121	0.710879	-2.63681	-1.30803	<0.00001	<0.00001	133389	187898	942133	1.02907e+06	198352	148313	390442	461925
WBGene00021256	Q9BKX2	F-box domain-containing protein	CELE_Y22D7AR.2 Y22D7AR.2	Y22D7AR.2	2.39291	0.417901	0.184033	0.815967	0.348786	0.651214	-2.13161	-0.920125	<0.00001	<0.00001	1.83517e+06	2.52739e+06	7.55699e+06	1.17857e+07	2.32609e+06	1.61184e+06	3.37699e+06	3.97549e+06
WBGene00002078	Q8MPS6	CRM1_C domain-containing protein	xpo-1 CELE_ZK742.1 ZK742.1	xpo-1	2.3533	0.424935	0.172444	0.827556	0.328004	0.671996	-2.26922	-1.05535	<0.00001	<0.00001	514676	644896	2.61334e+06	2.95144e+06	553017	393882	961784	978168
WBGene00013023	Q7YWQ6	Uncharacterized protein	CELE_Y48G10A.6 Y48G10A.6	Y48G10A.6	2.33769	0.427772	0.160653	0.839347	0.314699	0.685301	-2.39383	-1.14524	<0.00001	<0.00001	513344	701976	3.52989e+06	2.81968e+06	618708	433329	1.12305e+06	1.1679e+06
WBGene00000622	O01799	Col_cuticle_N domain-containing protein	col-45 CELE_F53G12.7 F53G12.7	col-45	2.29999	0.434785	0.482393	0.517607	0.675684	0.324316	-0.316727	1.00268	0.01053	<0.00001	121881	390638	233152	316781	195507	423772	110508	186734
WBGene00011098	Q21804	Nuclear Hormone Receptor family	nhr-207 CELE_R07B7.14 R07B7.14	nhr-207	2.27299	0.43995	0.101352	0.898648	0.196898	0.803102	-3.13529	-2.03564	<0.00001	<0.00001	447524	446396	3.43156e+06	4.49447e+06	365485	244623	1.03166e+06	1.45683e+06
WBGene00006412	G5ECG6	COesterase domain-containing protein	nlg-1 C40C9.5 CELE_C40C9.5	nlg-1	2.24509	0.445416	0.176992	0.823008	0.326296	0.673704	-2.24556	-1.06159	<0.00001	<0.00001	232816	347201	1.37463e+06	1.32242e+06	296429	220580	530057	537413
WBGene00016220	Q9TZB8	Uncharacterized protein	C29F9.5 CELE_C29F9.5	C29F9.5	2.21041	0.452404	0.173275	0.826725	0.313807	0.686193	-2.2677	-1.12577	<0.00001	<0.00001	4.18913e+06	5.50682e+06	2.2867e+07	2.33939e+07	5.68098e+06	5.09877e+06	1.07989e+07	1.27728e+07
WBGene00004434	P52819-2	60S ribosomal protein L22	rpl-22 C27A2.2	rpl-22	2.18058	0.458593	0.204472	0.795528	0.353779	0.646221	-1.95933	-0.868119	<0.00001	<0.00001	3.98559e+07	4.18053e+07	1.65021e+08	1.52694e+08	4.19357e+07	3.36935e+07	6.10986e+07	7.70475e+07
WBGene00009048	O45391	Gamma-cystathionase (EC 4.4.1.1)	cth-1 CELE_F22B8.6 F22B8.6	cth-1	2.18003	0.458708	0.240607	0.759393	0.413733	0.586267	-1.65803	-0.761252	<0.00001	3e-05	4.76644e+07	4.80695e+07	1.53307e+08	1.48845e+08	5.28721e+07	1.81998e+08	1.59563e+08	1.73252e+08
WBGene00012399	Q9XXT8	Uncharacterized protein	CELE_Y6E2A.5 Y6E2A.5	Y6E2A.5	2.16759	0.461341	0.173097	0.826903	0.304406	0.695594	-2.25902	-1.20507	<0.00001	<0.00001	973863	1.37676e+06	4.7182e+06	6.51099e+06	1.69503e+06	1.18686e+06	2.90699e+06	3.67838e+06
WBGene00017992	Q19971	Uncharacterized protein	CELE_F32E10.5 F32E10.5	F32E10.5	2.14991	0.465135	0.179351	0.820649	0.318581	0.681419	-2.19616	-1.09172	<0.00001	<0.00001	476539	426319	2.083e+06	2.04816e+06	419057	470079	853956	1.04783e+06
WBGene00013379	A0A061ACH4	O-phosphoserine phosphohydrolase (EC 3.1.3.3) (Phosphoserine phosphatase)	CELE_Y62E10A.13 Y62E10A.13	Y62E10A.13	2.14579	0.466029	0.173984	0.826016	0.328416	0.671584	-2.192	-1.1433	<0.00001	<0.00001	189595	190615	657541	1.14756e+06	439127	198150	656798	646381
WBGene00002044	Q7Z139	Ceramide synthase hyl-2 (EC 2.3.1.24)	hyl-2 K02G10.6	hyl-2	2.14063	0.467152	0.253277	0.746723	0.416874	0.583126	-1.5595	-0.468007	<0.00001	0.00288	151506	161141	443398	478365	175465	152446	267036	191649
WBGene00017216	Q09303	Uncharacterized protein F07F6.2	F07F6.2	F07F6.2	2.12344	0.470933	0.22643	0.77357	0.377825	0.622175	-1.77524	-0.73389	<0.00001	5e-05	833276	962375	2.95487e+06	3.17976e+06	1.02732e+06	736889	1.32564e+06	1.57953e+06
WBGene00003568	G5ECW0	Na/Ca eXchangers	ncx-3 CELE_ZC168.1 ZC168.1	ncx-3	2.11241	0.473393	0.1235	0.8765	0.238526	0.761474	-2.80331	-1.67364	<0.00001	<0.00001	822736	993157	7.75104e+06	5.13661e+06	774820	683957	2.15945e+06	2.49756e+06
WBGene00019535	A0A486WY67	tRNA_int_endo domain-containing protein	tsen-34 CELE_K08D10.12 K08D10.12	tsen-34	2.10613	0.474805	0.273789	0.726211	0.435497	0.564503	-1.41356	-0.351477	<0.00001	0.01112	1.19685e+06	965225	3.02174e+06	2.71307e+06	1.31152e+06	1.42245e+06	1.4512e+06	2.09265e+06
WBGene00020212	O61844	F-box domain-containing protein	CELE_T04D1.2 T04D1.2	T04D1.2	2.1012	0.475918	0.170171	0.829829	0.300231	0.699769	-2.27404	-1.22333	<0.00001	<0.00001	476598	492670	2.05991e+06	2.66668e+06	447762	359133	853122	1.02757e+06
WBGene00009320	O45431	PRP18 homolog (Pre-mRNA-splicing factor 18)	CELE_F32B6.3 F32B6.3	F32B6.3	2.08535	0.479537	0.148129	0.851871	0.24809	0.75191	-2.53677	-1.65573	<0.00001	<0.00001	2.53759e+06	3.68136e+06	1.56013e+07	2.01631e+07	4.05277e+06	2.07881e+06	7.64955e+06	1.0934e+07
WBGene00010774	Q21429	SH2 domain-containing protein	CELE_K11E4.2 K11E4.2	K11E4.2	2.07596	0.481704	0.421273	0.578727	0.654248	0.345752	-0.463772	0.294073	0.00152	0.01946	1.10117e+06	919431	1.36389e+06	1.41193e+06	7.5492e+06	791834	3.14277e+06	1.26524e+06
WBGene00017802	Q19798	Protein kinase domain-containing protein	CELE_F26A1.3 F26A1.3	F26A1.3	2.06876	0.483382	0.21486	0.78514	0.360732	0.639268	-1.84399	-0.836565	<0.00001	<0.00001	1.18381e+06	1.38858e+06	3.74912e+06	5.6509e+06	1.33028e+06	1.84782e+06	3.11753e+06	2.51451e+06
WBGene00012173	Q23105	Uncharacterized protein	CELE_W01B6.6 W01B6.6	W01B6.6	2.06853	0.483435	0.256112	0.743888	0.42194	0.57806	-1.50064	-0.548258	<0.00001	0.00097	77264.3	99691.8	190901	323077	150271	72240.7	148114	156728
WBGene00003029	Q27886	Abnormal cell lineage protein 44 (Wnt protein)	lin-44 E01A2.3	lin-44	2.06551	0.484141	0.542082	0.457918	0.692118	0.307882	0.179548	1.13442	0.03894	<0.00001	848584	1.64801e+06	907471	1.2015e+06	971637	1.64644e+06	666838	497787
WBGene00003670	Q8ITW8	Nuclear Hormone Receptor family	nhr-80 CELE_H10E21.3 H10E21.3	nhr-80	2.05248	0.487215	0.208133	0.791867	0.34908	0.65092	-1.91523	-0.90842	<0.00001	<0.00001	240649	252185	812587	1.06246e+06	234020	174918	347361	415173
WBGene00015512	Q17693-2	Probable methylenetetrahydrofolate reductase (EC 1.5.1.20)	mthf-1 C06A8.1	mthf-1	2.03881	0.490482	0.192022	0.807978	0.326854	0.673146	-2.06956	-1.04967	<0.00001	<0.00001	2.66511e+07	2.82629e+07	1.06831e+08	1.24232e+08	2.83692e+07	2.31295e+07	5.23938e+07	5.36662e+07
WBGene00004442	Q21930	60S ribosomal protein L28	rpl-28 R11D1.8	rpl-28	2.0251	0.493804	0.233429	0.766571	0.390161	0.609839	-1.69213	-0.650626	<0.00001	0.0002	2.54111e+08	2.40155e+08	6.65109e+08	9.58039e+08	2.31737e+08	1.91949e+08	3.26792e+08	3.35448e+08
WBGene00000492	Q93833	Intraflagellar transport protein che-13 (Chemotaxis abnormal protein 13)	che-13 F59C6.7	che-13	2.00324	0.499192	0.219381	0.780619	0.378879	0.621121	-1.76565	-0.735426	<0.00001	5e-05	368184	418187	978123	1.82e+06	409234	286022	587981	551796
WBGene00021657	Q9N3Q5	Uncharacterized protein	CELE_Y48G1A.1 Y48G1A.1	Y48G1A.1	2.00029	0.499928	0.15486	0.84514	0.265133	0.734867	-2.44833	-1.46773	<0.00001	<0.00001	1.23134e+07	1.19547e+07	6.67691e+07	6.56721e+07	1.09363e+07	9.50939e+06	2.56386e+07	3.10305e+07
WBGene00304823	A0A5E4M2P9	Uncharacterized protein	CELE_Y7A5A.24 Y7A5A.24	Y7A5A.24	2.00021	0.499949	0.132643	0.867357	0.233396	0.766604	-2.70687	-1.71514	<0.00001	<0.00001	8.27643e+06	7.99671e+06	5.01213e+07	5.62896e+07	7.12237e+06	6.27975e+06	2.04966e+07	2.35235e+07
WBGene00004063	G5EDU1	Calcium-transporting ATPase (EC 7.2.2.10)	pmr-1 CELE_ZK256.1 ZK256.1	pmr-1	1.99793	0.500517	0.229796	0.770204	0.372215	0.627785	-1.7318	-0.757016	<0.00001	3e-05	2.87361e+06	2.84272e+06	8.29442e+06	1.08649e+07	3.03754e+06	2.37124e+06	4.07789e+06	5.04464e+06
WBGene00004444	Q9XWS4	60S ribosomal protein L30	rpl-30 CELE_Y106G6H.3 Y106G6H.3	rpl-30	1.99252	0.501878	0.223486	0.776514	0.361948	0.638052	-1.79681	-0.817768	<0.00001	<0.00001	2.45985e+08	2.448e+08	8.57493e+08	8.47767e+08	2.50245e+08	2.16255e+08	3.80754e+08	4.41603e+08
WBGene00004451	P49622	60S ribosomal protein L37	rpl-37 C54C6.1	rpl-37	1.98755	0.503131	0.203593	0.796407	0.337906	0.662094	-1.95694	-0.971675	<0.00001	<0.00001	9.58317e+07	9.35233e+07	3.24829e+08	4.15884e+08	7.79391e+07	6.55342e+07	1.29916e+08	1.51205e+08
WBGene00004172	Q9XW82	Prion-like-(Q/N-rich)-domain-bearing protein	pqn-92 CELE_Y75B8A.27 Y75B8A.27	pqn-92	1.98293	0.504304	0.230512	0.769488	0.381488	0.618512	-1.70161	-0.693526	<0.00001	9e-05	328910	330638	853239	1.34844e+06	369823	329264	514834	618607
WBGene00001433	Q8I4E5	Peptidylprolyl isomerase (EC 5.2.1.8)	fkb-8 CELE_Y18D10A.25 Y18D10A.25	fkb-8	1.97787	0.505594	0.14002	0.85998	0.249082	0.750918	-2.62666	-1.62467	<0.00001	<0.00001	2.93769e+06	4.07041e+06	2.41816e+07	1.88612e+07	4.09671e+06	2.66581e+06	9.95113e+06	1.04361e+07
WBGene00004508	G3MU40	RNA-directed RNA polymerase (EC 2.7.7.48)	rrf-1 CELE_F26A3.8 F26A3.8	rrf-1	1.97112	0.507326	0.299759	0.700241	0.452252	0.547748	-1.22543	-0.260029	<0.00001	0.02631	197212	172763	453586	410681	169050	173438	176237	238570
WBGene00012179	O62388	Ribosomal protein L37	CELE_W01D2.1 W01D2.1	W01D2.1	1.96843	0.508018	0.204698	0.795302	0.336904	0.663096	-1.94826	-0.97826	<0.00001	<0.00001	1.03429e+08	1.01559e+08	3.5195e+08	4.44476e+08	8.45391e+07	7.11657e+07	1.41892e+08	1.64567e+08
WBGene00000180	Q09654	E3 ubiquitin-protein ligase arc-1 (EC 2.3.2.27) (Putative GTP-binding protein trim-23 homolog) (RING-type E3 ubiquitin transferase arc-1)	arc-1 arl-4 ZK1320.6	arc-1	1.96714	0.508353	0.291551	0.708449	0.4458	0.5542	-1.28087	-0.306047	<0.00001	0.01743	568229	526550	1.38183e+06	1.27841e+06	416950	520711	494274	671385
WBGene00021633	Q9N3R8	Uncharacterized protein	CELE_Y47G6A.3 Y47G6A.3	Y47G6A.3	1.96183	0.509729	0.386981	0.613019	0.551371	0.448629	-0.666308	0.30012	4e-05	0.01841	3.25908e+06	2.86783e+06	4.75294e+06	4.95271e+06	3.50081e+06	3.84461e+06	3.21605e+06	2.76063e+06
WBGene00010834	Q93896	MFS domain-containing protein	mct-3 CELE_M03B6.2 M03B6.2	mct-3	1.95919	0.510414	0.372938	0.627062	0.537588	0.462412	-0.747846	0.215439	<0.00001	0.03763	1.1604e+06	1.38038e+06	1.92237e+06	2.34975e+06	1.04985e+06	1.19044e+06	998658	928347
WBGene00004453	P52814	60S ribosomal protein L39	rpl-39 C26F1.9	rpl-39	1.93923	0.515668	0.266449	0.733551	0.410909	0.589091	-1.46113	-0.523441	<0.00001	0.00138	3.81729e+07	3.90649e+07	1.06037e+08	1.06604e+08	3.67779e+07	3.03877e+07	4.51541e+07	5.11365e+07
WBGene00018002	O44773	Ion_trans_2 domain-containing protein	twk-47 CELE_F33D11.5 F33D11.5	twk-47	1.91625	0.521852	0.298633	0.701367	0.465588	0.534412	-1.17562	-0.198885	<0.00001	0.04261	1.22377e+06	1.36412e+06	2.19219e+06	3.8857e+06	1.02359e+06	1.03024e+06	1.17221e+06	1.18522e+06
WBGene00011918	Q22668	Tyrosine-protein phosphatase	CELE_T22C1.8 T22C1.8	T22C1.8	1.914	0.522465	0.270804	0.729196	0.431768	0.568232	-1.36616	-0.422336	<0.00001	0.00506	302570	356731	621821	1.15349e+06	262931	179382	287645	294465
WBGene00000474	P91398	CSD_1 domain-containing protein	cey-3 CELE_M01E11.5 M01E11.5	cey-3	1.90609	0.524634	0.21359	0.78641	0.331649	0.668351	-1.88057	-1.08726	<0.00001	<0.00001	1.47827e+08	1.51847e+08	5.51535e+08	5.51821e+08	2.45641e+08	1.23574e+08	3.34972e+08	4.09084e+08
WBGene00044487	Q4R166	Uncharacterized protein	CELE_Y54G2A.44 Y54G2A.44	Y54G2A.44	1.90199	0.525766	0.294746	0.705254	0.441563	0.558437	-1.24456	-0.332417	<0.00001	0.0135	1.39577e+06	1.56105e+06	3.00762e+06	4.06732e+06	1.5333e+06	1.35464e+06	1.62145e+06	2.03087e+06
WBGene00004409	P91913	60S acidic ribosomal protein P1 (Ribosomal protein large subunit P1)	rla-1 rpa-1 Y37E3.7	rla-1	1.88345	0.53094	0.213103	0.786897	0.333594	0.666406	-1.88789	-0.992695	<0.00001	<0.00001	2.3379e+08	1.87605e+08	7.1049e+08	8.45537e+08	2.15719e+08	1.72581e+08	3.32998e+08	4.42693e+08
WBGene00195180	G4RZ47	Uncharacterized protein	C41D11.10 CELE_C41D11.10	C41D11.10	1.88068	0.531724	0.220765	0.779235	0.35795	0.64205	-1.76723	-0.847297	<0.00001	<0.00001	302449	336150	823466	1.43059e+06	230834	184246	342031	402491
WBGene00014158	G5ECL6	Serine/threonine-protein phosphatase (EC 3.1.3.16)	CELE_ZK938.1 ZK938.1	ZK938.1	1.87678	0.532828	0.14764	0.85236	0.233368	0.766632	-2.5397	-1.66346	<0.00001	<0.00001	5272.48	6700.7	34757.4	34366.7	7205.59	7594.06	17841	30776.9
WBGene00009948	Q27501	Serine/threonine-protein phosphatase (EC 3.1.3.16)	CELE_F52H3.6 F52H3.6	F52H3.6	1.87678	0.532828	0.14764	0.85236	0.233368	0.766632	-2.5397	-1.66346	<0.00001	<0.00001	5272.48	6700.7	34757.4	34366.7	7205.59	7594.06	17841	30776.9
WBGene00044588	Q45EM0	Uncharacterized protein	CELE_ZK1236.9 ZK1236.9	ZK1236.9	1.86808	0.53531	0.210364	0.789636	0.335553	0.664447	-1.87794	-1.00104	<0.00001	<0.00001	166556	204881	539050	855201	241196	175033	385382	438816
WBGene00006924	H2KYR1	HABP4_PAI-RBP1 domain-containing protein	vig-1 CELE_F56D12.5 F56D12.5	vig-1	1.86171	0.537141	0.242976	0.757024	0.37143	0.62857	-1.6269	-0.759988	<0.00001	3e-05	2.38421e+08	2.35359e+08	6.40712e+08	8.35412e+08	2.16444e+08	1.68085e+08	2.86263e+08	3.64475e+08
WBGene00013122	Q9XWF4	Protein IMPACT homolog	impt-1 Y52B11A.2	impt-1	1.85808	0.53819	0.253194	0.746806	0.369222	0.630778	-1.98213	-0.896276	<0.00001	<0.00001	1.31835e+06	6.71395e+06	1.03736e+07	1.3318e+07	1.10092e+07	4.75314e+06	1.34023e+07	1.35259e+07
WBGene00015305	Q17565	Uncharacterized protein	C01G5.3 CELE_C01G5.3	C01G5.3	1.85552	0.538934	0.450903	0.549097	0.589431	0.410569	-0.461238	0.480108	0.00158	0.00247	274410	784171	557383	731728	454908	741637	432734	400720
WBGene00016318	Q18355	RING-type domain-containing protein	C32D5.11 CELE_C32D5.11	C32D5.11	1.85404	0.539362	0.165253	0.834747	0.354705	0.645295	-2.05031	-0.887703	<0.00001	<0.00001	353526	344211	753340	2.77117e+06	471556	326137	722077	729122
WBGene00003148	Q9XTV4	HTH cro/C1-type domain-containing protein	mbf-1 CELE_H21P03.1 H21P03.1	mbf-1	1.84591	0.541739	0.216505	0.783495	0.337387	0.662613	-1.85249	-0.975468	<0.00001	<0.00001	1.51766e+07	1.44076e+07	4.97942e+07	5.72661e+07	1.43145e+07	1.22443e+07	2.44883e+07	2.76721e+07
WBGene00019188	A0A5E4M3B1	Uncharacterized protein	CELE_H11E01.3 H11E01.3	H11E01.3	1.84576	0.541783	0.25695	0.74305	0.368752	0.631248	-1.60865	-0.851408	<0.00001	<0.00001	573691	1.12717e+06	2.27504e+06	2.64353e+06	1.48173e+06	722694	1.61456e+06	2.15907e+06
WBGene00014016	P34654	Uncharacterized protein ZK632.9	ZK632.9	ZK632.9	1.84437	0.542189	0.122919	0.877081	0.205236	0.794764	-2.83522	-1.96612	<0.00001	<0.00001	5.15797e+06	6.36732e+06	3.68652e+07	4.53725e+07	7.47295e+06	5.71647e+06	2.53908e+07	2.56844e+07
WBGene00000698	Q9NAR3	Col_cuticle_N domain-containing protein	col-124 C24F3.6 CELE_C24F3.6	col-124	1.84124	0.543113	0.84343	0.15657	0.890735	0.109265	1.90699	2.94049	<0.00001	<0.00001	12890.6	83652	7056.56	10865	50308.3	107738	11105.8	8281.41
WBGene00018466	Q20425	Uncharacterized protein	CELE_F45E1.5 F45E1.5	F45E1.5	1.83443	0.545128	0.291319	0.708681	0.422783	0.577217	-1.26019	-0.447956	<0.00001	0.00371	113642	119946	233926	334315	144836	104117	141294	198596
WBGene00021922	U4PRD2	Autophagy-related protein 3	atg-3 CELE_Y55F3AM.4 Y55F3AM.4	atg-3	1.83066	0.546251	0.268093	0.731907	0.389013	0.610987	-1.45434	-0.68999	<0.00001	0.0001	183428	221839	531618	574784	279958	164236	303964	393690
WBGene00004427	P91374	60S ribosomal protein L15	rpl-15 K11H12.2	rpl-15	1.82993	0.546469	0.203263	0.796737	0.314471	0.685529	-1.96982	-1.12758	<0.00001	<0.00001	1.92785e+08	1.91502e+08	7.2592e+08	7.80383e+08	1.79101e+08	1.42436e+08	3.18171e+08	3.8276e+08
WBGene00007369	O17574	Uncharacterized protein	C06B8.3 CELE_C06B8.3	C06B8.3	1.82801	0.547042	0.126771	0.873229	0.204559	0.795441	-2.78048	-1.94351	<0.00001	<0.00001	116065	117609	862270	747331	123987	108421	379061	524674
WBGene00004499	Q18231	40S ribosomal protein S30	rps-30 C26F1.4 CELE_C26F1.4	rps-30	1.82605	0.547629	0.217091	0.782909	0.337885	0.662115	-1.83719	-0.986148	<0.00001	<0.00001	5.95159e+07	6.40535e+07	1.91567e+08	2.54069e+08	5.76197e+07	4.25244e+07	9.4506e+07	1.01735e+08
WBGene00013186	G5EFP0	WSN domain-containing protein	CELE_Y53H1C.3 Y53H1C.3	Y53H1C.3	1.82069	0.549241	0.28452	0.71548	0.408647	0.591353	-1.35207	-0.530944	<0.00001	0.00124	359511	513161	1.05584e+06	1.13867e+06	371929	282996	404458	543285
WBGene00010042	Q20755	BCS1-like protein (Mitochondrial chaperone BCS1)	bcs-1 CELE_F54C9.6 F54C9.6	bcs-1	1.81978	0.549518	0.270004	0.729996	0.400734	0.599266	-1.44411	-0.580595	<0.00001	0.0006	2.7069e+06	2.15877e+06	6.55281e+06	6.60227e+06	2.41133e+06	2.14105e+06	3.20357e+06	3.60414e+06
WBGene00015407	O16656	Uncharacterized protein	C03H5.5 CELE_C03H5.5	C03H5.5	1.81936	0.549643	0.0746591	0.925341	0.127072	0.872928	-3.63935	-2.88495	<0.00001	<0.00001	1.01494e+07	1.25051e+07	1.41913e+08	1.38872e+08	2.57466e+07	1.18857e+07	1.26087e+08	1.32432e+08
WBGene00008582	Q19219	Uncharacterized protein	CELE_F08G5.3 F08G5.3	F08G5.3	1.81891	0.549778	0.160785	0.839215	0.254285	0.745715	-2.38151	-1.55467	<0.00001	<0.00001	449682	464026	2.24235e+06	2.52672e+06	448659	351343	1.04784e+06	1.29825e+06
WBGene00006390	Q7YTH5	Transcription initiation factor TFIID subunit 8	taf-8 CELE_ZK1320.12 ZK1320.12	taf-8	1.81786	0.550096	0.238574	0.761426	0.35807	0.64193	-1.66193	-0.830794	<0.00001	<0.00001	66547.3	89214.2	200248	296876	72263.7	62783.3	103719	138386
WBGene00004254	G5ECB8	Rap guanine nucleotide exchange factor	pxf-1 CELE_T14G10.2 T14G10.2	pxf-1	1.81509	0.550938	0.193686	0.806314	0.303763	0.696237	-2.05683	-1.19667	<0.00001	<0.00001	75438.7	80920.1	309763	341157	79112	77063.7	180987	176975
WBGene00003948	O62102	Proteasome subunit beta (EC 3.4.25.1)	pbs-2 C47B2.4 CELE_C47B2.4	pbs-2	1.80946	0.552652	0.160446	0.839554	0.261029	0.738971	-2.35978	-1.53117	<0.00001	<0.00001	5.20934e+07	5.15312e+07	2.18421e+08	3.2381e+08	7.15501e+07	4.65627e+07	1.5612e+08	1.78256e+08
WBGene00013967	Q23459	Uncharacterized protein	CELE_ZK287.7 ZK287.7	ZK287.7	1.80295	0.554648	0.265285	0.734715	0.390558	0.609442	-1.46423	-0.682831	<0.00001	0.00011	509749	509796	1.28975e+06	1.53392e+06	784614	475499	911090	1.05524e+06
WBGene00009007	Q19681	OTU domain-containing protein	otub-3 CELE_F21D5.2 F21D5.2	otub-3	1.7994	0.55574	0.195255	0.804745	0.304606	0.695394	-2.03526	-1.18885	<0.00001	<0.00001	3.81847e+06	3.94552e+06	1.76904e+07	1.43089e+07	3.74163e+06	3.36313e+06	7.5005e+06	8.71917e+06
WBGene00020073	O17297	SKN-1 Dependent Zygotic transcript	sdz-28 CELE_R52.1 R52.1	sdz-28	1.79869	0.555959	0.190247	0.809753	0.290593	0.709407	-2.13497	-1.33332	<0.00001	<0.00001	1.38504e+06	2.29983e+06	7.63083e+06	8.05315e+06	2.43373e+06	4.1302e+06	8.61969e+06	7.40446e+06
WBGene00007955	Q9U3N5	Thioredoxin reductase-like selenoprotein T homolog selt-1.1 (EC 1.8.1.9)	selt-1.1 C35C5.3	selt-1.1	1.7974	0.556359	0.312473	0.687527	0.448406	0.551594	-1.14975	-0.297555	<0.00001	0.01885	172728	228025	462892	418878	172808	201437	250205	210162
WBGene00009284	G5EFM8	PAP-associated domain-containing protein	CELE_F31C3.2 F31C3.2	F31C3.2	1.78859	0.5591	0.23188	0.76812	0.348544	0.651456	-1.75658	-0.903841	<0.00001	<0.00001	58792.7	89820.5	228957	263335	51113.2	46124	92978.8	88765.2
WBGene00011801	Q9U368	CHK domain-containing protein	CELE_T16G1.7 T16G1.7	T16G1.7	1.78226	0.561084	0.196153	0.803847	0.292658	0.707342	-2.0359	-1.27454	<0.00001	<0.00001	1.77668e+07	1.912e+07	7.52185e+07	7.59455e+07	2.35707e+07	1.6999e+07	4.13655e+07	5.66899e+07
WBGene00018006	Q95X60	GlycosylPhosphatidylinositol Anchor Attachment 1 homolog	gpaa-1 hpo-3 CELE_F33D11.9 F33D11.9	gpaa-1	1.78146	0.561339	0.322477	0.677523	0.461827	0.538173	-1.06889	-0.229161	<0.00001	0.03384	164704	147784	302955	353582	103242	128726	132336	137979
WBGene00016106	H2KZ11	Integral membrane protein 2	C25F6.7 CELE_C25F6.7	C25F6.7	1.77976	0.561875	0.195885	0.804115	0.296557	0.703443	-2.03795	-1.24267	<0.00001	<0.00001	499896	471859	2.01162e+06	1.97748e+06	497153	404881	937985	1.20167e+06
WBGene00018634	Q9GYH8	PhosphatidylInositol Glycan anchor biosynthesis class X	pigx-1 CELE_F49E7.2 F49E7.2	pigx-1	1.77202	0.564328	0.207367	0.792633	0.318354	0.681646	-1.91473	-1.09164	<0.00001	<0.00001	396043	417786	1.81417e+06	1.29659e+06	374089	319905	650911	835036
WBGene00004448	A3QMC5	60S ribosomal protein L34	rpl-34 C42C1.14 CELE_C42C1.14	rpl-34	1.77119	0.564592	0.236883	0.763117	0.35501	0.64499	-1.68259	-0.863696	<0.00001	<0.00001	3.64639e+08	3.38817e+08	1.02903e+09	1.23715e+09	3.26786e+08	2.73673e+08	5.08129e+08	5.82797e+08
WBGene00004439	Q20647	60S ribosomal protein L23a 2	rpl-25.2 F52B5.6	rpl-25.2	1.76762	0.565733	0.231418	0.768582	0.343959	0.656041	-1.73167	-0.932304	<0.00001	<0.00001	4.93005e+08	4.73946e+08	1.57247e+09	1.63895e+09	4.48657e+08	3.7204e+08	7.141e+08	8.5123e+08
WBGene00004452	O17570	60S ribosomal protein L38	rpl-38 C06B8.8	rpl-38	1.75478	0.569873	0.246062	0.753938	0.362694	0.637306	-1.61422	-0.819014	<0.00001	<0.00001	2.53368e+08	2.43729e+08	7.27191e+08	7.95919e+08	2.6354e+08	2.13136e+08	3.95005e+08	4.42585e+08
WBGene00015298	Q17556	NAD(P)-bd_dom domain-containing protein	C01F1.3 CELE_C01F1.3	C01F1.3	1.75249	0.570618	0.171491	0.828509	0.265733	0.734267	-2.27987	-1.46562	<0.00001	<0.00001	2.58353e+07	2.10303e+07	1.14752e+08	1.11666e+08	1.8736e+07	1.8602e+07	4.99601e+07	5.32113e+07
WBGene00003609	P41999	Nuclear hormone receptor family member nhr-10	nhr-10 B0280.8	nhr-10	1.74569	0.57284	0.220695	0.779305	0.335424	0.664576	-1.78454	-0.99711	<0.00001	<0.00001	342817	373985	982703	1.54843e+06	429614	318040	675625	805704
WBGene00022501	Q23083	1-phosphatidylinositol 4-kinase (EC 2.7.1.67)	CELE_ZC8.6 ZC8.6	ZC8.6	1.74399	0.573399	0.204155	0.795845	0.300367	0.699633	-1.95453	-1.18359	<0.00001	<0.00001	721071	597170	2.93422e+06	2.20458e+06	592162	604380	1.08459e+06	1.70247e+06
WBGene00004421	Q09533	60S ribosomal protein L10 (QM protein homolog)	rpl-10 F10B5.1	rpl-10	1.74218	0.573992	0.247653	0.752347	0.362781	0.637219	-1.59928	-0.808858	<0.00001	1e-05	6.62961e+08	5.96134e+08	1.74094e+09	2.08406e+09	5.74602e+08	4.90153e+08	8.34574e+08	1.03565e+09
WBGene00011639	P45972	Zinc finger transcription factor family protein 17	ztf-17 T09A5.12	ztf-17	1.74194	0.574072	0.262519	0.737481	0.385968	0.614032	-1.49139	-0.729462	<0.00001	5e-05	237046	310436	670732	867280	118312	214116	247623	281232
WBGene00003835	Q9XVS8	Nuclear RNA export factor 2	nxf-2 C15H11.6	nxf-2	1.7418	0.574117	0.298237	0.701763	0.417647	0.582353	-1.29944	-0.546867	<0.00001	0.00099	68628.9	131152	208254	261838	135689	73160.3	141830	149383
WBGene00000224	A5Z2U2	Aamy domain-containing protein	atgp-1 CELE_F26D10.9 F26D10.9	atgp-1	1.73727	0.575616	0.266861	0.733139	0.387274	0.612726	-1.45799	-0.661478	<0.00001	0.00016	3.25292e+06	3.26192e+06	8.92406e+06	8.97393e+06	3.16356e+06	3.18455e+06	4.90121e+06	5.14245e+06
WBGene00019543	Q94261	COP9/Signalosome and eIF3 complex-shared subunit 1 (COP9 signalosome complex subunit 7) (Signalosome subunit 7) (Eukaryotic translation initiation factor 3 subunit M) (eIF3m)	cif-1 csn-7 eif-3.M K08F11.3	cif-1	1.7328	0.577099	0.197026	0.802974	0.294908	0.705092	-2.02874	-1.27576	<0.00001	<0.00001	3.55222e+07	4.20513e+07	1.47311e+08	1.68838e+08	4.6173e+07	3.27195e+07	8.81622e+07	1.00461e+08
WBGene00004193	Q18028	Peroxisomal assembly protein PEX3	prx-3 C15H9.8 CELE_C15H9.8	prx-3	1.72938	0.578244	0.249426	0.750574	0.366523	0.633477	-1.58214	-0.788315	<0.00001	2e-05	90880.4	97669.4	253567	313818	101246	75673	175742	130033
WBGene00010545	G5EBG3	CBP/p300 homolog	cbp-2 CELE_K03H1.10 K03H1.10	cbp-2	1.72917	0.578313	0.316098	0.683902	0.442949	0.557051	-1.11267	-0.34944	<0.00001	0.01135	2.36475e+06	2.48635e+06	5.46203e+06	5.03371e+06	3.00802e+06	2.15739e+06	3.1234e+06	3.3726e+06
WBGene00015885	O45159	F-box domain-containing protein	fbxa-65 C17B7.11 CELE_C17B7.11	fbxa-65	1.7291	0.578337	0.13551	0.86449	0.213415	0.786585	-2.67344	-1.89421	<0.00001	<0.00001	132061	141626	842427	903562	174609	134389	574246	564629
WBGene00004428	Q27389	60S ribosomal protein L13a	rpl-16 M01F1.2	rpl-16	1.72054	0.581212	0.220324	0.779676	0.324177	0.675823	-1.82207	-1.06047	<0.00001	<0.00001	5.26056e+08	5.2619e+08	1.78659e+09	1.93706e+09	4.63706e+08	3.8671e+08	8.10374e+08	9.62517e+08
WBGene00019162	Q9TXU7	Eukaryotic translation initiation factor 4C	eif-1.a eif-1.A CELE_H06H21.3 H06H21.3	eif-1.a	1.71528	0.582995	0.18989	0.81011	0.283363	0.716637	-2.0945	-1.34916	<0.00001	<0.00001	8.83404e+06	9.83785e+06	3.87374e+07	4.09208e+07	8.53473e+06	6.42093e+06	1.75076e+07	2.0316e+07
WBGene00004232	Q9XWL9	SSD domain-containing protein	ptr-18 CELE_Y38F1A.3 Y38F1A.3	ptr-18	1.71343	0.583624	0.214776	0.785224	0.339454	0.660546	-1.83269	-0.966705	<0.00001	<0.00001	398275	504507	2.0675e+06	1.23308e+06	461046	379836	796718	839558
WBGene00004418	O01802	60S ribosomal protein L7	rpl-7 F53G12.10	rpl-7	1.71336	0.58365	0.224855	0.775145	0.329165	0.670835	-1.78526	-1.02801	<0.00001	<0.00001	1.24028e+09	1.18778e+09	4.06931e+09	4.30098e+09	1.15313e+09	9.63851e+08	1.97917e+09	2.33522e+09
WBGene00269434	A0A168H2N7	ZZ-type domain-containing protein	sqst-5 CELE_T17A3.13 T17A3.13	sqst-5	1.71327	0.583681	0.322212	0.677788	0.449919	0.550081	-1.06963	-0.293606	<0.00001	0.01955	168446	144579	362500	295964	200885	170314	236475	217361
WBGene00007882	H2L294	Uncharacterized protein	C33A12.3 CELE_C33A12.3	C33A12.3	1.71262	0.583902	0.240977	0.759023	0.349957	0.650043	-1.64889	-0.891952	<0.00001	<0.00001	1.5017e+06	1.77431e+06	4.51395e+06	5.80476e+06	1.76985e+06	1.51164e+06	2.77298e+06	3.32236e+06
WBGene00018065	Q9N5U6	Uncharacterized protein	CELE_F35F11.2 F35F11.2	F35F11.2	1.71075	0.584538	0.113548	0.886452	0.175121	0.824879	-2.96502	-2.23189	<0.00001	<0.00001	1.30058e+06	1.35397e+06	1.03281e+07	1.03956e+07	948459	761975	3.49907e+06	4.55764e+06
WBGene00017816	P91277-5	Heterogeneous nuclear ribonucleoprotein K homolog (hnRNP K)	hrpk-1 F26B1.2	hrpk-1	1.70999	0.5848	0.274025	0.725975	0.3934	0.6066	-1.40302	-0.624307	<0.00001	0.0003	1.30639e+07	1.25863e+07	3.18479e+07	3.61072e+07	1.19492e+07	1.11172e+07	1.85613e+07	1.70058e+07
WBGene00010544	Q9U3C2	Uncharacterized protein	CELE_K03H1.9 K03H1.9	K03H1.9	1.70487	0.586554	0.247341	0.752659	0.361429	0.638571	-1.59479	-0.834008	<0.00001	<0.00001	1.59965e+06	1.8072e+06	4.48083e+06	5.8862e+06	1.60859e+06	1.23091e+06	2.5071e+06	2.50971e+06
WBGene00004449	P34662	60S ribosomal protein L35	rpl-35 ZK652.4	rpl-35	1.70247	0.587382	0.256967	0.743033	0.373017	0.626983	-1.5238	-0.752658	<0.00001	3e-05	6.01334e+08	5.59601e+08	1.4918e+09	1.8651e+09	5.52714e+08	4.67684e+08	8.17755e+08	8.97378e+08
WBGene00050915	A8XHS5	Uncharacterized protein	CELE_Y6E2A.10 Y6E2A.10	Y6E2A.10	1.70213	0.587499	0.333892	0.666108	0.459954	0.540046	-0.987994	-0.232627	<0.00001	0.03294	204175	234504	381753	493404	245269	210664	250047	285276
WBGene00010203	Q9XXT4	Uncharacterized protein	CELE_F57E7.2 F57E7.2	F57E7.2	1.7006	0.588028	0.313974	0.686026	0.437042	0.562958	-1.11763	-0.372593	<0.00001	0.00888	2.5227e+06	2.07922e+06	5.78851e+06	4.26658e+06	2.12975e+06	2.69852e+06	3.30122e+06	2.91811e+06
WBGene00019844	H2L0C4	Anion/Bicarbonate TranSporter family	abts-4 CELE_R03E9.3 R03E9.3	abts-4	1.69684	0.58933	0.241075	0.758925	0.367594	0.632406	-1.60765	-0.802398	<0.00001	1e-05	375131	370058	878797	1.46712e+06	441274	302455	697574	581929
WBGene00022506	H2KYD8	Uncharacterized protein	CELE_ZC21.6 ZC21.6	ZC21.6	1.69638	0.589489	0.186352	0.813648	0.272611	0.727389	-2.127	-1.43097	<0.00001	<0.00001	361054	386758	1.60308e+06	1.66201e+06	495254	340354	983073	1.24652e+06
WBGene00004422	Q94300	60S ribosomal protein L11-1	rpl-11.1 T22F3.4	rpl-11.1	1.69215	0.590964	0.229335	0.770665	0.332413	0.667587	-1.74908	-1.00733	<0.00001	<0.00001	2.88449e+08	2.73359e+08	9.5444e+08	9.3348e+08	2.67779e+08	2.26567e+08	4.60952e+08	5.31847e+08
WBGene00019793	A0A486WXF3	Uncharacterized protein	CELE_M151.1 M151.1	M151.1	1.69087	0.591413	0.196391	0.803609	0.294088	0.705912	-2.03075	-1.25929	<0.00001	<0.00001	6.71808e+06	5.8313e+06	2.34113e+07	2.79394e+07	4.6077e+06	4.56309e+06	1.01913e+07	1.18218e+07
WBGene00006068	Q9XWC6	PHB domain-containing protein	sto-6 CELE_Y71H9A.2 Y71H9A.2	sto-6	1.69054	0.591527	0.200094	0.799906	0.295394	0.704606	-1.99772	-1.25415	<0.00001	<0.00001	210374	234918	953133	826989	298292	247192	589514	711636
WBGene00004413	Q9XVF7	60S ribosomal protein L8	rpl-2 rpl-8 B0250.1	rpl-2	1.6897	0.59182	0.228751	0.771249	0.33052	0.66948	-1.75132	-1.01416	<0.00001	<0.00001	9.88255e+08	9.49773e+08	3.07919e+09	3.45502e+09	8.56425e+08	7.36333e+08	1.44098e+09	1.78521e+09
WBGene00004436	O01868	60S ribosomal protein L24	rpl-24.1 D1007.12	rpl-24.1	1.68911	0.592028	0.227347	0.772653	0.331524	0.668476	-1.75217	-1.01493	<0.00001	<0.00001	3.05343e+08	2.99438e+08	8.91296e+08	1.16408e+09	2.78088e+08	2.19299e+08	4.52236e+08	5.50683e+08
WBGene00001226	O02328	Eukaryotic translation initiation factor 3 subunit C (eIF3c) (Eukaryotic translation initiation factor 3 subunit 8)	eif-3.C T23D8.4	eif-3.C	1.68681	0.592836	0.20007	0.79993	0.29596	0.70404	-1.99468	-1.24782	<0.00001	<0.00001	8.34543e+07	8.19076e+07	3.03791e+08	3.57367e+08	9.68169e+07	8.66045e+07	2.00638e+08	2.35691e+08
WBGene00001586	Q09453	Glycine receptor subunit beta-type 4	ggr-1 gbr-4 C09G5.1/C09G5.9	ggr-1	1.68578	0.593199	0.262967	0.737033	0.373531	0.626469	-1.495	-0.764017	<0.00001	3e-05	400968	503480	1.21619e+06	1.31877e+06	495371	358851	694588	738076
WBGene00019503	Q20068	Tubulin-folding cofactor E (Tubulin-specific chaperone E)	tbce-1 CELE_K07H8.1 K07H8.1	tbce-1	1.68505	0.593454	0.162546	0.837454	0.235129	0.764871	-2.36953	-1.75348	<0.00001	<0.00001	38936.6	47185.2	209412	234295	64873	35298.5	140281	185575
WBGene00002069	G5EFS1	ANK_REP_REGION domain-containing protein (IKB-1)	ikb-1 C04F12.3 CELE_C04F12.3	ikb-1	1.6825	0.594352	0.186331	0.813669	0.278029	0.721971	-2.12143	-1.37365	<0.00001	<0.00001	1.97458e+06	1.7637e+06	8.98947e+06	7.33486e+06	1.28129e+06	1.25275e+06	3.073e+06	3.50726e+06
WBGene00020999	A0A0K3AV63	Zpr1 domain-containing protein	CELE_W03F9.1 W03F9.1	W03F9.1	1.6818	0.594599	0.184757	0.815243	0.275246	0.724754	-2.14033	-1.41523	<0.00001	<0.00001	1.99854e+06	2.08284e+06	9.42597e+06	8.5832e+06	2.25561e+06	1.62493e+06	4.93345e+06	5.28447e+06
WBGene00004004	Q18824	p-GlycoProtein related	pgp-10 C54D1.1 CELE_C54D1.1	pgp-10	1.68012	0.595195	0.311867	0.688133	0.422369	0.577631	-1.13321	-0.428219	<0.00001	0.00472	24351.5	24895.1	48404.1	60258.3	16426.9	14231	16935.9	24991.9
WBGene00004414	G5ECE5	60S ribosomal protein L3	rpl-3 CELE_F13B10.2 F13B10.2	rpl-3	1.67933	0.595476	0.22341	0.77659	0.322533	0.677467	-1.79804	-1.06955	<0.00001	<0.00001	1.04795e+09	9.8635e+08	3.4985e+09	3.57287e+09	8.98101e+08	7.65387e+08	1.59125e+09	1.90284e+09
WBGene00004478	Q20228	40S ribosomal protein S9	rps-9 F40F8.10	rps-9	1.67701	0.596299	0.186525	0.813475	0.277203	0.722797	-2.11079	-1.38355	<0.00001	<0.00001	3.80566e+08	3.79662e+08	1.88712e+09	1.4284e+09	3.70006e+08	2.97389e+08	7.80493e+08	9.5972e+08
WBGene00007386	Q17764	START domain-containing protein	C06H2.2 CELE_C06H2.2	C06H2.2	1.67408	0.597341	0.249803	0.750197	0.36049	0.63951	-1.57356	-0.824381	<0.00001	<0.00001	547565	519009	1.81912e+06	1.38396e+06	473368	470591	786770	887813
WBGene00001756	P91254	Probable glutathione S-transferase 8 (EC 2.5.1.18) (GST class-sigma)	gst-8 F11G11.1	gst-8	1.67104	0.598428	0.185602	0.814398	0.272741	0.727259	-2.1332	-1.411	<0.00001	<0.00001	7.1306e+06	7.72338e+06	3.40609e+07	3.11165e+07	8.72714e+06	7.49661e+06	1.93448e+07	2.39155e+07
WBGene00014160	Q23673	ATPase_AAA_core domain-containing protein	CELE_ZK938.3 ZK938.3	ZK938.3	1.67063	0.598576	0.129192	0.870808	0.21756	0.78244	-2.63905	-1.85212	<0.00001	<0.00001	151358	160729	648930	1.45468e+06	218743	162292	602992	767376
WBGene00020254	O16302	Uncharacterized protein	CELE_T05C3.2 T05C3.2	T05C3.2	1.67026	0.598708	0.236934	0.763066	0.342529	0.657471	-1.68772	-0.951931	<0.00001	<0.00001	328844	350460	1.11753e+06	1.07023e+06	389193	300018	685414	637500
WBGene00004420	Q95Y90	60S ribosomal protein L9	rpl-9 R13A5.8	rpl-9	1.6688	0.599232	0.237608	0.762392	0.339554	0.660446	-1.68189	-0.960842	<0.00001	<0.00001	3.48782e+08	3.40661e+08	1.08966e+09	1.12249e+09	3.32618e+08	2.81012e+08	5.5196e+08	6.41575e+08
WBGene00004426	Q9XVE9	60S ribosomal protein L14	rpl-14 C04F12.4 CELE_C04F12.4	rpl-14	1.66817	0.599461	0.232344	0.767656	0.3337	0.6663	-1.72012	-1.00155	<0.00001	<0.00001	4.14677e+08	3.71912e+08	1.17908e+09	1.41978e+09	3.64444e+08	2.84762e+08	5.84348e+08	7.11925e+08
WBGene00004416	P49405	60S ribosomal protein L5	rpl-5 F54C9.5	rpl-5	1.66525	0.600512	0.232131	0.767869	0.33129	0.66871	-1.72671	-1.01043	<0.00001	<0.00001	6.32986e+08	5.92507e+08	2.02423e+09	2.0296e+09	6.07159e+08	5.25459e+08	1.03381e+09	1.25239e+09
WBGene00011482	P49048	Putative GPI-anchor transamidase (GPI transamidase) (EC 3.-.-.-) (Hypersensitive to pore-forming toxin protein 4) (Phosphatidylinositol-glycan biosynthesis class K protein) (PIG-K)	pigk-1 hpo-4 T05E11.6	pigk-1	1.66292	0.601353	0.25637	0.74363	0.365591	0.634409	-1.53521	-0.793828	<0.00001	1e-05	481539	428018	1.22553e+06	1.41274e+06	394913	373738	632715	701119
WBGene00011367	Q22092	Small nuclear RNA-activating complex polypeptide 3 (snRNA-activating protein complex subunit 3)	snpc-3.4 CELE_T02C12.2 T02C12.2	snpc-3.4	1.66227	0.601586	0.209248	0.790752	0.307576	0.692424	-1.90201	-1.16275	<0.00001	<0.00001	269532	260542	1.15087e+06	852291	230154	234561	468056	578124
WBGene00011093	A5JYU3	Lipase_GDSL domain-containing protein	CELE_R07B7.9 R07B7.9	R07B7.9	1.66219	0.601616	0.236702	0.763298	0.351524	0.648476	-1.6462	-0.88576	<0.00001	<0.00001	3.44587e+06	3.11237e+06	1.31705e+07	7.9781e+06	2.93692e+06	3.30943e+06	5.65604e+06	5.86695e+06
WBGene00013960	G5EDD6	ZP domain-containing protein	cutl-8 CELE_ZK265.8 ZK265.8	cutl-8	1.66146	0.601879	0.34714	0.65286	0.461126	0.538874	-0.907845	-0.37698	<0.00001	0.00847	5190.72	5213.26	9111.24	10455.3	9549.95	3705.37	7187.38	8302.84
WBGene00001978	F5GUG3	Alpha-catenin-like protein hmp-1	hmp-1 CELE_R13H4.4 R13H4.4	hmp-1	1.65632	0.603748	0.207809	0.792191	0.303915	0.696085	-1.9299	-1.20398	<0.00001	<0.00001	722028	725813	2.67387e+06	2.84547e+06	743492	577303	1.61207e+06	1.41307e+06
WBGene00001336	I2HAI0	tRNA-synt_1c_C domain-containing protein	qars-1 CELE_Y41E3.4 Y41E3.4	qars-1	1.65545	0.604067	0.193539	0.806461	0.281988	0.718012	-2.05881	-1.3481	<0.00001	<0.00001	1.35663e+07	1.33433e+07	5.50953e+07	5.7035e+07	1.56016e+07	1.34111e+07	3.40583e+07	3.98151e+07
WBGene00001716	O18015	Ground-like domain-containing protein	grl-7 CELE_T02E9.2 T02E9.2	grl-7	1.6552	0.604156	0.27093	0.72907	0.379485	0.620515	-1.43068	-0.716599	<0.00001	6e-05	207275	238501	577416	622164	215842	174920	308964	329992
WBGene00001194	A0A0K3AQW8	Egg-laying defective protein 27	egl-27 C04A2.3 CELE_C04A2.3	egl-27	1.65355	0.604759	0.297677	0.702323	0.418613	0.581387	-1.17698	-0.517708	<0.00001	0.00149	161919	205260	300064	566238	201775	118249	200294	244167
WBGene00005762	O17656	G_PROTEIN_RECEP_F1_2 domain-containing protein	srw-15 C41G6.3 CELE_C41G6.3	srw-15	1.65351	0.604776	0.325383	0.674617	0.461428	0.538572	-0.967703	-0.29152	<0.00001	0.01992	78529.3	94595.7	117855	241084	100819	53555.1	84777.4	95406
WBGene00020674	Q23044	Uncharacterized protein	CELE_T22B7.7 T22B7.7	T22B7.7	1.65275	0.605051	0.227388	0.772612	0.328357	0.671643	-1.76148	-1.03311	<0.00001	<0.00001	4.69357e+07	4.73742e+07	1.70746e+08	1.49697e+08	4.34007e+07	4.81128e+07	8.97293e+07	9.74581e+07
WBGene00013677	G5ED95	Tyrosine--tRNA ligase (EC 6.1.1.1) (Tyrosyl-tRNA synthetase)	yars-1 yrs-2 CELE_Y105E8A.19 Y105E8A.19	yars-1	1.65171	0.605432	0.261476	0.738524	0.367215	0.632785	-1.49734	-0.84613	<0.00001	<0.00001	3.1754e+07	3.21302e+07	8.75044e+07	9.29328e+07	5.88888e+07	3.26943e+07	7.67791e+07	8.10369e+07
WBGene00000496	G5ECD6	Chitin synthase chs-1 (EC 2.4.1.16) (Chitin-UDP acetyl-glucosaminyl transferase chs-1)	chs-1 T25G3.2	chs-1	1.64956	0.606222	0.207701	0.792299	0.29765	0.70235	-1.93349	-1.24271	<0.00001	<0.00001	3.28953e+06	2.95695e+06	1.17752e+07	1.20528e+07	2.50908e+06	1.96317e+06	4.76945e+06	5.78353e+06
WBGene00004424	P61866	60S ribosomal protein L12	rpl-12 JC8.3	rpl-12	1.64939	0.606285	0.239701	0.760299	0.339324	0.660676	-1.66434	-0.954571	<0.00001	<0.00001	5.4727e+08	4.95195e+08	1.55039e+09	1.75617e+09	4.8198e+08	4.28399e+08	7.8644e+08	9.86099e+08
WBGene00022862	P34617	Translation factor GUF1 homolog, mitochondrial (EC 3.6.5.-) (Elongation factor 4 homolog) (EF-4) (GTPase GUF1 homolog) (Ribosomal back-translocase)	ZK1236.1	ZK1236.1	1.6457	0.607645	0.227009	0.772991	0.315926	0.684074	-1.7792	-1.16924	<0.00001	<0.00001	34913.3	44956.7	135870	136096	56491.7	31001.7	84001.9	105447
WBGene00004423	Q19162	60S ribosomal protein L11-2	rpl-11.2 F07D10.1	rpl-11.2	1.64545	0.607735	0.233195	0.766805	0.331381	0.668619	-1.7178	-1.01454	<0.00001	<0.00001	2.60131e+08	2.45311e+08	8.42717e+08	8.1931e+08	2.38632e+08	2.02563e+08	4.16473e+08	4.73714e+08
WBGene00006941	X5M5N0	Serine/threonine-protein kinase WNK (EC 2.7.11.1) (Protein kinase with no lysine 1)	wnk-1 C46C2.1	wnk-1	1.64465	0.608032	0.179851	0.820149	0.269586	0.730414	-2.1779	-1.47545	<0.00001	<0.00001	103573	109409	547279	423951	115639	73073	259756	251537
WBGene00016493	O01504	60S acidic ribosomal protein P2	C37A2.7	C37A2.7	1.64446	0.608101	0.218696	0.781304	0.31064	0.68936	-1.83757	-1.14607	<0.00001	<0.00001	1.79536e+08	1.68343e+08	6.29931e+08	6.12883e+08	1.74021e+08	1.47826e+08	3.17923e+08	3.9631e+08
WBGene00012739	Q9XWP4	Coiled-coil domain-containing protein 86	CELE_Y40B1B.7 Y40B1B.7	Y40B1B.7	1.64263	0.608779	0.240385	0.759615	0.342453	0.657547	-1.6564	-0.943555	<0.00001	<0.00001	1.58142e+06	1.90693e+06	4.87028e+06	6.15288e+06	1.38812e+06	1.23481e+06	2.48849e+06	2.54781e+06
WBGene00006682	P90863	TWiK family of potassium channels	twk-30 CELE_F36A2.4 F36A2.4	twk-30	1.64151	0.609196	0.14249	0.85751	0.210162	0.789838	-2.61003	-1.8855	<0.00001	<0.00001	2.64791e+06	1.86734e+06	1.30443e+07	1.41287e+07	1.40997e+06	1.42216e+06	4.34808e+06	6.29573e+06
WBGene00003477	Q9TXP3	Myotubularin-related protein 5 (Inactive phosphatidylinositol 3-phosphatase 5)	mtm-5 H28G03.6	mtm-5	1.63922	0.610045	0.216725	0.783275	0.351624	0.648376	-1.68759	-0.887438	<0.00001	<0.00001	50085.9	69854.7	113426	320057	56261.3	43827.2	101071	83486.3
WBGene00009672	G5ECH1	GCFC domain-containing protein	CELE_F43G9.12 F43G9.12	F43G9.12	1.63867	0.61025	0.287159	0.712841	0.46248	0.53752	-1.14239	-0.229445	<0.00001	0.03377	1.84113e+06	1.65086e+06	2.34058e+06	6.32791e+06	2.16429e+06	1.65597e+06	2.27008e+06	2.17004e+06
WBGene00004445	Q9U332	60S ribosomal protein L31	rpl-31 W09C5.6	rpl-31	1.63846	0.610328	0.265762	0.734238	0.380102	0.619898	-1.44185	-0.710557	<0.00001	7e-05	1.651e+08	1.54387e+08	3.59757e+08	5.22911e+08	1.40787e+08	1.15905e+08	1.9859e+08	2.20042e+08
WBGene00044661	Q2XMY7	F-box domain-containing protein	fbxa-143 CELE_F44G3.14 F44G3.14	fbxa-143	1.63688	0.610918	0.248513	0.751487	0.348049	0.651951	-1.60303	-0.915194	<0.00001	<0.00001	622390	783711	1.98998e+06	2.26197e+06	707712	546145	1.10729e+06	1.24138e+06
WBGene00004417	P47991	60S ribosomal protein L6	rpl-6 R151.3	rpl-6	1.63569	0.611362	0.237027	0.762973	0.334037	0.665963	-1.68531	-1.00121	<0.00001	<0.00001	4.84096e+08	4.5944e+08	1.59354e+09	1.44363e+09	4.76408e+08	3.77333e+08	7.87715e+08	9.14371e+08
WBGene00018024	Q20007	Uncharacterized protein	CELE_F35A5.1 F35A5.1	F35A5.1	1.6337	0.612106	0.299592	0.700408	0.469381	0.530619	-1.06592	-0.177045	<0.00001	0.0498	2.03838e+06	1.91447e+06	2.55983e+06	6.68142e+06	1.67448e+06	1.47115e+06	1.89051e+06	1.66553e+06
WBGene00018478	G4SFC1	OToPetrin-Like	otpl-5 CELE_F45F2.5 F45F2.5	otpl-5	1.62998	0.613505	0.339191	0.660809	0.452015	0.547985	-0.959023	-0.286463	<0.00001	0.02085	17996.6	18813.6	33373.5	38339.7	24944.4	18980.2	24473.4	28777.1
WBGene00001566	H2KYN3	Acyl CoA DeHydrogenase	acdh-13 C28C12.9 CELE_C28C12.9	acdh-13	1.62802	0.614245	0.275033	0.724967	0.380284	0.619716	-1.39875	-0.70834	<0.00001	7e-05	2.49221e+06	2.36554e+06	6.45783e+06	6.34681e+06	2.55319e+06	2.14639e+06	3.64828e+06	4.01021e+06
WBGene00022796	P34671	Uncharacterized protein ZK688.1	ZK688.1	ZK688.1	1.62668	0.614749	0.221607	0.778393	0.315875	0.684125	-1.81286	-1.12017	<0.00001	<0.00001	541978	512819	1.88223e+06	1.82273e+06	466970	390824	905795	952027
WBGene00005543	O17172	Serpentine Receptor, class I	sri-31 B0454.2 CELE_B0454.2	sri-31	1.62562	0.615149	0.220835	0.779165	0.313811	0.686189	-1.81703	-1.13032	<0.00001	<0.00001	86866.8	110105	302776	392195	113386	96894.4	215489	244318
WBGene00004446	B7WN95	Ribosomal Protein, Large subunit	rpl-32 CELE_T24B8.1 T24B8.1	rpl-32	1.62482	0.615453	0.246513	0.753487	0.346866	0.653134	-1.61291	-0.920109	<0.00001	<0.00001	3.1274e+08	2.83e+08	8.80039e+08	9.40885e+08	2.94494e+08	2.395e+08	4.88459e+08	5.17027e+08
WBGene00017075	Q19007	Nucleosome Assembly Protein	nap-1 CELE_D2096.8 D2096.8	nap-1	1.62409	0.615728	0.205111	0.794889	0.287867	0.712133	-1.9489	-1.30608	<0.00001	<0.00001	2.54757e+08	2.52976e+08	8.98434e+08	1.06924e+09	2.89532e+08	2.15805e+08	5.31957e+08	7.18162e+08
WBGene00020258	O01862	Uncharacterized protein	CELE_T05E7.1 T05E7.1	T05E7.1	1.62367	0.615887	0.233139	0.766861	0.331007	0.668993	-1.73205	-1.01507	<0.00001	<0.00001	422173	317971	1.19866e+06	1.23588e+06	353197	286021	714069	577843
WBGene00022051	Q9BKQ5	Rab GDP dissociation inhibitor	rep-1 CELE_Y67D2.1 Y67D2.1	rep-1	1.62299	0.616147	0.211638	0.788362	0.306446	0.693554	-1.87585	-1.18998	<0.00001	<0.00001	4.11215e+06	4.71188e+06	1.34164e+07	1.94535e+07	4.79988e+06	3.66896e+06	9.16452e+06	1.00023e+07
WBGene00016246	Q18321	G-protein coupled receptor daf-37 (Abnormal dauer formation protein 37)	daf-37 C30B5.5	daf-37	1.62141	0.616746	0.333846	0.666154	0.44108	0.55892	-1.01726	-0.376489	<0.00001	0.00851	43481.1	66275.7	95901.3	123107	42536	26841.4	41121.6	46790.9
WBGene00004454	P48166	Ribosomal protein rpl-36.A (60S ribosomal protein L44) (L41)	rpl-36.A rpl-41 C09H10.2	rpl-36.A	1.61818	0.617979	0.242082	0.757918	0.340616	0.659384	-1.63973	-0.956443	<0.00001	<0.00001	2.75607e+08	2.79185e+08	7.84063e+08	9.52894e+08	2.39112e+08	1.98653e+08	3.97739e+08	4.4971e+08
WBGene00009454	P90860	Uncharacterized protein	CELE_F36A2.7 F36A2.7	F36A2.7	1.61754	0.618223	0.327358	0.672642	0.439404	0.560596	-1.03796	-0.347513	<0.00001	0.01158	3.74264e+07	3.58712e+07	7.20656e+07	7.85436e+07	3.68476e+07	3.55436e+07	4.26882e+07	4.96691e+07
WBGene00004431	O02639	60S ribosomal protein L19	rpl-19 C09D4.5	rpl-19	1.61639	0.618664	0.233951	0.766049	0.330776	0.669224	-1.70205	-1.02152	<0.00001	<0.00001	6.29375e+08	5.75372e+08	1.73392e+09	2.21089e+09	5.60625e+08	4.39292e+08	9.20889e+08	1.10214e+09
WBGene00009620	Q20276	Fungus-Induced Protein	fip-5 CELE_F41E7.4 F41E7.4	fip-5	1.61528	0.619087	0.526572	0.473428	0.641066	0.358934	0.154459	0.842882	0.04711	<0.00001	2.34404e+06	2.41822e+06	2.05548e+06	2.22615e+06	3.48672e+06	3.334e+06	2.09013e+06	1.7288e+06
WBGene00020267	O16522	NADH-cytochrome b5 reductase (EC 1.6.2.2)	CELE_T05H4.4 T05H4.4	T05H4.4	1.61527	0.61909	0.265724	0.734276	0.384073	0.615927	-1.42746	-0.680949	<0.00001	0.00012	2.0458e+06	2.21784e+06	7.26095e+06	4.52079e+06	2.28992e+06	2.12238e+06	3.69769e+06	3.37819e+06
WBGene00044290	Q52GY9	COX6C domain-containing protein	B0035.18 CELE_B0035.18	B0035.18	1.614	0.619577	0.349751	0.650249	0.466543	0.533457	-0.889228	-0.200359	<0.00001	0.04214	4.92937e+06	5.498e+06	8.702e+06	1.06843e+07	4.21034e+06	5.19309e+06	5.18348e+06	5.56865e+06
WBGene00001427	Q9U2Q8	Peptidylprolyl isomerase (EC 5.2.1.8)	fkb-2 CELE_Y18D10A.19 Y18D10A.19	fkb-2	1.61347	0.619782	0.185994	0.814006	0.265991	0.734009	-2.13103	-1.47125	<0.00001	<0.00001	1.56998e+08	1.75829e+08	7.00273e+08	7.56352e+08	1.87071e+08	1.45286e+08	4.21781e+08	4.95367e+08
WBGene00004425	P91128	60S ribosomal protein L13	rpl-13 C32E8.2	rpl-13	1.61248	0.620161	0.239308	0.760692	0.33245	0.66755	-1.67028	-1.00754	<0.00001	<0.00001	7.96009e+08	7.06458e+08	2.31221e+09	2.46371e+09	7.11898e+08	5.68482e+08	1.1564e+09	1.41456e+09
WBGene00022666	Q94313	Uncharacterized protein	CELE_ZK154.4 ZK154.4	ZK154.4	1.61068	0.620856	0.234763	0.765237	0.328061	0.671939	-1.70474	-1.03856	<0.00001	<0.00001	385027	392626	1.26032e+06	1.27453e+06	526115	427820	908978	1.04488e+06
WBGene00004432	O44480	60S ribosomal protein L18a	rpl-20 E04A4.8	rpl-20	1.60958	0.621281	0.241805	0.758195	0.335888	0.664112	-1.64705	-0.979401	<0.00001	<0.00001	4.35681e+08	4.12382e+08	1.40322e+09	1.25593e+09	3.77236e+08	3.30861e+08	6.30525e+08	7.69508e+08
WBGene00004473	Q9N3X2	40S ribosomal protein S4	rps-4 Y43B11AR.4	rps-4	1.60953	0.621301	0.209947	0.790053	0.296099	0.703901	-1.91244	-1.24989	<0.00001	<0.00001	7.78882e+08	7.37948e+08	2.86405e+09	2.84395e+09	7.00985e+08	5.8015e+08	1.38591e+09	1.65966e+09
WBGene00008095	Q93372	Protein kinase domain-containing protein	C44H4.6 CELE_C44H4.6	C44H4.6	1.60531	0.622933	0.214483	0.785517	0.299952	0.700048	-1.87249	-1.19425	<0.00001	<0.00001	817795	911451	3.34932e+06	2.98382e+06	1.02011e+06	876977	2.67903e+06	1.74852e+06
WBGene00004415	O02056	60S ribosomal protein L4	rpl-4 B0041.4	rpl-4	1.6025	0.624026	0.262021	0.737979	0.357236	0.642764	-1.49674	-0.847082	<0.00001	<0.00001	1.43558e+09	1.26337e+09	3.75572e+09	3.84582e+09	1.33604e+09	1.07388e+09	1.92773e+09	2.40837e+09
WBGene00004450	P49181	60S ribosomal protein L36	rpl-36 F37C12.4	rpl-36	1.60243	0.624054	0.261206	0.738794	0.357101	0.642899	-1.49753	-0.840583	<0.00001	<0.00001	5.19973e+08	4.88676e+08	1.3323e+09	1.52056e+09	5.03782e+08	4.3236e+08	7.3495e+08	9.50412e+08
WBGene00000079	Q9U3D6-5	A-to-I RNA editing regulator adr-1	adr-1 H15N14.1	adr-1	1.602	0.624221	0.249598	0.750402	0.35018	0.64982	-1.57582	-0.896372	<0.00001	<0.00001	1.11272e+06	1.21075e+06	3.01668e+06	3.96868e+06	1.04168e+06	887003	1.75798e+06	1.82102e+06
WBGene00019594	O44994	Uncharacterized protein	CELE_K09H9.1 K09H9.1	K09H9.1	1.60156	0.624393	0.36317	0.63683	0.469671	0.530329	-0.904157	-0.25547	<0.00001	0.02734	213908	463877	519313	669202	228184	447369	380471	382329
WBGene00016907	O01826	CP-type G domain-containing protein	C53H9.2 CELE_C53H9.2	C53H9.2	1.60151	0.62441	0.279104	0.720896	0.377918	0.622082	-1.36868	-0.734896	<0.00001	5e-05	1.97683e+07	2.2657e+07	5.08948e+07	5.86853e+07	2.36341e+07	1.68154e+07	3.05444e+07	3.60384e+07
WBGene00004408	Q93572	60S acidic ribosomal protein P0	rla-0 rpa-0 F25H2.10	rla-0	1.59862	0.625539	0.253758	0.746242	0.348756	0.651244	-1.55816	-0.895285	<0.00001	<0.00001	8.33412e+08	7.36479e+08	2.23221e+09	2.38447e+09	7.78115e+08	6.88923e+08	1.22263e+09	1.51682e+09
WBGene00004013	Q17381	Defective pharyngeal development protein 4 (Ce-fkh-1) (Fork head-HNF-3 homolog)	pha-4 fkh-1 F38A6.1	pha-4	1.59652	0.626363	0.258003	0.741997	0.359899	0.640101	-1.49955	-0.81514	<0.00001	<0.00001	1.53089e+06	1.58818e+06	3.66197e+06	5.30823e+06	531383	562603	828072	1.11765e+06
WBGene00004412	Q9N4I4	60S ribosomal protein L10a	rpl-1 rpl-10a Y71F9AL.13	rpl-1	1.59585	0.626625	0.247654	0.752346	0.340638	0.659362	-1.60231	-0.948683	<0.00001	<0.00001	5.96686e+08	5.62793e+08	1.68439e+09	1.83799e+09	5.56e+08	4.76797e+08	8.91983e+08	1.10717e+09
WBGene00005688	O17134	Serpentine Receptor, class U	sru-25 CELE_F31F4.14 F31F4.14	sru-25	1.59494	0.626981	0.182093	0.817907	0.260814	0.739186	-2.15374	-1.50156	<0.00001	<0.00001	615598	757421	2.55807e+06	3.60912e+06	796199	668104	1.87258e+06	2.27747e+06
WBGene00006725	P37165	Ubiquitin-like protein 1-40S ribosomal protein S27a [Cleaved into: Ubiquitin-like protein 1; 40S ribosomal protein S27a]	ubl-1 H06I04.4	ubl-1	1.5946	0.627115	0.300549	0.699451	0.403988	0.596012	-1.21426	-0.568559	<0.00001	0.00072	2.02552e+08	1.7495e+08	3.92495e+08	4.86046e+08	2.39974e+08	1.76674e+08	2.72532e+08	3.42157e+08
WBGene00007703	G5EGS5	Golgi-specific brefeldin A-resistance guanine nucleotide exchange factor 1 homolog (BFA-resistant GEF 1)	gbf-1 phi-34 C24H11.7	gbf-1	1.59459	0.627119	0.268027	0.731973	0.366989	0.633011	-1.44658	-0.829576	<0.00001	<0.00001	1.28214e+07	1.20257e+07	3.15436e+07	3.63131e+07	2.17703e+07	1.31906e+07	2.86773e+07	3.1626e+07
WBGene00015577	A0A131MBT3	Glucuronosyltransferase (EC 2.4.1.17)	ugt-64 C07G3.9 CELE_C07G3.9	ugt-64	1.59398	0.627359	0.260396	0.739604	0.360036	0.639964	-1.50315	-0.831416	<0.00001	<0.00001	323217	339311	877084	1.0047e+06	305718	278066	514260	523419
WBGene00021685	W6SBJ0	HECT domain-containing protein	herc-1 CELE_Y48G8AL.1 Y48G8AL.1	herc-1	1.58999	0.628936	0.287972	0.712028	0.388544	0.611456	-1.33372	-0.657982	<0.00001	0.00017	176230	265727	514323	578443	213733	250348	376488	353842
WBGene00018598	O01571	Uncharacterized protein	CELE_F48C1.5 F48C1.5	F48C1.5	1.58266	0.631847	0.303458	0.696542	0.413157	0.586843	-1.16258	-0.486996	<0.00001	0.00225	495844	533350	916735	1.44563e+06	867146	812288	1.39024e+06	995207
WBGene00001553	H2L2D1	Guanylate cyclase (EC 4.6.1.2)	gcy-33 CELE_F57F5.2 F57F5.2	gcy-33	1.58223	0.632021	0.26792	0.73208	0.379744	0.620256	-1.38568	-0.706335	<0.00001	8e-05	1.34564e+06	1.42273e+06	2.67134e+06	4.8931e+06	1.1888e+06	957567	1.54798e+06	1.95779e+06
WBGene00004447	P49180	60S ribosomal protein L35a	rpl-33 F10E7.7	rpl-33	1.58212	0.632064	0.247676	0.752324	0.338719	0.661281	-1.60269	-0.968636	<0.00001	<0.00001	1.85802e+08	1.70941e+08	5.66214e+08	5.17404e+08	1.81434e+08	1.45397e+08	2.91579e+08	3.46494e+08
WBGene00006740	O44984	ULP_PROTEASE domain-containing protein	ulp-5 tofu-3 CELE_K02F2.4 K02F2.4	ulp-5	1.58058	0.632678	0.316415	0.683585	0.451882	0.548118	-1.12452	-0.439744	<0.00001	0.0041	151464	266846	561613	342106	581251	221762	480424	493604
WBGene00045297	A3KFE7	F-box C protein	fbxc-43 C16A11.9 CELE_C16A11.9	fbxc-43	1.57986	0.632968	0.205749	0.794251	0.29249	0.70751	-1.90795	-1.27333	<0.00001	<0.00001	393032	471311	1.25063e+06	2.08598e+06	581889	455655	1.09511e+06	1.41462e+06
WBGene00021930	Q9N362	Uncharacterized protein	CELE_Y55F3AM.13 Y55F3AM.13	Y55F3AM.13	1.5791	0.633271	0.23775	0.76225	0.328849	0.671151	-1.68125	-1.03261	<0.00001	<0.00001	3.58073e+07	3.89989e+07	1.24114e+08	1.15723e+08	4.66568e+07	3.91123e+07	8.26845e+07	9.23626e+07
WBGene00010736	A5Z2T4	Increased Sodium Tolerance Related	istr-1 CELE_K10C8.3 K10C8.3	istr-1	1.57856	0.633487	0.215118	0.784882	0.301129	0.698871	-1.87593	-1.25059	<0.00001	<0.00001	433088	542814	1.72931e+06	1.83137e+06	589012	376115	1.11163e+06	1.12827e+06
WBGene00004198	Q19951	Probable peroxisomal membrane protein PEX13 (Peroxin-13)	prx-13 F32A5.6	prx-13	1.57689	0.634159	0.236734	0.763266	0.330263	0.669737	-1.67781	-1.02389	<0.00001	<0.00001	640223	666288	1.84254e+06	2.36985e+06	702779	593851	1.26117e+06	1.36825e+06
WBGene00000915	Q18688	Heat shock protein 90 (Abnormal dauer formation protein 21)	daf-21 C47E8.5	daf-21	1.57658	0.634285	0.194542	0.805458	0.272521	0.727479	-2.04836	-1.41817	<0.00001	<0.00001	7.78432e+08	8.4575e+08	3.56422e+09	3.16033e+09	8.42302e+08	6.70236e+08	1.80993e+09	2.2277e+09
WBGene00012436	Q9XWQ6	FLYWCH-type domain-containing protein	flh-3 CELE_Y11D7A.13 Y11D7A.13	flh-3	1.57645	0.634338	0.236205	0.763795	0.316304	0.683696	-1.7288	-1.15034	<0.00001	<0.00001	82105.5	128395	336311	344366	125257	73575.5	187103	242676
WBGene00004456	Q9U2A8	60S ribosomal protein L37a	rpl-43 rpl-37a Y48B6A.2	rpl-43	1.57609	0.63448	0.247985	0.752015	0.343241	0.656759	-1.59658	-0.942325	<0.00001	<0.00001	1.98752e+08	1.86982e+08	5.38218e+08	6.31524e+08	1.79765e+08	1.48243e+08	3.05464e+08	3.22149e+08
WBGene00021088	Q9N5B3	Peptidase_M24 domain-containing protein	CELE_W08E12.7 W08E12.7	W08E12.7	1.57462	0.635074	0.2426	0.7574	0.329304	0.670696	-1.6418	-1.01774	<0.00001	<0.00001	2.32122e+08	2.2882e+08	7.42028e+08	6.97036e+08	2.44044e+08	2.09493e+08	4.00835e+08	5.22888e+08
WBGene00004429	Q9BL19	60S ribosomal protein L17	rpl-17 Y48G8AL.8	rpl-17	1.57458	0.635089	0.246674	0.753326	0.337505	0.662495	-1.61152	-0.974238	<0.00001	<0.00001	5.99275e+08	5.47424e+08	1.69929e+09	1.80265e+09	5.29923e+08	4.40944e+08	8.74864e+08	1.03087e+09
WBGene00000018	A0A5E4LZH0	Tyrosine-protein kinase (EC 2.7.10.2)	abl-1 CELE_M79.1 M79.1	abl-1	1.57094	0.63656	0.272311	0.727689	0.370914	0.629086	-1.41821	-0.767837	<0.00001	2e-05	2.13108e+06	2.46575e+06	6.58097e+06	5.70304e+06	2.2463e+06	1.83403e+06	3.29046e+06	3.62995e+06
WBGene00001121	B3WFY8	Serine/threonine-protein kinase dyf-5 (EC 2.7.11.1)	dyf-5 M04C9.5	dyf-5	1.57094	0.63656	0.272311	0.727689	0.370914	0.629086	-1.41821	-0.767837	<0.00001	2e-05	2.13108e+06	2.46575e+06	6.58097e+06	5.70304e+06	2.2463e+06	1.83403e+06	3.29046e+06	3.62995e+06
WBGene00000407	G5ECH7	Cyclin-dependent-like kinase 5 (EC 2.7.11.1) (Cell division protein kinase 5)	cdk-5 T27E9.3	cdk-5	1.57094	0.63656	0.272311	0.727689	0.370914	0.629086	-1.41821	-0.767837	<0.00001	2e-05	2.13108e+06	2.46575e+06	6.58097e+06	5.70304e+06	2.2463e+06	1.83403e+06	3.29046e+06	3.62995e+06
WBGene00022519	H2L0S7	Protein kinase domain-containing protein	CELE_ZC123.4 ZC123.4	ZC123.4	1.57094	0.63656	0.272311	0.727689	0.370914	0.629086	-1.41821	-0.767837	<0.00001	2e-05	2.13108e+06	2.46575e+06	6.58097e+06	5.70304e+06	2.2463e+06	1.83403e+06	3.29046e+06	3.62995e+06
WBGene00005078	O45539	Tyrosine protein-kinase src-2 (EC 2.7.10.2) (SRC oncogene related protein 2)	src-2 kin-22 F49B2.5	src-2	1.57094	0.63656	0.272311	0.727689	0.370914	0.629086	-1.41821	-0.767837	<0.00001	2e-05	2.13108e+06	2.46575e+06	6.58097e+06	5.70304e+06	2.2463e+06	1.83403e+06	3.29046e+06	3.62995e+06
WBGene00019362	O61847	Cyclin-dependent kinase 2 (EC 2.7.11.22) (Cell division protein kinase 2)	cdk-2 K03E5.3	cdk-2	1.57094	0.63656	0.272311	0.727689	0.370914	0.629086	-1.41821	-0.767837	<0.00001	2e-05	2.13108e+06	2.46575e+06	6.58097e+06	5.70304e+06	2.2463e+06	1.83403e+06	3.29046e+06	3.62995e+06
WBGene00002199	P34891	Receptor-like tyrosine-protein kinase kin-15 (EC 2.7.10.1)	kin-15 M176.6	kin-15	1.57094	0.63656	0.272311	0.727689	0.370914	0.629086	-1.41821	-0.767837	<0.00001	2e-05	2.13108e+06	2.46575e+06	6.58097e+06	5.70304e+06	2.2463e+06	1.83403e+06	3.29046e+06	3.62995e+06
WBGene00015203	Q09437	Cyclin-dependent kinase 11.1 (EC 2.7.11.22)	cdk-11.1 B0495.2	cdk-11.1	1.57094	0.63656	0.272311	0.727689	0.370914	0.629086	-1.41821	-0.767837	<0.00001	2e-05	2.13108e+06	2.46575e+06	6.58097e+06	5.70304e+06	2.2463e+06	1.83403e+06	3.29046e+06	3.62995e+06
WBGene00015478	Q11179	Mitogen-activated protein kinase 15 (EC 2.7.11.24) (Swimming-induced paralysis protein 13) (SWIP-13)	mapk-15 swip-13 C05D10.2	mapk-15	1.57094	0.63656	0.272311	0.727689	0.370914	0.629086	-1.41821	-0.767837	<0.00001	2e-05	2.13108e+06	2.46575e+06	6.58097e+06	5.70304e+06	2.2463e+06	1.83403e+06	3.29046e+06	3.62995e+06
WBGene00003863	Q23677	Protein kinase domain-containing protein	old-2 CELE_ZK938.5 ZK938.5	old-2	1.57094	0.63656	0.272311	0.727689	0.370914	0.629086	-1.41821	-0.767837	<0.00001	2e-05	2.13108e+06	2.46575e+06	6.58097e+06	5.70304e+06	2.2463e+06	1.83403e+06	3.29046e+06	3.62995e+06
WBGene00003961	Q8I7M8	Cyclin-dependent kinase 17 (EC 2.7.11.22) (Cell division protein kinase 17) (PCTAIRE-motif protein kinase)	pct-1 C07G1.3	pct-1	1.57094	0.63656	0.272311	0.727689	0.370914	0.629086	-1.41821	-0.767837	<0.00001	2e-05	2.13108e+06	2.46575e+06	6.58097e+06	5.70304e+06	2.2463e+06	1.83403e+06	3.29046e+06	3.62995e+06
WBGene00012270	Q95ZK1	Protein kinase domain-containing protein	CELE_W04G5.10 W04G5.10	W04G5.10	1.57094	0.63656	0.272311	0.727689	0.370914	0.629086	-1.41821	-0.767837	<0.00001	2e-05	2.13108e+06	2.46575e+06	6.58097e+06	5.70304e+06	2.2463e+06	1.83403e+06	3.29046e+06	3.62995e+06
WBGene00021745	Q9N4T2	Protein kinase domain-containing protein	CELE_Y50D4B.6 Y50D4B.6	Y50D4B.6	1.57094	0.63656	0.272311	0.727689	0.370914	0.629086	-1.41821	-0.767837	<0.00001	2e-05	2.13108e+06	2.46575e+06	6.58097e+06	5.70304e+06	2.2463e+06	1.83403e+06	3.29046e+06	3.62995e+06
WBGene00004430	O45946	60S ribosomal protein L18	rpl-18 Y45F10D.12	rpl-18	1.56927	0.637239	0.245399	0.754601	0.335231	0.664769	-1.62371	-0.98677	<0.00001	<0.00001	6.59362e+08	5.66279e+08	1.81269e+09	1.95616e+09	5.79315e+08	4.88772e+08	9.61614e+08	1.15642e+09
WBGene00008755	Q19411	SKN-1 Dependent Zygotic transcript	sdz-13 CELE_F13E9.6 F13E9.6	sdz-13	1.56917	0.637279	0.243383	0.756617	0.330431	0.669569	-1.63521	-1.00891	<0.00001	<0.00001	189705	183550	555368	604989	205400	182407	341383	444449
WBGene00004483	P48150	40S ribosomal protein S14	rps-14 F37C12.9	rps-14	1.56822	0.637664	0.248125	0.751875	0.338425	0.661575	-1.59812	-0.965748	<0.00001	<0.00001	2.59608e+08	2.59264e+08	7.52664e+08	8.19637e+08	2.52348e+08	2.17799e+08	4.2049e+08	4.98585e+08
WBGene00022453	H2L0S9	DUF1681 domain-containing protein	ncap-1 CELE_Y110A2AR.3 Y110A2AR.3	ncap-1	1.56786	0.637811	0.246299	0.753701	0.328872	0.671128	-1.61922	-1.0638	<0.00001	<0.00001	4.69546e+06	5.79464e+06	1.51393e+07	1.69615e+07	6.59361e+06	3.9996e+06	9.54905e+06	1.20685e+07
WBGene00013917	Q23357	Cyclin-dependent kinase 11.2 (EC 2.7.11.22)	cdk-11.2 ZC504.3	cdk-11.2	1.56635	0.638427	0.273075	0.726925	0.371088	0.628912	-1.41261	-0.766552	<0.00001	3e-05	2.14414e+06	2.47797e+06	6.59051e+06	5.71355e+06	2.2576e+06	1.84717e+06	3.30515e+06	3.65152e+06
WBGene00012038	O45826	F-box domain-containing protein	CELE_T26E3.5 T26E3.5	T26E3.5	1.5645	0.639181	0.265001	0.734999	0.35363	0.64637	-1.47812	-0.871566	<0.00001	<0.00001	310144	255517	802623	766277	288223	223623	412523	523034
WBGene00000778	O44788	Transgelin	cpn-2 CELE_D1069.2 D1069.2	cpn-2	1.56335	0.63965	0.262262	0.737738	0.394242	0.605758	-1.38709	-0.630003	<0.00001	0.00028	142744	138651	250004	541557	231369	134740	347963	214571
WBGene00004443	O45226	60S ribosomal protein L29	rpl-29 B0513.3 CELE_B0513.3	rpl-29	1.56128	0.640499	0.22687	0.77313	0.314246	0.685754	-1.77498	-1.13005	<0.00001	<0.00001	6.90683e+07	8.43978e+07	2.51309e+08	2.71674e+08	7.68209e+07	5.97702e+07	1.6376e+08	1.34312e+08
WBGene00004435	P48158	60S ribosomal protein L23	rpl-23 B0336.10	rpl-23	1.56074	0.640723	0.227944	0.772056	0.312231	0.687769	-1.75883	-1.13737	<0.00001	<0.00001	3.7207e+08	3.47766e+08	1.28351e+09	1.15461e+09	3.32501e+08	2.84659e+08	6.16378e+08	7.43078e+08
WBGene00006931	O01258	Vacuolar protein sorting-associated protein 26 (VPS26 protein homolog)	vps-26 T20D3.7	vps-26	1.55745	0.642075	0.207266	0.792734	0.286926	0.713074	-1.93814	-1.3143	<0.00001	<0.00001	1.30447e+06	1.51547e+06	5.16713e+06	5.61836e+06	1.50401e+06	1.28369e+06	3.2197e+06	3.70838e+06
WBGene00004491	O17218	Ribosomal Protein, Small subunit	rps-22 CELE_F53A3.3 F53A3.3	rps-22	1.55368	0.643635	0.198804	0.801196	0.276608	0.723392	-1.99415	-1.37887	<0.00001	<0.00001	2.80875e+08	2.74233e+08	1.28806e+09	9.49062e+08	2.43923e+08	2.0599e+08	5.09067e+08	6.67554e+08
WBGene00012622	C5VUJ5	FTH domain-containing protein	CELE_Y38H6C.9 Y38H6C.9	Y38H6C.9	1.55239	0.64417	0.257843	0.742157	0.35163	0.64837	-1.52388	-0.883672	<0.00001	<0.00001	323829	347923	1.02102e+06	912499	275005	254419	495836	480370
WBGene00013669	Q8WQB4	Telomerase CAjal Body protein 1 homolog	tcab-1 CELE_Y105E8A.8 Y105E8A.8	tcab-1	1.55187	0.644382	0.219565	0.780435	0.302197	0.697803	-1.83306	-1.27628	<0.00001	<0.00001	526022	446656	1.65275e+06	1.80459e+06	650227	346820	1.10532e+06	1.19696e+06
WBGene00016548	Q9TZB1	Uncharacterized protein	hpo-7 C40A11.5 CELE_C40A11.5	hpo-7	1.55052	0.644945	0.226004	0.773996	0.306545	0.693455	-1.76711	-1.15362	<0.00001	<0.00001	362821	349257	1.0826e+06	1.35605e+06	243530	231422	438942	635475
WBGene00021350	Q9BKU5	60S ribosomal protein L27a	CELE_Y37E3.8 Y37E3.8	Y37E3.8	1.54899	0.645582	0.224598	0.775402	0.308601	0.691399	-1.7883	-1.16574	<0.00001	<0.00001	4.03608e+08	3.62141e+08	1.26325e+09	1.38043e+09	3.37576e+08	2.85795e+08	6.53094e+08	7.43527e+08
WBGene00012788	Q9NF29	Glucuronosyltransferase (EC 2.4.1.17)	CELE_Y43D4A.2 Y43D4A.2	Y43D4A.2	1.54716	0.646345	0.354379	0.645621	0.458922	0.541078	-0.866112	-0.236955	<0.00001	0.03184	1.27528e+07	1.13108e+07	2.30378e+07	2.08022e+07	1.17545e+07	1.16897e+07	1.42316e+07	1.34096e+07
WBGene00008872	Q19489	Uncharacterized protein	CELE_F15H10.5 F15H10.5	F15H10.5	1.54573	0.646942	0.134859	0.865141	0.190166	0.809834	-2.68149	-2.09853	<0.00001	<0.00001	489483	482614	3.09935e+06	3.13678e+06	600488	445995	1.99819e+06	2.45832e+06
WBGene00016002	Q09237-5	GYF domain-containing protein gyf-1	gyf-1 C18H9.3	gyf-1	1.54168	0.648643	0.192581	0.807419	0.266837	0.733163	-2.06784	-1.47372	<0.00001	<0.00001	1.59457e+06	1.59337e+06	6.65266e+06	6.71318e+06	2.085e+06	1.52752e+06	4.71262e+06	5.21315e+06
WBGene00004820	Q9N3U9	Skp1-related protein	skr-14 CELE_Y47D7A.8 Y47D7A.8	skr-14	1.54076	0.64903	0.255566	0.744434	0.345782	0.654218	-1.53712	-0.92229	<0.00001	<0.00001	1.96431e+06	2.01223e+06	5.28999e+06	6.29318e+06	2.18486e+06	1.86487e+06	3.62264e+06	4.03944e+06
WBGene00004143	O61708	Prion-like-(Q/N-rich)-domain-bearing protein	pqn-59 CELE_R119.4 R119.4	pqn-59	1.54	0.649351	0.264662	0.735338	0.35272	0.64728	-1.47025	-0.872619	<0.00001	<0.00001	2.78391e+07	2.8363e+07	7.22184e+07	8.39338e+07	2.47415e+07	2.07387e+07	3.71204e+07	4.63408e+07
WBGene00004494	P52821	40S ribosomal protein S25	rps-25 K02B2.5	rps-25	1.53872	0.649891	0.2145	0.7855	0.294136	0.705864	-1.87271	-1.26793	<0.00001	<0.00001	1.86482e+08	1.90516e+08	6.91662e+08	6.88906e+08	1.732e+08	1.41893e+08	3.57523e+08	3.98635e+08
WBGene00018319	A7LPD8	UBP-type domain-containing protein	hda-6 CELE_F41H10.6 F41H10.6	hda-6	1.53599	0.651046	0.221043	0.778957	0.30421	0.69579	-1.8163	-1.19751	<0.00001	<0.00001	512334	520529	1.75367e+06	1.88614e+06	480133	398613	1.06182e+06	948051
WBGene00000410	Q9TVL3	Probable cyclin-dependent kinase 9 (EC 2.7.11.22) (EC 2.7.11.23) (Cell division protein kinase 9)	cdk-9 H25P06.2	cdk-9	1.5356	0.651211	0.281492	0.718508	0.375694	0.624306	-1.3522	-0.739409	<0.00001	4e-05	2.68003e+06	2.99454e+06	7.6164e+06	6.86793e+06	2.8162e+06	2.28929e+06	4.08345e+06	4.40053e+06
WBGene00016728	Q9GYJ1	Flavin-containing monooxygenase (EC 1.-.-.-)	C46H11.2 CELE_C46H11.2	C46H11.2	1.53306	0.652292	0.248002	0.751998	0.323574	0.676426	-1.61843	-1.09435	<0.00001	<0.00001	1.22882e+06	1.70868e+06	4.25316e+06	4.65401e+06	1.80512e+06	1.10142e+06	2.63116e+06	3.44491e+06
WBGene00008476	O17742	Coatomer_WDAD domain-containing protein	CELE_E03H4.8 E03H4.8	E03H4.8	1.5326	0.652485	0.226525	0.773475	0.307828	0.692172	-1.76599	-1.17383	<0.00001	<0.00001	1.2447e+06	1.40985e+06	4.04161e+06	5.02246e+06	1.46226e+06	1.16907e+06	2.73334e+06	3.18339e+06
WBGene00022851	Q23402	Protein BCCIP homolog	ZK1127.4	ZK1127.4	1.53058	0.653347	0.293991	0.706009	0.38873	0.61127	-1.26302	-0.65068	<0.00001	0.0002	2.65713e+06	2.6067e+06	6.08982e+06	6.55109e+06	2.4916e+06	2.44555e+06	3.65686e+06	4.10674e+06
WBGene00000473	P91306	CSD_1 domain-containing protein	cey-2 CELE_F46F11.2 F46F11.2	cey-2	1.53046	0.653398	0.20013	0.79987	0.270916	0.729084	-1.99624	-1.41255	<0.00001	<0.00001	1.61301e+08	1.51684e+08	5.83405e+08	6.67516e+08	1.43315e+08	1.25566e+08	3.03711e+08	4.19897e+08
WBGene00006683	Q6EUT8	TWiK family of potassium channels	twk-31 CELE_Y47D3B.5 Y47D3B.5	twk-31	1.53009	0.653558	0.292686	0.707314	0.391484	0.608516	-1.24025	-0.664514	<0.00001	0.00016	97067.3	139055	207384	363238	110684	166434	225603	205145
WBGene00018788	Q9TYT3	SHC-transforming protein homolog 1 (Src homology 2 domain adapter homolog 1)	shc-1 F54A5.3	shc-1	1.5293	0.653895	0.287652	0.712348	0.393953	0.606047	-1.24753	-0.637633	<0.00001	0.00024	416153	620510	845569	1.72164e+06	655326	484257	861380	891726
WBGene00000757	Q19470	Col_cuticle_N domain-containing protein	col-184 CELE_F15A2.1 F15A2.1	col-184	1.52688	0.654928	0.813391	0.186609	0.875796	0.124204	1.94245	2.75756	<0.00001	<0.00001	13830.3	39757.3	6899.63	5394.47	27138.2	48933.2	5637.38	5150.96
WBGene00008964	O45381	MLt-TeN (Mlt-10) related	mltn-9 CELE_F19H8.4 F19H8.4	mltn-9	1.52482	0.655817	0.142066	0.857934	0.200113	0.799887	-2.59422	-1.99805	<0.00001	<0.00001	5.24195e+06	2.99417e+06	3.16611e+07	1.80766e+07	2.83216e+06	2.50724e+06	9.91766e+06	1.14249e+07
WBGene00003876	Q17758	Peptide transporter family 2 (Di-/tri-peptide transporter CPTA) (Oligopeptide transporter 1)	pept-2 cpta opt-1 pep-1 C06G8.2	pept-2	1.52405	0.656146	0.272413	0.727587	0.363124	0.636876	-1.41807	-0.810201	<0.00001	1e-05	2.67108e+06	3.36591e+06	7.17065e+06	8.95355e+06	3.21298e+06	3.06783e+06	5.684e+06	5.33181e+06
WBGene00016112	Q18187	4HBT domain-containing protein	C25H3.3 CELE_C25H3.3	C25H3.3	1.52233	0.656888	0.260301	0.739699	0.348157	0.651843	-1.50987	-0.905363	<0.00001	<0.00001	1.57509e+06	1.81589e+06	4.68722e+06	4.94896e+06	1.89099e+06	1.74857e+06	3.31469e+06	3.49956e+06
WBGene00044696	Q2PJ97	Uncharacterized protein	CELE_F52E1.14 F52E1.14	F52E1.14	1.52161	0.657201	0.191443	0.808557	0.264695	0.735305	-2.07655	-1.49408	<0.00001	<0.00001	3.91056e+06	4.54804e+06	1.62378e+07	1.9487e+07	4.95685e+06	3.5449e+06	1.16604e+07	1.19569e+07
WBGene00004433	P34334	60S ribosomal protein L21	rpl-21 C14B9.7	rpl-21	1.52131	0.657328	0.248429	0.751571	0.33157	0.66843	-1.59731	-1.01016	<0.00001	<0.00001	4.29891e+08	4.08973e+08	1.24696e+09	1.29086e+09	3.69956e+08	3.17298e+08	6.32074e+08	7.53396e+08
WBGene00001431	O45418	Peptidylprolyl isomerase (EC 5.2.1.8)	fkb-6 CELE_F31D4.3 F31D4.3	fkb-6	1.52098	0.657472	0.228722	0.771278	0.3075	0.6925	-1.7536	-1.17956	<0.00001	<0.00001	7.54418e+07	7.70902e+07	2.53508e+08	2.60849e+08	9.59538e+07	7.37143e+07	1.76538e+08	2.05561e+08
WBGene00017080	A0A0K3AVE8	Galectin	lec-12 CELE_DC2.3 DC2.3	lec-12	1.5194	0.658154	0.263824	0.736176	0.355278	0.644722	-1.47907	-0.867155	<0.00001	<0.00001	6.36608e+06	7.18785e+06	2.03274e+07	1.74937e+07	7.56989e+06	6.14981e+06	1.27213e+07	1.21758e+07
WBGene00001627	Q9NDH7	Alpha-1,6-mannosylglycoprotein 6-beta-N-acetylglucosaminyltransferase (EC 2.4.1.155) (GlcNAc-TV) (Glycosylation-related protein 2) (N-acetylglucosaminyltransferase gly-2)	gly-2 C55B7.2	gly-2	1.51923	0.658229	0.159134	0.840866	0.221821	0.778179	-2.4008	-1.8052	<0.00001	<0.00001	1.8868e+06	1.7975e+06	9.32853e+06	1.01393e+07	1.99518e+06	1.87743e+06	6.16608e+06	7.41953e+06
WBGene00004441	P91914	60S ribosomal protein L27	rpl-27 C53H9.1	rpl-27	1.51796	0.658779	0.212661	0.787339	0.289038	0.710962	-1.88639	-1.31677	<0.00001	<0.00001	2.77193e+08	2.83845e+08	1.09513e+09	9.82018e+08	2.88332e+08	2.05787e+08	5.74491e+08	6.40916e+08
WBGene00012853	Q9XXE2	Uncharacterized protein	CELE_Y44A6D.2 Y44A6D.2	Y44A6D.2	1.5177	0.658891	0.286033	0.713967	0.377184	0.622816	-1.30849	-0.797173	<0.00001	1e-05	404710	440900	916973	1.19376e+06	859849	448589	1.03265e+06	1.12788e+06
WBGene00022114	Q9N4I3	Uncharacterized protein	CELE_Y71F9AL.9 Y71F9AL.9	Y71F9AL.9	1.51671	0.65932	0.293126	0.706874	0.387193	0.612807	-1.26733	-0.676091	<0.00001	0.00013	7.92109e+07	7.49929e+07	1.73667e+08	1.98195e+08	9.314e+07	7.06046e+07	1.28192e+08	1.30966e+08
WBGene00020819	H2KYG8	Uncharacterized protein	CELE_T26A5.2 T26A5.2	T26A5.2	1.51439	0.660334	0.26103	0.73897	0.349476	0.650524	-1.48695	-0.907178	<0.00001	<0.00001	345008	465372	913891	1.38028e+06	400397	308999	632158	688332
WBGene00008883	Q93522	Protein kinase domain-containing protein	CELE_F16B12.7 F16B12.7	F16B12.7	1.51349	0.660724	0.312412	0.687588	0.400682	0.599318	-1.14652	-0.63882	<0.00001	0.00024	137758	174452	327346	359798	180586	100277	195290	224809
WBGene00004477	P48156	40S ribosomal protein S8	rps-8 F42C5.8	rps-8	1.51283	0.661011	0.21849	0.78151	0.293792	0.706208	-1.8341	-1.27297	<0.00001	<0.00001	5.72709e+08	5.50539e+08	1.844e+09	2.1737e+09	4.8939e+08	3.66055e+08	9.23709e+08	1.13258e+09
WBGene00008567	O62139	Acyl-coenzyme A oxidase	acox-1.4 acox-4 CELE_F08A8.4 F08A8.4	acox-1.4	1.51251	0.661153	0.270588	0.729412	0.35552	0.64448	-1.42802	-0.904463	<0.00001	<0.00001	2.19134e+06	2.14493e+06	6.20208e+06	5.48705e+06	3.58232e+06	2.11917e+06	4.84127e+06	5.4943e+06
WBGene00006593	Q9N5Z3	TIR domain-containing protein	tol-1 C07F11.1 CELE_C07F11.1	tol-1	1.51219	0.661294	0.28304	0.71696	0.375073	0.624927	-1.34143	-0.737696	<0.00001	4e-05	384463	429994	1.08175e+06	981322	290870	267819	469232	461625
WBGene00018860	H2KYF2	MFS domain-containing protein	vpat-1 CELE_F55A4.8 F55A4.8	vpat-1	1.51106	0.661785	0.253027	0.746973	0.338315	0.661685	-1.56854	-0.963022	<0.00001	<0.00001	652832	811822	2.26916e+06	2.05471e+06	714250	683423	1.25203e+06	1.48157e+06
WBGene00013189	U4PDW0	SEC63 domain-containing protein	CELE_Y54E2A.4 Y54E2A.4	Y54E2A.4	1.5108	0.661902	0.235583	0.764417	0.326136	0.673864	-1.66501	-1.05145	<0.00001	<0.00001	817557	815948	2.08879e+06	3.2116e+06	905171	749994	1.62235e+06	1.79755e+06
WBGene00010552	Q21205	Uncharacterized protein	CELE_K04C1.2 K04C1.2	K04C1.2	1.5099	0.662295	0.162789	0.837211	0.245207	0.754793	-2.29646	-1.6169	<0.00001	<0.00001	293276	317799	2.04031e+06	1.1024e+06	377344	297152	1.18922e+06	887007
WBGene00013289	H2L2L0	LIM zinc-binding domain-containing protein	tag-273 CELE_Y57G11A.1 Y57G11A.1	tag-273	1.50901	0.662686	0.218295	0.781705	0.299655	0.700345	-1.84218	-1.2243	<0.00001	<0.00001	498708	608423	2.15171e+06	1.81289e+06	643712	650828	1.47363e+06	1.55193e+06
WBGene00018039	F1LIL6	Uncharacterized protein	CELE_F35D2.1 F35D2.1	F35D2.1	1.50889	0.662738	0.266294	0.733706	0.344146	0.655854	-1.46592	-0.911829	<0.00001	<0.00001	300806	252416	800210	724058	326438	286866	484177	684622
WBGene00020025	Q21959	Uncharacterized protein	CELE_R12C12.5 R12C12.5	R12C12.5	1.50771	0.663256	0.227247	0.772753	0.305016	0.694984	-1.76928	-1.1927	<0.00001	<0.00001	4.84239e+06	5.88267e+06	1.7006e+07	1.94644e+07	6.20057e+06	5.10988e+06	1.21846e+07	1.35865e+07
WBGene00019983	O16259	Stress-induced-phosphoprotein 1 (CeSTI1) (STI1) (Hsc70/Hsp90-organizing protein) (CeHop) (Hop)	sti-1 R09E12.3	sti-1	1.50545	0.664255	0.223761	0.776239	0.300891	0.699109	-1.79563	-1.22423	<0.00001	<0.00001	7.65805e+07	8.31171e+07	2.80598e+08	2.73404e+08	8.99649e+07	7.10946e+07	1.77226e+08	1.96989e+08
WBGene00021887	Q9N3B1	F-box C protein	fbxc-45 CELE_Y54G2A.22 Y54G2A.22	fbxc-45	1.50542	0.664266	0.207043	0.792957	0.28292	0.71708	-1.9376	-1.34772	<0.00001	<0.00001	592098	568119	2.23414e+06	2.20939e+06	776009	542691	1.92595e+06	1.41639e+06
WBGene00010263	O62275	Argonaute protein wago-4 (Worm-specific argonaute protein 4)	wago-4 F58G1.1	wago-4	1.50475	0.66456	0.242568	0.757432	0.322941	0.677059	-1.64272	-1.06983	<0.00001	<0.00001	4.46247e+07	4.50409e+07	1.39282e+08	1.40704e+08	4.3982e+07	3.71495e+07	7.9294e+07	9.08014e+07
WBGene00003132	Q9N593-2	Cell division cycle protein 27 homolog (Anaphase-promoting complex subunit 3) (Metaphase-to-anaphase transition defect protein 1)	mat-1 apc-3 cdc-27 pod-5 Y110A7A.17	mat-1	1.50268	0.665479	0.246363	0.753637	0.331037	0.668963	-1.60618	-1.02145	<0.00001	<0.00001	885537	752413	2.82295e+06	2.18764e+06	755273	621953	1.41877e+06	1.36434e+06
WBGene00007063	A4F336	Uncharacterized protein	2L52.1 CELE_2L52.1	2L52.1	1.50244	0.665583	0.241222	0.758778	0.308778	0.691222	-1.65133	-1.17355	<0.00001	<0.00001	18700.3	17688.2	53839.5	60622.4	23123.5	14852.4	34802.7	50209.3
WBGene00011124	Q93932	SKN-1 Dependent Zygotic transcript	sdz-27 CELE_R07H5.4 R07H5.4	sdz-27	1.50232	0.665639	0.22291	0.77709	0.305967	0.694033	-1.78919	-1.18965	<0.00001	<0.00001	513664	534559	2.06863e+06	1.58559e+06	583789	468272	1.23097e+06	1.15545e+06
WBGene00002978	A0A0K3ATS1	Uncharacterized protein	lev-11 CELE_Y105E8B.1 Y105E8B.1	lev-11	1.5016	0.665955	0.37188	0.62812	0.468172	0.531828	-0.791137	-0.244022	<0.00001	0.03007	1.02247e+08	1.80839e+08	1.96786e+08	2.81358e+08	1.15881e+08	2.08116e+08	1.7765e+08	1.904e+08
WBGene00007696	Q9U3P5	Translocating chain-associated membrane protein	tram-1 C24F3.1 CELE_C24F3.1	tram-1	1.4977	0.667691	0.362002	0.637998	0.462089	0.537911	-0.80802	-0.219034	<0.00001	0.0366	3.43775e+06	3.61051e+06	5.48347e+06	6.93846e+06	3.10737e+06	2.94522e+06	3.63123e+06	3.41451e+06
WBGene00015277	G5EEP1	DUF19 domain-containing protein	C01B7.7 CELE_C01B7.7 CELE_F07B7.13 F07B7.13	C01B7.7	1.49725	0.667892	0.307513	0.692487	0.406286	0.593714	-1.16124	-0.597591	<0.00001	0.00046	22633	22086.7	56262.6	44441.7	33588.4	19195.1	41904	35229.7
WBGene00004502	O16368	Probable 26S proteasome regulatory subunit 4	rpt-2 F29G9.5	rpt-2	1.49582	0.66853	0.193561	0.806439	0.262075	0.737925	-2.05784	-1.49613	<0.00001	<0.00001	8.67519e+07	8.90997e+07	3.52238e+08	3.8042e+08	9.762e+07	8.09199e+07	2.33361e+08	2.69354e+08
WBGene00007922	Q09496	Serine/threonine-protein phosphatase 6 catalytic subunit (EC 3.1.3.16) (Protein phosphatase pph-6)	pph-6 C34C12.3	pph-6	1.49527	0.668775	0.225799	0.774201	0.299737	0.700263	-1.78016	-1.2499	<0.00001	<0.00001	2.65938e+06	3.00037e+06	9.83306e+06	9.57262e+06	3.58289e+06	2.38779e+06	6.46921e+06	7.47985e+06
WBGene00007593	B1Q255	Uncharacterized protein	C14H10.3 CELE_C14H10.3	C14H10.3	1.494	0.669344	0.217207	0.782793	0.292133	0.707867	-1.8494	-1.28463	<0.00001	<0.00001	5.61691e+06	6.35087e+06	2.29258e+07	2.0205e+07	7.03747e+06	5.50221e+06	1.41945e+07	1.61904e+07
WBGene00002073	P91276	Importin subunit alpha-2 (Karyopherin subunit alpha-2)	ima-2 F26B1.3	ima-2	1.49331	0.669655	0.232467	0.767533	0.308894	0.691106	-1.72446	-1.16631	<0.00001	<0.00001	1.97011e+07	2.17841e+07	7.03981e+07	6.65729e+07	2.11623e+07	1.69898e+07	3.9442e+07	4.59177e+07
WBGene00016209	Q8MNU8	Protein FMC1 homolog	C29E4.12	C29E4.12	1.49229	0.670109	0.285698	0.714302	0.370766	0.629234	-1.32233	-0.762694	<0.00001	3e-05	4.18972e+06	4.01978e+06	1.0202e+07	1.03234e+07	4.42547e+06	3.78376e+06	6.39776e+06	7.5343e+06
WBGene00003233	G5EG10	G_PROTEIN_RECEP_F3_4 domain-containing protein	mgl-2 CELE_F45H11.4 F45H11.4	mgl-2	1.49182	0.670321	0.186869	0.813131	0.25164	0.74836	-2.12055	-1.5764	<0.00001	<0.00001	2.94717e+07	2.91814e+07	1.23044e+08	1.32176e+08	2.09457e+07	1.64099e+07	5.02122e+07	6.08806e+07
WBGene00001244	Q20303	Elongation of very long chain fatty acids protein 6 (EC 2.3.1.199) (3-keto acyl-CoA synthase elo-6) (Very-long-chain 3-oxoacyl-CoA synthase 6)	elo-6 F41H10.8	elo-6	1.49001	0.671137	0.304127	0.695873	0.396662	0.603338	-1.18447	-0.606209	<0.00001	0.0004	5.67666e+06	5.00283e+06	1.38232e+07	1.06125e+07	6.21759e+06	5.69802e+06	9.22027e+06	8.90383e+06
WBGene00013748	Q9U2Z2	Sulfotransfer_1 domain-containing protein	ssu-1 CELE_Y113G7A.11 Y113G7A.11	ssu-1	1.48938	0.671421	0.207259	0.792741	0.281068	0.718932	-1.93153	-1.36349	<0.00001	<0.00001	263880	256688	921281	1.06983e+06	196595	245375	576583	553913
WBGene00008441	G5EBW2	USP domain-containing protein	usp-50 CELE_E01B7.1 E01B7.1	usp-50	1.48929	0.671459	0.225588	0.774412	0.313712	0.686288	-1.75654	-1.13705	<0.00001	<0.00001	795481	955502	3.60125e+06	2.40963e+06	856093	686519	1.62171e+06	1.75297e+06
WBGene00021721	A8DJA6	RBR-type E3 ubiquitin transferase (EC 2.3.2.31)	CELE_Y49F6B.9 Y49F6B.9	Y49F6B.9	1.48893	0.671623	0.214663	0.785337	0.278297	0.721703	-1.86838	-1.35	<0.00001	<0.00001	47900.4	42673.9	151556	179807	37031.9	30149.3	68857	105363
WBGene00019158	H2L0A7	SPK domain-containing protein	CELE_H05C05.2 H05C05.2	H05C05.2	1.48801	0.67204	0.229407	0.770593	0.307016	0.692984	-1.74542	-1.17607	<0.00001	<0.00001	428170	461389	1.38794e+06	1.60015e+06	412409	370044	858461	907661
WBGene00000923	O61219	N-alpha-acetyltransferase daf-31 (EC 2.3.1.255) (Abnormal dauer formation protein 31)	daf-31 K07H8.3	daf-31	1.48749	0.672273	0.220192	0.779808	0.294811	0.705189	-1.82569	-1.25838	<0.00001	<0.00001	5.38445e+06	5.89484e+06	1.9692e+07	2.02535e+07	5.86544e+06	5.33047e+06	1.27822e+07	1.39985e+07
WBGene00018782	Q9N4J8	T-complex protein 1 subunit gamma	cct-3 F54A3.3	cct-3	1.48689	0.672546	0.19103	0.80897	0.257635	0.742365	-2.08104	-1.53428	<0.00001	<0.00001	1.18718e+08	1.24904e+08	5.40946e+08	4.90739e+08	1.29884e+08	1.0073e+08	3.07119e+08	3.57388e+08
WBGene00020109	Q21997	Derlin-2 (DER1-like protein 2) (cDerlin-2)	R151.6	R151.6	1.48643	0.672751	0.215448	0.784552	0.29752	0.70248	-1.85068	-1.24179	<0.00001	<0.00001	346991	413608	1.61048e+06	1.15924e+06	394965	344206	838643	906632
WBGene00004916	M1ZJ32	Sm domain-containing protein	snr-3 CELE_T28D9.10 T28D9.10	snr-3	1.48448	0.673636	0.228025	0.771975	0.30042	0.69958	-1.75933	-1.22422	<0.00001	<0.00001	2.85239e+07	2.84833e+07	9.5842e+07	9.71555e+07	2.71909e+07	2.11664e+07	5.09401e+07	6.16682e+07
WBGene00023409	G5ECR1	MBD_C domain-containing protein (Methyl-binding protein-2)	mbd-2 C27A12.10 CELE_C27A12.10	mbd-2	1.4842	0.673764	0.191827	0.808173	0.258201	0.741799	-2.10636	-1.5406	<0.00001	<0.00001	280879	427313	1.48443e+06	1.4992e+06	406796	291451	951703	1.05432e+06
WBGene00004391	Q03604	Ribonucleoside-diphosphate reductase large subunit (EC 1.17.4.1) (Ribonucleotide reductase large subunit)	rnr-1 T23G5.1	rnr-1	1.48398	0.673864	0.22578	0.77422	0.302588	0.697412	-1.77623	-1.20763	<0.00001	<0.00001	8.83715e+07	9.72862e+07	3.39701e+08	2.96937e+08	9.32625e+07	7.98957e+07	1.90952e+08	2.08147e+08
WBGene00021813	Q9N3G0	SAP domain-containing protein	CELE_Y53G8AR.6 Y53G8AR.6	Y53G8AR.6	1.48237	0.674594	0.239705	0.760295	0.319765	0.680235	-1.64849	-1.09771	<0.00001	<0.00001	2.13926e+07	2.21154e+07	5.84663e+07	7.95319e+07	2.19188e+07	1.68107e+07	3.81405e+07	4.42488e+07
WBGene00012712	O45923-2	Zinc transporter ttm-1 (Toxin-regulated target of MAPK 1) (Toxin-regulated target of p38MAPK)	ttm-1 Y39E4A.2	ttm-1	1.48154	0.674971	0.310157	0.689843	0.412419	0.587581	-1.10534	-0.514355	<0.00001	0.00156	496596	572865	876833	1.50183e+06	521366	451832	690549	695982
WBGene00000514	Q9GZF3	Choline Kinase B	ckb-4 CELE_F22F7.5 F22F7.5	ckb-4	1.48147	0.675005	0.195299	0.804701	0.264184	0.735816	-2.05063	-1.50658	<0.00001	<0.00001	2.63164e+06	3.24746e+06	1.19705e+07	1.22536e+07	3.15532e+06	2.11327e+06	7.32472e+06	7.34953e+06
WBGene00044338	Q4TTA5	Nematode Specific Peptide family, group C	nspc-3 C03G5.10 CELE_C03G5.10	nspc-3	1.48138	0.675046	0.21809	0.78191	0.293256	0.706744	-1.83342	-1.26639	<0.00001	<0.00001	3.72574e+06	4.71997e+06	1.27165e+07	1.75636e+07	4.51279e+06	4.72667e+06	1.0413e+07	1.1854e+07
WBGene00023477	Q65ZI6	Nematode Specific Peptide family, group C	nspc-1 C03G5.8 CELE_C03G5.8	nspc-1	1.48138	0.675046	0.21809	0.78191	0.293256	0.706744	-1.83342	-1.26639	<0.00001	<0.00001	3.72574e+06	4.71997e+06	1.27165e+07	1.75636e+07	4.51279e+06	4.72667e+06	1.0413e+07	1.1854e+07
WBGene00011872	Q22616	Biogenesis of lysosome-related organelles complex 1 subunit 1 (BLOC-1 subunit 1)	blos-1 T20G5.10	blos-1	1.47953	0.67589	0.253071	0.746929	0.330892	0.669108	-1.56671	-1.0153	<0.00001	<0.00001	394077	485693	1.22065e+06	1.37596e+06	469201	408037	820189	953707
WBGene00004469	P46769	40S ribosomal protein SA	rps-0 B0393.1	rps-0	1.47948	0.675913	0.247395	0.752605	0.324893	0.675107	-1.59512	-1.05041	<0.00001	<0.00001	5.13128e+08	4.9994e+08	1.72248e+09	1.35939e+09	5.41504e+08	4.5876e+08	9.19155e+08	1.15933e+09
WBGene00000550	P34466	Clustered mitochondria protein homolog	clu-1 F55H2.6	clu-1	1.4791	0.676089	0.256146	0.743854	0.335701	0.664299	-1.53531	-0.983145	<0.00001	<0.00001	4.79813e+07	4.84129e+07	1.48612e+08	1.31319e+08	4.5289e+07	3.96216e+07	7.72179e+07	9.08071e+07
WBGene00013311	G3MU88	Plug_translocon domain-containing protein	sec-61.a sec-61 sec-61.A CELE_Y57G11C.15 Y57G11C.15	sec-61.a	1.47902	0.676123	0.304564	0.695436	0.391763	0.608237	-1.1934	-0.634633	<0.00001	0.00026	1.36335e+07	1.15663e+07	3.05108e+07	2.70301e+07	9.45336e+06	1.03703e+07	1.61049e+07	1.46726e+07
WBGene00006728	P49632	Ubiquitin-60S ribosomal protein L40 (CEP52) [Cleaved into: Ubiquitin; 60S ribosomal protein L40]	ubq-2 ubib ZK1010.1	ubq-2	1.47694	0.677075	0.277788	0.722212	0.378291	0.621709	-1.32938	-0.719214	<0.00001	6e-05	6.25541e+07	6.2556e+07	1.20932e+08	2.04337e+08	5.4453e+07	4.8262e+07	8.56423e+07	8.31667e+07
WBGene00010405	E9P8A2	GTP_EFTU_D3 domain-containing protein	erfa-3 CELE_H19N07.1 H19N07.1	erfa-3	1.4768	0.677141	0.192057	0.807943	0.259473	0.740527	-2.0684	-1.51684	<0.00001	<0.00001	1.20411e+07	1.32205e+07	4.83425e+07	5.7928e+07	1.3215e+07	1.11283e+07	3.31833e+07	3.62914e+07
WBGene00004819	G5EEX4	Skp1-related protein	skr-13 C52D10.8 CELE_C52D10.8	skr-13	1.47594	0.677534	0.261402	0.738598	0.342691	0.657309	-1.49341	-0.944317	<0.00001	<0.00001	2.6421e+06	2.90091e+06	7.07881e+06	8.58314e+06	3.38603e+06	2.80871e+06	5.65813e+06	6.22387e+06
WBGene00001337	Q23315	Glutamyl-tRNA synthetase (EC 6.1.1.17)	ears-1 CELE_ZC434.5 ZC434.5	ears-1	1.47426	0.678307	0.221127	0.778873	0.294097	0.705903	-1.81627	-1.2633	<0.00001	<0.00001	1.56989e+08	1.64108e+08	5.49274e+08	5.81725e+08	1.77321e+08	1.6034e+08	3.85559e+08	4.24909e+08
WBGene00002047	X5M920	INCENP_ARK-bind domain-containing protein	icp-1 CELE_Y39G10AR.13 Y39G10AR.13	icp-1	1.47402	0.678419	0.26683	0.73317	0.351284	0.648716	-1.44435	-0.885109	<0.00001	<0.00001	1.74008e+06	2.29422e+06	4.46837e+06	6.61668e+06	1.70924e+06	1.59798e+06	2.96154e+06	3.14591e+06
WBGene00002344	P35129	Ubiquitin-conjugating enzyme E2 2 (EC 2.3.2.23) (E2 ubiquitin-conjugating enzyme 2) (Lethal protein 70) (Ubiquitin carrier protein 2) (Ubiquitin-protein ligase 2)	let-70 ubc-2 M7.1	let-70	1.47389	0.678478	0.180961	0.819039	0.246807	0.753193	-2.17909	-1.61425	<0.00001	<0.00001	1.41183e+07	1.61627e+07	7.25244e+07	6.45289e+07	1.61535e+07	1.37404e+07	4.50672e+07	4.61616e+07
WBGene00015660	O16331	Cation_ATPase_N domain-containing protein	catp-3 C09H5.2 CELE_C09H5.2	catp-3	1.47376	0.678536	0.347957	0.652043	0.447438	0.552562	-0.866155	-0.346111	<0.00001	0.01175	692794	927606	1.10612e+06	1.93038e+06	1.17878e+06	1.91663e+06	1.96347e+06	1.8592e+06
WBGene00011273	Q22021	Putative ATP synthase subunit f, mitochondrial	R53.4	R53.4	1.46981	0.680358	0.358815	0.641185	0.450486	0.549514	-0.843569	-0.286371	<0.00001	0.02087	7.12162e+07	5.72105e+07	1.21575e+08	1.07917e+08	5.86997e+07	5.90271e+07	7.0315e+07	7.32911e+07
WBGene00013688	Q95Q34	Serine/threonine-protein kinase RIO2 (EC 2.7.11.1)	riok-2 Y105E8B.3	riok-2	1.4693	0.680598	0.259687	0.740313	0.33646	0.66354	-1.51299	-0.979352	<0.00001	<0.00001	1.27552e+06	1.40333e+06	3.802e+06	3.83484e+06	1.4109e+06	1.18397e+06	2.32708e+06	2.79032e+06
WBGene00022786	P34665	Uncharacterized protein ZK652.8	ZK652.8	ZK652.8	1.46903	0.680721	0.425404	0.574596	0.541251	0.458749	-0.357506	0.236747	0.0065	0.03188	2.71528e+06	3.39443e+06	2.74916e+06	5.50328e+06	2.08342e+06	2.45442e+06	1.79941e+06	2.04674e+06
WBGene00006406	Q19370	Rho-GAP domain-containing protein	srgp-1 CELE_F12F6.5 F12F6.5	srgp-1	1.4681	0.681152	0.25571	0.74429	0.333435	0.666565	-1.53987	-1.00001	<0.00001	<0.00001	581613	587111	1.62327e+06	1.77851e+06	527185	452754	911256	1.04773e+06
WBGene00004679	A5HU89	Probable arginine--tRNA ligase, cytoplasmic	rars-1 CELE_F26F4.10 F26F4.10	rars-1	1.46727	0.681539	0.208921	0.791079	0.27725	0.72275	-1.92057	-1.37949	<0.00001	<0.00001	1.13083e+07	1.17545e+07	4.24409e+07	4.48865e+07	1.21558e+07	1.10035e+07	2.77787e+07	3.25941e+07
WBGene00017434	Q65ZJ8	Uncharacterized protein	CELE_F13H8.1 F13H8.1	F13H8.1	1.4664	0.681942	0.271221	0.728779	0.360108	0.639892	-1.42617	-0.886932	<0.00001	<0.00001	426264	407384	1.10064e+06	1.1394e+06	728977	353032	1.17134e+06	751334
WBGene00017752	P46500	Skn-1 dependent zygotic transcript 15 protein	sdz-15 F23F12.4	sdz-15	1.46633	0.681975	0.20525	0.79475	0.283684	0.716316	-1.93578	-1.33647	<0.00001	<0.00001	673622	572280	1.99285e+06	2.83143e+06	632408	612457	1.58145e+06	1.56189e+06
WBGene00002077	Q9N5V3	Importin N-terminal domain-containing protein	imb-3 C53D5.6 CELE_C53D5.6	imb-3	1.46607	0.682095	0.226658	0.773342	0.300747	0.699253	-1.77006	-1.24932	<0.00001	<0.00001	9.62585e+07	9.8462e+07	3.41963e+08	3.22412e+08	1.56035e+08	1.02196e+08	2.99843e+08	3.0056e+08
WBGene00305157	Q7JPE4	GyrI-like domain-containing protein	CELE_T24H7.9 T24H7.9	T24H7.9	1.46575	0.682246	0.284046	0.715954	0.367013	0.632987	-1.33709	-0.786696	<0.00001	2e-05	3.97016e+07	3.38882e+07	9.64826e+07	8.9005e+07	4.08892e+07	3.82982e+07	6.66379e+07	6.99365e+07
WBGene00012040	O45827	ATP-synt_ab domain-containing protein	CELE_T26E3.7 T26E3.7	T26E3.7	1.46429	0.682925	0.309544	0.690456	0.418832	0.581168	-1.07474	-0.472667	<0.00001	0.00272	7.57814e+06	6.4308e+06	2.09052e+07	1.03427e+07	8.4219e+06	7.91412e+06	1.16637e+07	1.1004e+07
WBGene00007672	G5EGC2	F-box A protein	fbxa-136 C18D4.2 CELE_C18D4.2	fbxa-136	1.4609	0.684511	0.202416	0.797584	0.26847	0.73153	-1.97901	-1.4717	<0.00001	<0.00001	2.28187e+06	2.77808e+06	9.04084e+06	1.0897e+07	2.35473e+06	1.5995e+06	5.16167e+06	5.61288e+06
WBGene00000696	Q22183	Col_cuticle_N domain-containing protein	col-122 CELE_T05A1.2 T05A1.2	col-122	1.46079	0.684561	0.713659	0.286341	0.755148	0.244852	0.905651	1.42881	<0.00001	<0.00001	1.98675e+06	9.82096e+06	2.1416e+06	2.59599e+06	4.28859e+06	1.31802e+07	3.30353e+06	2.36064e+06
WBGene00002045	Q18885	Transcription factor BTF3 homolog (Inhibitor of cell death 1) (Nascent polypeptide-associated complex subunit beta) (NAC-beta)	icd-1 C56C10.8	icd-1	1.45889	0.685452	0.230554	0.769446	0.298331	0.701669	-1.73679	-1.23175	<0.00001	<0.00001	2.12482e+08	2.04557e+08	6.57574e+08	7.34245e+08	2.10068e+08	1.65962e+08	3.85122e+08	4.9929e+08
WBGene00022268	Q9GUM1	Uncharacterized protein	CELE_Y73E7A.1 Y73E7A.1	Y73E7A.1	1.45798	0.685882	0.246606	0.753394	0.320888	0.679112	-1.61129	-1.08756	<0.00001	<0.00001	1.24065e+07	1.269e+07	3.82859e+07	3.83853e+07	1.66798e+07	1.34174e+07	2.99591e+07	3.3737e+07
WBGene00022118	Q9N4I1	DyNactin Complex component	dnc-5 CELE_Y71F9AL.14 Y71F9AL.14	dnc-5	1.45793	0.685902	0.227279	0.772721	0.296559	0.703441	-1.7616	-1.24482	<0.00001	<0.00001	388810	412059	1.46874e+06	1.25412e+06	412248	332541	781764	984884
WBGene00018234	F0IWS5	Uncharacterized protein	CELE_F40E12.1 F40E12.1	F40E12.1	1.457	0.68634	0.266539	0.733461	0.341279	0.658721	-1.45827	-0.957158	<0.00001	<0.00001	619135	699916	1.66683e+06	1.96293e+06	753482	562986	1.14724e+06	1.39375e+06
WBGene00016653	O01806	Sjogren Syndrome antigen B homolog	ssb-1 C44E4.4 CELE_C44E4.4	ssb-1	1.45616	0.686738	0.195944	0.804056	0.258379	0.741621	-2.0325	-1.53209	<0.00001	<0.00001	1.01201e+08	1.04777e+08	3.89018e+08	4.56213e+08	1.23857e+08	9.07837e+07	2.79019e+08	3.3706e+08
WBGene00001225	Q9XWI6-2	Eukaryotic translation initiation factor 3 subunit B (eIF3b) (Eukaryotic translation initiation factor 3 subunit 9)	eif-3.B Y54E2A.11	eif-3.B	1.45608	0.686776	0.218581	0.781419	0.287061	0.712939	-1.83616	-1.31154	<0.00001	<0.00001	2.48741e+07	2.7257e+07	8.69112e+07	9.94555e+07	2.86324e+07	2.46533e+07	6.07151e+07	7.16241e+07
WBGene00007443	Q17827	Probable prefoldin subunit 1	pfd-1 C08F8.1	pfd-1	1.45566	0.686976	0.226472	0.773528	0.295676	0.704324	-1.77693	-1.28641	<0.00001	<0.00001	2.24832e+07	2.74141e+07	8.04387e+07	8.9988e+07	3.33873e+07	2.1341e+07	6.20824e+07	6.82849e+07
WBGene00004482	P51404	40S ribosomal protein S13	rps-13 C16A3.9	rps-13	1.4553	0.687144	0.221413	0.778587	0.292556	0.707444	-1.81233	-1.29453	<0.00001	<0.00001	4.11372e+08	3.82522e+08	1.30985e+09	1.48184e+09	3.97395e+08	2.81289e+08	7.93212e+08	8.4795e+08
WBGene00000935	Q20870	DAZ protein 1	daz-1 F56D1.7	daz-1	1.45412	0.6877	0.297945	0.702055	0.386591	0.613409	-1.22037	-0.676116	<0.00001	0.00013	4.70002e+06	4.23201e+06	8.86447e+06	1.21823e+07	4.06746e+06	3.11014e+06	5.33549e+06	6.0533e+06
WBGene00000879	P52011	Peptidyl-prolyl cis-trans isomerase 3 (PPIase 3) (EC 5.2.1.8) (Cyclophilin-3) (Rotamase 3)	cyn-3 cyp-3 Y75B12B.5	cyn-3	1.45409	0.687713	0.157393	0.842607	0.209234	0.790766	-2.42086	-1.92238	<0.00001	<0.00001	1.55953e+08	1.66765e+08	8.4253e+08	8.85144e+08	1.90107e+08	1.45686e+08	5.65931e+08	7.03142e+08
WBGene00004438	P48162	60S ribosomal protein L23a 1	rpl-25.1 F55D10.2	rpl-25.1	1.45402	0.687747	0.268267	0.731733	0.347078	0.652922	-1.44766	-0.913394	<0.00001	<0.00001	1.47745e+08	1.39987e+08	4.02944e+08	3.81883e+08	1.45551e+08	1.29524e+08	2.50637e+08	2.66834e+08
WBGene00001622	Q22682	Putative sodium-dependent excitatory amino acid transporter glt-4	glt-4 T22E5.2	glt-4	1.45353	0.687979	0.19029	0.80971	0.252712	0.747288	-2.08473	-1.59743	<0.00001	<0.00001	164879	174507	661725	782407	203048	130156	465986	519325
WBGene00015754	P34335	Probable phosphorylase b kinase regulatory subunit alpha (Phosphorylase kinase subunit alpha)	C14B9.8	C14B9.8	1.45242	0.688508	0.130109	0.869891	0.177589	0.822411	-2.73441	-2.20336	<0.00001	<0.00001	1.27264e+06	1.47958e+06	1.03214e+07	8.07947e+06	1.44031e+06	1.21171e+06	5.30972e+06	6.97171e+06
WBGene00000380	P47209	T-complex protein 1 subunit epsilon (TCP-1-epsilon) (CCT-epsilon)	cct-5 C07G2.3	cct-5	1.45229	0.688569	0.220808	0.779192	0.288466	0.711534	-1.81944	-1.30459	<0.00001	<0.00001	1.85362e+08	1.94245e+08	6.60237e+08	6.79328e+08	2.09826e+08	1.72313e+08	4.3242e+08	5.10171e+08
WBGene00004485	Q22054	40S ribosomal protein S16	rps-16 T01C3.6	rps-16	1.44914	0.690064	0.230583	0.769417	0.299295	0.700705	-1.73859	-1.22955	<0.00001	<0.00001	4.94155e+08	4.75534e+08	1.64125e+09	1.59443e+09	4.51351e+08	3.66657e+08	8.74335e+08	1.04077e+09
WBGene00010796	P34531	CAP-Gly domain-containing linker protein 1 homolog	clip-1 M01A8.2	clip-1	1.4489	0.690177	0.264143	0.735857	0.34201	0.65799	-1.47626	-0.94472	<0.00001	<0.00001	59528.6	60279.5	158385	175381	51444.1	46835.5	91215.3	97863.5
WBGene00006812	Q9XV66	Protein unc-80 (Uncoordinated protein 80)	unc-80 F25C8.3	unc-80	1.4489	0.690177	0.264143	0.735857	0.34201	0.65799	-1.47626	-0.94472	<0.00001	<0.00001	59528.6	60279.5	158385	175381	51444.1	46835.5	91215.3	97863.5
WBGene00021419	Q95XS0	Tudor domain-containing protein	eri-5 CELE_Y38F2AR.1 Y38F2AR.1	eri-5	1.44841	0.690415	0.230907	0.769093	0.304103	0.695897	-1.73568	-1.20074	<0.00001	<0.00001	299019	327817	1.09453e+06	993306	358983	297148	753414	748047
WBGene00011977	Q22719	Uncharacterized protein	CELE_T24B8.3 T24B8.3	T24B8.3	1.44783	0.690687	0.219786	0.780214	0.297034	0.702966	-1.79314	-1.25499	<0.00001	<0.00001	783149	1.05923e+06	2.41562e+06	4.12457e+06	809876	611541	1.7709e+06	1.59305e+06
WBGene00019220	Q9N5M2	Prefoldin subunit 2	pfd-2 tag-355 H20J04.5	pfd-2	1.44741	0.690887	0.206806	0.793194	0.273103	0.726897	-1.94093	-1.41502	<0.00001	<0.00001	1.82454e+07	2.08842e+07	7.13484e+07	7.87311e+07	2.15291e+07	1.87111e+07	5.17333e+07	5.5371e+07
WBGene00006817	Q19326	Probable histone chaperone asf-1 (Anti-silencing function protein 1)	unc-85 asf-1 F10G7.3	unc-85	1.44588	0.691621	0.207206	0.792794	0.267634	0.732366	-1.93576	-1.44446	<0.00001	<0.00001	3.00465e+06	3.18876e+06	1.22321e+07	1.14645e+07	3.28055e+06	2.67969e+06	6.97699e+06	9.3329e+06
WBGene00010337	Q93838	SERP1 homolog	serp-1.1 CELE_F59F4.2 F59F4.2	serp-1.1	1.44562	0.691744	0.367167	0.632833	0.465073	0.534927	-0.753282	-0.211635	<0.00001	0.03871	1.2261e+07	1.28473e+07	1.70961e+07	2.61794e+07	1.48569e+07	1.16899e+07	1.48302e+07	1.5704e+07
WBGene00017716	Q19748	SUppressor of Pkc-3 (Pkc-3) Sterility	sups-1 CELE_F22F4.1 F22F4.1	sups-1	1.44488	0.6921	0.303593	0.696407	0.379074	0.620926	-1.20574	-0.690789	<0.00001	0.0001	84127.7	67524.5	179541	168332	73677.3	74175	100502	141681
WBGene00000680	Q8MXT6	Col_cuticle_N domain-containing protein	col-106 CELE_Y77E11A.15 Y77E11A.15	col-106	1.44485	0.692113	0.689229	0.310771	0.646386	0.353614	0.747507	0.94188	<0.00001	<0.00001	349164	1.73537e+06	393228	546680	856171	2.05999e+06	1.19559e+06	399739
WBGene00019006	O44735	Inheritance of peroxisomes protein 1	spg-20 CELE_F57B10.9 F57B10.9	spg-20	1.44464	0.692216	0.253966	0.746034	0.330853	0.669147	-1.54736	-1.03426	<0.00001	<0.00001	546559	527864	1.41796e+06	1.73819e+06	587430	424379	987920	1.05845e+06
WBGene00004392	P42170	Ribonucleoside-diphosphate reductase small chain (EC 1.17.4.1) (Ribonucleotide reductase small subunit)	rnr-2 C03C10.3	rnr-2	1.44443	0.692315	0.223354	0.776646	0.292644	0.707356	-1.79639	-1.28377	<0.00001	<0.00001	1.43574e+07	1.46853e+07	5.28896e+07	4.80975e+07	1.61184e+07	1.24911e+07	3.31603e+07	3.59926e+07
WBGene00003228	G2HJZ1	Muscle EXcess	mex-1 CELE_W03C9.7 W03C9.7	mex-1	1.44392	0.692561	0.230865	0.769135	0.301002	0.698998	-1.73706	-1.21217	<0.00001	<0.00001	3.22251e+06	2.84144e+06	9.57242e+06	1.06298e+07	2.77016e+06	2.481e+06	5.56397e+06	6.63044e+06
WBGene00003415	D3YT56	tRNA-binding domain-containing protein	mars-1 CELE_F58B3.5 F58B3.5	mars-1	1.44345	0.692786	0.224449	0.775551	0.293254	0.706746	-1.78738	-1.27097	<0.00001	<0.00001	4.68993e+07	4.77274e+07	1.56016e+08	1.70953e+08	5.5844e+07	4.76279e+07	1.17159e+08	1.3221e+08
WBGene00004241	Q20757	Pumilio domain-containing protein 5	puf-5 F54C9.8	puf-5	1.44328	0.692864	0.290681	0.709319	0.371715	0.628285	-1.28945	-0.755717	<0.00001	3e-05	9.55179e+06	8.3731e+06	2.11997e+07	2.25405e+07	6.59205e+06	6.45943e+06	1.05145e+07	1.15455e+07
WBGene00000475	G5EDV3	CSP domain-containing protein	cey-4 CELE_Y39A1C.3 Y39A1C.3	cey-4	1.44279	0.693101	0.229391	0.770609	0.299192	0.700808	-1.74763	-1.23365	<0.00001	<0.00001	9.1898e+07	8.92119e+07	2.94633e+08	3.13782e+08	9.67219e+07	7.8904e+07	1.95536e+08	2.15838e+08
WBGene00017157	Q19084	Tyramine receptor tyra-2	tyra-2 F01E11.5	tyra-2	1.44266	0.693163	0.281383	0.718617	0.361951	0.638049	-1.35886	-0.816025	<0.00001	<0.00001	30970.5	37889.6	91436.7	84423.7	61849	51918.4	110380	90169.7
WBGene00003920	P41932	14-3-3-like protein 1 (Partitioning defective protein 5)	par-5 ftt-1 M117.2	par-5	1.44231	0.693334	0.189104	0.810896	0.246737	0.753263	-2.09849	-1.60842	<0.00001	<0.00001	4.74369e+08	4.88542e+08	1.95565e+09	2.17342e+09	5.85266e+08	4.67714e+08	1.41134e+09	1.8033e+09
WBGene00012718	Q9U2K0	Palmitoyltransferase (EC 2.3.1.225)	dhhc-8 CELE_Y39E4B.7 Y39E4B.7	dhhc-8	1.44133	0.693804	0.273158	0.726842	0.351176	0.648824	-1.4138	-0.890418	<0.00001	<0.00001	800309	717771	1.98233e+06	2.05711e+06	775888	655893	1.29562e+06	1.34971e+06
WBGene00004476	Q23312	40S ribosomal protein S7	rps-7 ZC434.2	rps-7	1.44068	0.694119	0.234592	0.765408	0.303413	0.696587	-1.70631	-1.20227	<0.00001	<0.00001	3.88494e+08	3.58527e+08	1.17482e+09	1.26251e+09	3.38317e+08	2.72327e+08	6.41411e+08	7.60532e+08
WBGene00019880	P34539	Putative ATP synthase subunit epsilon, mitochondrial (ATPase subunit epsilon)	R05D3.6; ZC262.5	R05D3.6;	1.43956	0.694654	0.454182	0.545818	0.546303	0.453697	-0.27747	0.265929	0.01602	0.02502	2.95553e+07	2.23873e+07	2.97659e+07	3.26566e+07	1.99739e+07	2.26678e+07	1.83122e+07	1.71012e+07
WBGene00016374	Q18403	WD_REPEATS_REGION domain-containing protein	swd-2.2 C33H5.7 CELE_C33H5.7	swd-2.2	1.43775	0.695533	0.21066	0.78934	0.274816	0.725184	-1.92471	-1.40577	<0.00001	<0.00001	146183	202658	643081	664024	172993	139194	387144	436655
WBGene00020732	H2KZS4	Uncharacterized protein	CELE_T23E7.2 T23E7.2	T23E7.2	1.43741	0.695694	0.582877	0.417123	0.641315	0.358685	0.436199	0.81295	0.00228	1e-05	686515	1.1809e+06	607893	728478	927403	1.63621e+06	866253	567569
WBGene00007176	G5EFI1	CaMBD domain-containing protein	kcnl-1 B0399.1 CELE_B0399.1	kcnl-1	1.43628	0.696245	0.302473	0.697527	0.376414	0.623586	-1.24458	-0.775499	<0.00001	2e-05	60287.3	97997.2	170716	194301	101797	59924.4	125584	142331
WBGene00004385	Q21322	RNP (RRM RNA binding domain) containing	rnp-2 CELE_K08D10.4 K08D10.4	rnp-2	1.43606	0.696351	0.238487	0.761513	0.306923	0.693077	-1.6775	-1.18126	<0.00001	<0.00001	4.55182e+06	5.22149e+06	1.50671e+07	1.61401e+07	5.02419e+06	3.96329e+06	9.39332e+06	1.09017e+07
WBGene00001029	Q94216	DnaJ homolog subfamily C member 2	dnj-11 CELE_F38A5.13 F38A5.13	dnj-11	1.43551	0.696618	0.259299	0.740701	0.334142	0.665858	-1.51417	-0.998018	<0.00001	<0.00001	1.55614e+07	1.60366e+07	4.4268e+07	4.59932e+07	1.61391e+07	1.40454e+07	2.95563e+07	3.05935e+07
WBGene00006708	Q95XX0	Ubiquitin-conjugating enzyme E2 13 (EC 2.3.2.23)	ubc-13 Y54G2A.31	ubc-13	1.43545	0.696647	0.265321	0.734679	0.335907	0.664093	-1.46951	-0.98169	<0.00001	<0.00001	4.06782e+07	4.21165e+07	1.13464e+08	1.15795e+08	4.70906e+07	3.83026e+07	7.48513e+07	9.39722e+07
WBGene00020374	Q8MXH3	SERP1 homolog	serp-1.2 CELE_T09A12.5 T09A12.5	serp-1.2	1.43511	0.69681	0.299258	0.700742	0.384112	0.615888	-1.22587	-0.68014	<0.00001	0.00012	5.25296e+06	4.40093e+06	1.01712e+07	1.24343e+07	5.51684e+06	5.50963e+06	8.51096e+06	9.16895e+06
WBGene00011917	Q22666	Uncharacterized protein	CELE_T22C1.6 T22C1.6	T22C1.6	1.43441	0.697153	0.270577	0.729423	0.346149	0.653851	-1.43079	-0.916076	<0.00001	<0.00001	1.29739e+07	1.3513e+07	3.50715e+07	3.63323e+07	1.29198e+07	1.20933e+07	2.22971e+07	2.49508e+07
WBGene00022366	Q95XC4	Nudix hydrolase domain-containing protein	CELE_Y92H12BL.5 Y92H12BL.5	Y92H12BL.5	1.43392	0.69739	0.230259	0.769741	0.297309	0.702691	-1.74183	-1.24997	<0.00001	<0.00001	330255	370000	1.11523e+06	1.22568e+06	490191	377306	956190	1.09414e+06
WBGene00015758	O44668	Nuclear Hormone Receptor family	nhr-155 C14C6.4 CELE_C14C6.4	nhr-155	1.43389	0.697403	0.218412	0.781588	0.283408	0.716592	-1.84128	-1.3581	<0.00001	<0.00001	151249	169613	588222	559981	169318	118622	341003	387048
WBGene00010254	Q20981	Major sperm protein	CELE_F58E6.5 F58E6.5	F58E6.5	1.43285	0.697912	0.286695	0.713305	0.366962	0.633038	-1.31291	-0.789022	<0.00001	2e-05	282635	301306	771940	680922	286444	254647	473156	460270
WBGene00021244	Q965P9	Uncharacterized protein	CELE_Y22D7AL.4 Y22D7AL.4	Y22D7AL.4	1.42951	0.69954	0.107481	0.892519	0.147287	0.852713	-3.08215	-2.57031	<0.00001	<0.00001	15622.7	24779.6	187126	148375	20827.7	12628.5	86804	106889
WBGene00001160	O01991	Eukaryotic elongation factor 2 kinase (eEF-2 kinase) (eEF-2K) (EC 2.7.11.20) (Calcium/calmodulin-dependent eukaryotic elongation factor 2 kinase)	efk-1 F42A10.4	efk-1	1.42913	0.699727	0.281769	0.718231	0.359927	0.640073	-1.34652	-0.831829	<0.00001	<0.00001	5.74047e+06	5.6682e+06	1.35375e+07	1.55432e+07	7.09501e+06	6.40698e+06	1.16651e+07	1.23461e+07
WBGene00013167	Q9NA99	Uncharacterized protein	CELE_Y53F4B.21 Y53F4B.21	Y53F4B.21	1.4286	0.699987	0.25954	0.74046	0.328608	0.671392	-1.51331	-1.04511	<0.00001	<0.00001	316478	368999	910722	1.04493e+06	474910	340278	759324	906221
WBGene00018997	Q20935	RNA helicase (EC 3.6.4.13)	CELE_F57B9.3 F57B9.3	F57B9.3	1.42854	0.700014	0.192722	0.807278	0.258188	0.741812	-2.03736	-1.51848	<0.00001	<0.00001	2.55666e+07	2.68275e+07	1.31736e+08	8.77327e+07	3.0081e+07	2.4966e+07	6.96136e+07	8.85447e+07
WBGene00044551	Q3V5K7	Uncharacterized protein	CELE_ZK105.8 ZK105.8	ZK105.8	1.42842	0.700076	0.167504	0.832496	0.219335	0.780665	-2.31257	-1.84754	<0.00001	<0.00001	92119.7	88985.6	434271	465821	85811.5	60383.5	236124	284219
WBGene00006430	P46064	Uncharacterized protein tag-51	tag-51 K02F3.1	tag-51	1.42723	0.700658	0.245263	0.754737	0.312809	0.687191	-1.61864	-1.13696	<0.00001	<0.00001	56692.1	62314.1	168481	197733	64141.8	51350.6	114063	139656
WBGene00044079	D3KFT0	Uncharacterized protein	tag-241 C34E11.3 CELE_C34E11.3	tag-241	1.4267	0.700917	0.324988	0.675012	0.390913	0.609087	-1.07067	-0.587896	<0.00001	0.00053	12146	8968.73	22431.4	21424.9	11189.9	11871.3	13204.6	22727.3
WBGene00004470	P48154	40S ribosomal protein S3a	rps-1 F56F3.5	rps-1	1.42537	0.701572	0.223876	0.776124	0.287967	0.712033	-1.79237	-1.30778	<0.00001	<0.00001	7.22439e+08	6.81958e+08	2.31236e+09	2.55634e+09	5.94357e+08	4.76783e+08	1.19405e+09	1.45448e+09
WBGene00004489	Q8WQA8	40S ribosomal protein S20	rps-20 CELE_Y105E8A.16 Y105E8A.16	rps-20	1.42503	0.701739	0.227955	0.772045	0.291757	0.708243	-1.75851	-1.28418	<0.00001	<0.00001	5.405e+08	5.0926e+08	1.68255e+09	1.87281e+09	4.67315e+08	3.57231e+08	8.93938e+08	1.10765e+09
WBGene00019157	Q9TXU2	Uncharacterized protein	CELE_H05C05.1 H05C05.1	H05C05.1	1.42492	0.701794	0.268148	0.731852	0.34154	0.65846	-1.44792	-0.951454	<0.00001	<0.00001	2.95787e+06	3.04914e+06	7.92974e+06	8.46508e+06	3.12064e+06	2.59189e+06	5.23231e+06	5.78095e+06
WBGene00003242	O76840	Papilin (Abnormal cell migration protein 6)	mig-6 ppn-1 C37C3.6	mig-6	1.42425	0.702122	0.214953	0.785047	0.28004	0.71996	-1.86837	-1.36052	<0.00001	<0.00001	1.17106e+08	1.34937e+08	4.25992e+08	4.94514e+08	1.62237e+08	1.59855e+08	3.9338e+08	4.34694e+08
WBGene00010251	Q20977	Signal transducer and activator of transcription b (Zinc finger protein STAT-B)	sta-2 stat-b F58E6.1	sta-2	1.42412	0.702188	0.302144	0.697856	0.38293	0.61707	-1.20008	-0.687166	<0.00001	0.00011	48296.9	49250.4	101058	124246	72155.6	75504.5	124506	113441
WBGene00001976	G5EEL9	HMG (High mobility group protein I alpha)	hmg-11 hmg-I-alpha CELE_T05A7.4 T05A7.4	hmg-11	1.4233	0.702592	0.380089	0.619911	0.468873	0.531127	-0.69692	-0.183804	2e-05	0.04752	978664	1.01328e+06	1.44328e+06	1.80552e+06	1.22727e+06	1.05482e+06	1.31326e+06	1.27182e+06
WBGene00020391	Q9TZS5	T-complex protein 1 subunit eta (TCP-1-eta) (CCT-eta)	cct-7 CELE_T10B5.5 T10B5.5	cct-7	1.42206	0.703204	0.219529	0.780471	0.283476	0.716524	-1.82893	-1.34122	<0.00001	<0.00001	1.28785e+08	1.35572e+08	4.91197e+08	4.48649e+08	1.4081e+08	1.14287e+08	2.97236e+08	3.47557e+08
WBGene00004920	Q9N4G9	Probable small nuclear ribonucleoprotein G (snRNP-G) (Sm protein G) (Sm-G) (SmG)	snr-7 Y71F9B.4	snr-7	1.42066	0.703899	0.23289	0.76711	0.298441	0.701559	-1.71713	-1.23751	<0.00001	<0.00001	3.35232e+07	3.28309e+07	1.02567e+08	1.15995e+08	3.30691e+07	2.61063e+07	6.34004e+07	7.57058e+07
WBGene00044720	Q2MDF2	Methyltransferase-like protein (EC 2.1.1.-)	metl-2 CELE_Y53F4B.42 Y53F4B.42	metl-2	1.42048	0.703988	0.273068	0.726932	0.347933	0.652067	-1.41589	-0.919791	<0.00001	<0.00001	542013	621569	1.5358e+06	1.56176e+06	614134	466518	1.01631e+06	1.00896e+06
WBGene00001230	Q19706	Eukaryotic translation initiation factor 3 subunit G (eIF3g) (Eukaryotic translation initiation factor 3 RNA-binding subunit) (eIF-3 RNA-binding subunit) (Eukaryotic translation initiation factor 3 subunit 4)	eif-3.G F22B5.2	eif-3.G	1.41993	0.704262	0.237423	0.762577	0.30667	0.69333	-1.6802	-1.17814	<0.00001	<0.00001	1.66585e+07	1.74203e+07	5.85848e+07	5.08725e+07	1.89479e+07	1.6589e+07	3.81123e+07	4.2231e+07
WBGene00004818	G5EGD5	Skp1-related protein	skr-12 C52D10.6 CELE_C52D10.6	skr-12	1.4196	0.704422	0.287395	0.712605	0.362257	0.637743	-1.30244	-0.822595	<0.00001	<0.00001	5.63562e+06	5.58996e+06	1.24888e+07	1.53455e+07	7.85489e+06	6.05639e+06	1.11753e+07	1.33151e+07
WBGene00007222	Q17560	AMPK1_CBM domain-containing protein	C01F6.2 CELE_C01F6.2	C01F6.2	1.41952	0.704464	0.251508	0.748492	0.291453	0.708547	-1.59828	-1.29302	<0.00001	<0.00001	5574.9	3788.75	14637	13229.4	6766.85	3757.43	9478.51	16106.9
WBGene00009393	O45440	VWFA domain-containing protein	clec-62 CELE_F35C5.5 F35C5.5	clec-62	1.41856	0.704941	0.169364	0.830636	0.232103	0.767897	-2.25383	-1.72273	<0.00001	<0.00001	3.80996e+06	4.39828e+06	2.50232e+07	1.52336e+07	3.80029e+06	3.00455e+06	9.73246e+06	1.27809e+07
WBGene00017672	P91267	Protein kinase domain-containing protein	CELE_F21F3.2 F21F3.2	F21F3.2	1.41837	0.705036	0.348516	0.651484	0.431218	0.568782	-0.9017	-0.394095	<0.00001	0.00701	2536.08	2702.15	5121.47	4670.42	4011.45	4727.92	5079.84	6447.48
WBGene00010556	Q21215	Guanine nucleotide-binding protein subunit beta-2-like 1	rack-1 K04D7.1	rack-1	1.41814	0.705147	0.21606	0.78394	0.281793	0.718207	-1.84752	-1.35022	<0.00001	<0.00001	4.09116e+08	4.04312e+08	1.66381e+09	1.28758e+09	3.90085e+08	3.32439e+08	8.50971e+08	9.90532e+08
WBGene00007119	Q9XVF6	CAlcium channel Localization Factor	calf-1 B0250.2 CELE_B0250.2	calf-1	1.41778	0.705327	0.364997	0.635003	0.442653	0.557347	-0.794715	-0.368114	<0.00001	0.00932	237896	323099	405342	570646	365438	225723	339013	405323
WBGene00002238	Q22099	Lysine--tRNA ligase (EC 6.1.1.6) (Lysyl-tRNA synthetase) (LysRS)	kars-1 krs-1 T02G5.9	kars-1	1.41776	0.70534	0.225083	0.774917	0.290072	0.709928	-1.77984	-1.29284	<0.00001	<0.00001	8.65432e+07	8.46073e+07	3.16063e+08	2.73174e+08	1.01472e+08	8.49677e+07	2.10985e+08	2.4531e+08
WBGene00000375	Q09660	Probable cytochrome P450 CYP44 (EC 1.14.-.-)	cyp-44A1 ccp-44 cyp44 ZK177.5	cyp-44A1	1.41723	0.705604	0.31358	0.68642	0.392618	0.607382	-1.1297	-0.639423	<0.00001	0.00024	1.57342e+06	1.6353e+06	3.3935e+06	3.63032e+06	1.88077e+06	1.4837e+06	2.56195e+06	2.64292e+06
WBGene00011015	Q21732	ATP synthase subunit e, mitochondrial	CELE_R04F11.2 R04F11.2	R04F11.2	1.41596	0.706237	0.447209	0.552791	0.539031	0.460969	-0.299952	0.214296	0.01266	0.03796	2.07685e+08	1.80315e+08	2.12474e+08	2.6713e+08	1.28568e+08	1.65394e+08	1.26174e+08	1.25218e+08
WBGene00002005	P09446	Heat shock protein hsp-1 (Heat shock 70 kDa protein A)	hsp-1 hsp70a F26D10.3	hsp-1	1.41593	0.706251	0.185585	0.814415	0.240256	0.759744	-2.13178	-1.66381	<0.00001	<0.00001	9.72859e+08	9.79635e+08	4.06344e+09	4.50484e+09	1.01565e+09	7.98495e+08	2.57593e+09	3.16081e+09
WBGene00008979	Q93540	SLC (SoLute Carrier) homolog	slc-25a18.1 slc-25A18.1 CELE_F20D1.9 F20D1.9	slc-25a18.1	1.41488	0.706772	0.356904	0.643096	0.439518	0.560482	-0.849495	-0.351114	<0.00001	0.01116	8.03759e+06	7.94578e+06	1.43164e+07	1.44836e+07	7.30593e+06	7.80845e+06	9.87227e+06	9.4019e+06
WBGene00000396	Q19319	Cadherin-4	cdh-4 F25F2.2	cdh-4	1.41432	0.707051	0.326657	0.673343	0.406062	0.593938	-1.04531	-0.537453	<0.00001	0.00113	4933.64	5668.16	11461.1	10392.5	5271.21	4244.96	8098.83	5820.24
WBGene00013123	Q9XWF1	Cytochrome-b5 reductase (EC 1.6.2.2)	CELE_Y52B11A.3 Y52B11A.3	Y52B11A.3	1.41375	0.707338	0.16347	0.83653	0.21655	0.78345	-2.35824	-1.85634	<0.00001	<0.00001	1.76327e+06	2.0602e+06	1.02312e+07	9.33473e+06	1.79408e+06	1.58377e+06	5.82231e+06	6.39834e+06
WBGene00004472	P48152	40S ribosomal protein S3	rps-3 C23G10.3	rps-3	1.41328	0.707575	0.217581	0.782419	0.278257	0.721743	-1.845	-1.37279	<0.00001	<0.00001	6.40091e+08	5.72211e+08	2.33468e+09	2.02476e+09	5.42878e+08	4.54487e+08	1.1579e+09	1.42907e+09
WBGene00206487	O16779	Bestrophin homolog	best-19 CELE_T21D12.15 T21D12.15	best-19	1.4132	0.707612	0.226125	0.773875	0.292125	0.707875	-1.77376	-1.28503	<0.00001	<0.00001	130246	152991	440971	528361	155627	125653	336457	345138
WBGene00014177	O18282	Protein FRG1 homolog	frg-1 ZK1010.3	frg-1	1.4131	0.707664	0.247201	0.752799	0.309405	0.690595	-1.6077	-1.15186	<0.00001	<0.00001	181582	215289	558769	649818	209511	170011	364138	482959
WBGene00016299	A0A0S4XRQ8	Uncharacterized protein	C32B5.6 CELE_C32B5.6	C32B5.6	1.413	0.707714	0.267948	0.732052	0.343817	0.656183	-1.44137	-0.931893	<0.00001	<0.00001	1.15501e+06	1.12711e+06	2.77549e+06	3.45943e+06	1.17504e+06	1.08891e+06	2.26245e+06	2.05838e+06
WBGene00021348	Q9BKU8	Modifier of protein aggregation 4 (Small EDRK-rich factor) (SERF)	moag-4 Y37E3.4	moag-4	1.41259	0.707919	0.262492	0.737508	0.336848	0.663152	-1.47316	-0.995043	<0.00001	<0.00001	4.08633e+06	4.45631e+06	1.00871e+07	1.39146e+07	4.37033e+06	3.15444e+06	7.09462e+06	7.71939e+06
WBGene00012791	H8ESG5	Uncharacterized protein	CELE_Y43D4A.5 Y43D4A.5	Y43D4A.5	1.4121	0.708167	0.266038	0.733962	0.332964	0.667036	-1.46426	-1.00356	<0.00001	<0.00001	526313	550230	1.50765e+06	1.46238e+06	583384	459808	928397	1.16146e+06
WBGene00017659	Q19660	Uncharacterized protein	CELE_F21C10.10 F21C10.10	F21C10.10	1.41167	0.70838	0.320582	0.679418	0.404935	0.595065	-1.06778	-0.581393	<0.00001	0.00059	1.68542e+07	1.71727e+07	3.07355e+07	4.13786e+07	2.82792e+07	1.9316e+07	3.51115e+07	3.48312e+07
WBGene00012973	F3Y5Q5	Suppressor of PAr-Two defect	spat-2 CELE_Y48A6B.13 Y48A6B.13	spat-2	1.40973	0.709357	0.231524	0.768476	0.29273	0.70727	-1.72951	-1.26507	<0.00001	<0.00001	1.56317e+06	1.61498e+06	5.03182e+06	5.51716e+06	1.57072e+06	1.33889e+06	3.05957e+06	3.97041e+06
WBGene00012950	Q9XWD5	Eukaryotic Initiation Factor	eif-2bbeta eif-2Bbeta CELE_Y47H9C.7 Y47H9C.7	eif-2bbeta	1.4086	0.709923	0.258606	0.741394	0.327757	0.672243	-1.51952	-1.04262	<0.00001	<0.00001	6.76416e+06	6.65337e+06	1.93289e+07	1.91377e+07	7.40977e+06	5.99746e+06	1.30655e+07	1.44333e+07
WBGene00001209	P34339	Eukaryotic translation initiation factor 3 subunit A (eIF3a) (Egg-laying defective protein 45) (Eukaryotic translation initiation factor 3 subunit 10)	egl-45 eif-3.A C27D11.1	egl-45	1.40776	0.71035	0.244992	0.755008	0.311819	0.688181	-1.62428	-1.14395	<0.00001	<0.00001	1.32454e+08	1.39774e+08	4.19569e+08	4.19373e+08	1.47692e+08	1.26303e+08	2.84437e+08	3.20267e+08
WBGene00004458	Q9GZH5	26S proteasome non-ATPase regulatory subunit 2	rpn-1 CELE_T22D1.9 T22D1.9	rpn-1	1.40746	0.710499	0.23759	0.76241	0.302019	0.697981	-1.68083	-1.22838	<0.00001	<0.00001	1.06891e+08	1.0557e+08	3.5527e+08	3.26502e+08	1.33334e+08	9.3404e+07	2.45442e+08	2.7856e+08
WBGene00011038	Q21763	Thioredoxin domain-containing protein	CELE_R05H5.3 R05H5.3	R05H5.3	1.40687	0.710799	0.18763	0.81237	0.24231	0.75769	-2.11429	-1.65245	<0.00001	<0.00001	7.53733e+07	7.75425e+07	3.34969e+08	3.27099e+08	8.42709e+07	6.49848e+07	2.15058e+08	2.51656e+08
WBGene00016250	Q05036	Heat shock protein 110	hsp-110 C30C11.4	hsp-110	1.40682	0.710821	0.200005	0.799995	0.256269	0.743731	-1.99958	-1.54089	<0.00001	<0.00001	2.51512e+08	2.62781e+08	9.96106e+08	1.061e+09	2.83591e+08	2.22753e+08	6.63969e+08	8.05517e+08
WBGene00003235	D6R8W7	MIF-like protein mif-2	mif-2 C52E4.2 CELE_C52E4.2	mif-2	1.40656	0.710954	0.258825	0.741175	0.314306	0.685694	-1.5184	-1.07677	<0.00001	<0.00001	3.55027e+06	3.8117e+06	1.03086e+07	1.07732e+07	5.28449e+06	5.34216e+06	1.4552e+07	8.63127e+06
WBGene00010338	Q93840	Uncharacterized protein	CELE_F59F4.3 F59F4.3	F59F4.3	1.40482	0.711834	0.28608	0.71392	0.358634	0.641366	-1.33207	-0.838575	<0.00001	<0.00001	257785	357361	695233	839881	246369	242339	431540	442447
WBGene00011033	Q21737	Transmembrane protein 208	tmem-208 CELE_R05D11.5 R05D11.5	tmem-208	1.40464	0.711927	0.295085	0.704915	0.369526	0.630474	-1.26212	-0.770055	<0.00001	2e-05	79592.9	97350	201729	220961	79438.8	77493.5	138377	129376
WBGene00018362	P49595-2	Protein phosphatase ppm-1.G (EC 3.1.3.16) (Protein phosphatase 2C isoform gamma homolog) (PP2C-gamma) (Protein phosphatase magnesium-dependent 1 gamma homolog)	ppm-1.G F42G9.1	ppm-1.G	1.40441	0.712043	0.229559	0.770441	0.295332	0.704668	-1.74672	-1.26709	<0.00001	<0.00001	2.19748e+07	2.32485e+07	7.3562e+07	7.82156e+07	2.566e+07	1.96944e+07	5.47818e+07	5.3435e+07
WBGene00013237	Q9U241	Acyl carrier protein	CELE_Y56A3A.19 Y56A3A.19	Y56A3A.19	1.40268	0.712921	0.315128	0.684872	0.390392	0.609608	-1.1199	-0.642219	<0.00001	0.00023	5.62807e+06	5.41195e+06	1.2229e+07	1.17644e+07	6.39178e+06	5.71265e+06	8.84064e+06	1.00607e+07
WBGene00004386	U4PBX2	RNP (RRM RNA binding domain) containing	rnp-3 CELE_K08D10.3 K08D10.3	rnp-3	1.4001	0.714236	0.290645	0.709355	0.360794	0.639206	-1.2857	-0.834944	<0.00001	<0.00001	2.46525e+07	2.46935e+07	5.74278e+07	6.30075e+07	2.75401e+07	2.06901e+07	3.92218e+07	4.62262e+07
WBGene00012075	P50581	Putative uncharacterized protein T27A8.3	T27A8.3	T27A8.3	1.39958	0.7145	0.254543	0.745457	0.322796	0.677204	-1.5503	-1.07595	<0.00001	<0.00001	7.85591e+06	8.03681e+06	2.31854e+07	2.33581e+07	9.09981e+06	7.43975e+06	1.69824e+07	1.77164e+07
WBGene00003785	O18218	Nanos-type domain-containing protein	nos-3 CELE_Y53C12B.3 Y53C12B.3	nos-3	1.39914	0.714724	0.259759	0.740241	0.325337	0.674663	-1.50109	-1.04791	<0.00001	<0.00001	2.92549e+06	2.97984e+06	7.43714e+06	9.39146e+06	3.26657e+06	2.64772e+06	5.3361e+06	6.92858e+06
WBGene00012934	Q9U2C4-2	Probable N-acetylgalactosaminyltransferase 9 (EC 2.4.1.-) (Protein-UDP acetylgalactosaminyltransferase 9) (UDP-GalNAc:polypeptide N-acetylgalactosaminyltransferase 9) (pp-GaNTase 9)	gly-9 Y47D3A.23	gly-9	1.39905	0.714773	0.302962	0.697038	0.378467	0.621533	-1.20587	-0.730777	<0.00001	5e-05	506035	612955	1.20649e+06	1.36802e+06	656816	488586	968049	912975
WBGene00001402	Q09312	Fem-3 mRNA-binding factor 2	fbf-2 F21H12.5	fbf-2	1.39901	0.714793	0.27553	0.72447	0.341857	0.658143	-1.39454	-0.948151	<0.00001	<0.00001	716990	715475	1.85384e+06	1.91264e+06	758917	590983	1.16202e+06	1.43681e+06
WBGene00001401	Q9N5M6	Fem-3 mRNA-binding factor 1	fbf-1 H12I13.4	fbf-1	1.39901	0.714793	0.27553	0.72447	0.341857	0.658143	-1.39454	-0.948151	<0.00001	<0.00001	716990	715475	1.85384e+06	1.91264e+06	758917	590983	1.16202e+06	1.43681e+06
WBGene00020782	Q22757	DUF727 domain-containing protein	CELE_T24H7.3 T24H7.3	T24H7.3	1.39893	0.714833	0.189203	0.810797	0.247113	0.752887	-2.09749	-1.61733	<0.00001	<0.00001	671609	776812	3.37956e+06	2.8274e+06	793429	613496	2.03526e+06	2.25127e+06
WBGene00008361	G5EDW9	Integrator complex subunit 7	ints-7 CELE_D1043.1 D1043.1	ints-7	1.39882	0.714889	0.231755	0.768245	0.29686	0.70314	-1.73041	-1.25995	<0.00001	<0.00001	405557	528856	1.74117e+06	1.35631e+06	527748	364902	942785	1.17154e+06
WBGene00004419	Q966C6	60S ribosomal protein L7a	rpl-7A Y24D9A.4	rpl-7A	1.3987	0.714951	0.259144	0.740856	0.326482	0.673518	-1.51513	-1.04672	<0.00001	<0.00001	9.70936e+08	9.34308e+08	2.6464e+09	2.80044e+09	9.06183e+08	7.62083e+08	1.60292e+09	1.83864e+09
WBGene00004440	Q19869	60S ribosomal protein L26	rpl-26 F28C6.7	rpl-26	1.39842	0.715094	0.277332	0.722668	0.347784	0.652216	-1.38328	-0.90823	<0.00001	<0.00001	7.89985e+08	6.76866e+08	1.79332e+09	2.02899e+09	6.86859e+08	5.70256e+08	1.07926e+09	1.27827e+09
WBGene00000736	Q86D09	COLlagen	col-163 CELE_F46B3.17 F46B3.17	col-163	1.39813	0.715239	0.21194	0.78806	0.272614	0.727386	-1.87692	-1.4175	<0.00001	<0.00001	593399	684477	1.96957e+06	2.78199e+06	672459	539381	1.45658e+06	1.77684e+06
WBGene00012109	Q9XU06	Uncharacterized protein	CELE_T28A8.3 T28A8.3	T28A8.3	1.3981	0.715255	0.344497	0.655503	0.424816	0.575184	-0.928495	-0.437387	<0.00001	0.00422	309655	277900	531671	586318	358406	320497	484087	435119
WBGene00014053	Q23570	GILT-like protein ZK669.3	ZK669.3	ZK669.3	1.39658	0.716033	0.245972	0.754028	0.313428	0.686572	-1.60649	-1.13267	<0.00001	<0.00001	478792	534225	1.35493e+06	1.75048e+06	571652	495057	1.10184e+06	1.23481e+06
WBGene00012097	G5EFG4	ABC transporter, class F	abcf-2 CELE_T27E9.7 T27E9.7	abcf-2	1.39635	0.716153	0.271537	0.728463	0.341634	0.658366	-1.42034	-0.946874	<0.00001	<0.00001	5.84532e+07	5.82404e+07	1.67209e+08	1.45849e+08	5.7684e+07	5.0622e+07	9.80541e+07	1.10663e+08
WBGene00013082	F3Y5P4	Girdin homolog (Coiled-coil domain-containing protein grdn-1)	grdn-1 Y51A2D.15	grdn-1	1.39612	0.716269	0.241774	0.758226	0.308404	0.691596	-1.64845	-1.16717	<0.00001	<0.00001	758891	761812	2.44896e+06	2.32012e+06	735196	651618	1.59861e+06	1.51133e+06
WBGene00004398	P18831	Cuticle collagen 6 (Protein roller-8)	rol-8 col-6 ZK1290.3	rol-8	1.39606	0.7163	0.228546	0.771454	0.285719	0.714281	-1.74368	-1.26923	<0.00001	<0.00001	65026.8	78302.9	204311	279497	33838.3	57442.2	72556.1	155640
WBGene00000378	P47207	T-complex protein 1 subunit beta (TCP-1-beta) (CCT-beta)	cct-2 cctb T21B10.7	cct-2	1.39576	0.716454	0.226214	0.773786	0.286616	0.713384	-1.77375	-1.31747	<0.00001	<0.00001	2.67245e+08	2.72643e+08	8.97507e+08	9.49231e+08	2.86764e+08	2.34557e+08	5.92966e+08	7.04594e+08
WBGene00016054	O44135	Uncharacterized protein	C24D10.2 CELE_C24D10.2	C24D10.2	1.39544	0.716618	0.178382	0.821618	0.228364	0.771636	-2.21997	-1.77882	<0.00001	<0.00001	376849	539858	1.90806e+06	2.31425e+06	436126	300045	1.16571e+06	1.32179e+06
WBGene00044323	Q9U3J3	Uncharacterized protein	tag-281 CELE_F15A4.11 F15A4.11	tag-281	1.39488	0.716909	0.576582	0.423418	0.650183	0.349817	0.447571	0.893083	0.00194	<0.00001	1.30653e+06	1.43958e+06	1.08162e+06	935004	1.38956e+06	1.79875e+06	962355	753049
WBGene00003783	Q09597	Nanos-type domain-containing protein	nos-1 CELE_R03D7.7 R03D7.7	nos-1	1.39457	0.717066	0.174824	0.825176	0.240664	0.759336	-2.19726	-1.66773	<0.00001	<0.00001	12168.1	14524.4	78845.8	47143.8	17200.5	12950.5	43831.6	51300
WBGene00013445	Q95PZ6	Uncharacterized protein	CELE_Y66D12A.19 Y66D12A.19	Y66D12A.19	1.39442	0.717145	0.242899	0.757101	0.308167	0.691833	-1.64027	-1.16834	<0.00001	<0.00001	633528	652125	1.99775e+06	2.00954e+06	666106	587327	1.34889e+06	1.46505e+06
WBGene00022117	A0A4V0IMX7	Uncharacterized protein	CELE_Y71F9AL.12 Y71F9AL.12	Y71F9AL.12	1.39439	0.717157	0.278549	0.721451	0.350624	0.649376	-1.37381	-0.895999	<0.00001	<0.00001	1.31081e+06	1.42137e+06	3.46118e+06	3.61528e+06	1.65223e+06	1.31063e+06	2.91387e+06	2.5735e+06
WBGene00017984	A0A168H4W1	IMPDH domain-containing protein	CELE_F32D1.5 F32D1.5	F32D1.5	1.39416	0.717279	0.175204	0.824796	0.225456	0.774544	-2.2283	-1.79094	<0.00001	<0.00001	1.87544e+07	1.91471e+07	8.05851e+07	9.78414e+07	2.10545e+07	1.53762e+07	5.62972e+07	6.88587e+07
WBGene00016844	P53589	Succinate--CoA ligase [GDP-forming] subunit beta, mitochondrial (EC 6.2.1.4) (GTP-specific succinyl-CoA synthetase subunit beta) (G-SCS) (GTPSCS) (Succinyl-CoA synthetase beta-G chain) (SCS-betaG)	sucg-1 C50F7.4	sucg-1	1.39411	0.717301	0.248948	0.751052	0.312335	0.687665	-1.59371	-1.13267	<0.00001	<0.00001	8.06165e+07	7.53414e+07	2.38965e+08	2.31544e+08	7.87874e+07	7.06323e+07	1.47112e+08	1.81863e+08
WBGene00006515	Q11183	Thioredoxin domain-containing protein 9	txdc-9 tag-170 C05D11.3	txdc-9	1.39372	0.717505	0.235376	0.764624	0.301978	0.698022	-1.69487	-1.21816	<0.00001	<0.00001	3.32163e+06	3.42224e+06	1.1871e+07	1.00367e+07	3.3848e+06	2.69561e+06	7.03048e+06	7.02438e+06
WBGene00022492	Q95Y72	Probable 26S proteasome complex subunit dss-1 (Deleted in split hand/split foot protein 1 homolog)	dss-1 Y119D3B.15	dss-1	1.39331	0.717716	0.209746	0.790254	0.267438	0.732562	-1.91589	-1.45675	<0.00001	<0.00001	5.8569e+06	6.69531e+06	2.27631e+07	2.45293e+07	6.10049e+06	5.0352e+06	1.4171e+07	1.63316e+07
WBGene00009245	G5ED67	RICTOR_V domain-containing protein	rict-1 CELE_F29C12.3 F29C12.3	rict-1	1.3922	0.718288	0.247575	0.752425	0.312093	0.687907	-1.60526	-1.13871	<0.00001	<0.00001	512991	563753	1.64612e+06	1.6263e+06	577945	513724	1.11329e+06	1.29294e+06
WBGene00005022	Q19905	UDP-glucose 6-dehydrogenase (UDP-Glc dehydrogenase) (UDP-GlcDH) (UDPGDH) (EC 1.1.1.22) (Squashed vulva protein 4)	sqv-4 F29F11.1	sqv-4	1.39113	0.71884	0.20729	0.79271	0.262033	0.737967	-1.93462	-1.49289	<0.00001	<0.00001	6.3389e+07	6.54966e+07	2.54205e+08	2.38676e+08	6.83066e+07	5.48635e+07	1.53535e+08	1.93351e+08
WBGene00004239	Q9U2G4	PUM-HD domain-containing protein	puf-3 CELE_Y45F10A.2 Y45F10A.2	puf-3	1.39033	0.719253	0.251508	0.748492	0.314995	0.685005	-1.57255	-1.1143	<0.00001	<0.00001	3.42294e+06	3.27284e+06	9.55786e+06	1.03689e+07	3.00065e+06	2.6795e+06	5.49633e+06	6.85602e+06
WBGene00012448	G5EE22	CYtochrome P450 family	cyp-33d3 cyp-33D3 CELE_Y17D7A.4 Y17D7A.4	cyp-33d3	1.38983	0.719511	0.202175	0.797825	0.260975	0.739025	-1.98431	-1.51477	<0.00001	<0.00001	769945	911589	3.45851e+06	3.17719e+06	1.03121e+06	785764	2.52717e+06	2.61811e+06
WBGene00007723	O62074	DNA-directed DNA polymerase (EC 2.7.7.7)	C25F9.2 CELE_C25F9.2	C25F9.2	1.38967	0.719597	0.270209	0.729791	0.318681	0.681319	-1.41977	-1.09214	<0.00001	<0.00001	129394	106815	372061	265902	143366	91143.4	191924	309442
WBGene00006308	Q21376	Putative extracellular sulfatase Sulf-1 homolog (CeSulf-1) (EC 3.1.6.-)	sul-1 K09C4.8	sul-1	1.38944	0.719717	0.337231	0.662769	0.406335	0.593665	-1.06996	-0.54794	<0.00001	0.00097	3126.08	6843.9	8497.32	11097	8006.12	7015.26	11577.2	10369.5
WBGene00019021	O45097	Uncharacterized protein	CELE_F57H12.6 F57H12.6	F57H12.6	1.38925	0.719812	0.189913	0.810087	0.232893	0.767107	-2.10442	-1.65593	<0.00001	<0.00001	104184	77815	415641	360688	122301	96433.8	472712	247760
WBGene00021800	Q9N3H3	NAD(P)-bd_dom domain-containing protein	nduf-9 CELE_Y53G8AL.2 Y53G8AL.2	nduf-9	1.38907	0.719909	0.37535	0.62465	0.454979	0.545021	-0.734745	-0.264523	1e-05	0.02533	9.9871e+07	1.03828e+08	1.65818e+08	1.73174e+08	1.09541e+08	9.43596e+07	1.22258e+08	1.21995e+08
WBGene00009783	P52879	Protein RER1 homolog	rer-1 F46C5.8	rer-1	1.38853	0.720188	0.306428	0.693572	0.38359	0.61641	-1.16542	-0.68406	<0.00001	0.00011	1.158e+06	1.19185e+06	2.3008e+06	3.01788e+06	1.20142e+06	1.27075e+06	2.05383e+06	1.91883e+06
WBGene00018290	O16458	Related to yeast Vacuolar Protein Sorting factor	vps-60 CELE_F41E6.9 F41E6.9	vps-60	1.38843	0.72024	0.258813	0.741187	0.325668	0.674332	-1.51013	-1.04765	<0.00001	<0.00001	8.10028e+06	7.82923e+06	2.04136e+07	2.52051e+07	8.03453e+06	6.88137e+06	1.39546e+07	1.69305e+07
WBGene00021351	Q9BKU3	Eukaryotic translation initiation factor 2 subunit 1 (Eukaryotic translation initiation factor 2 subunit alpha)	eif-2alpha CELE_Y37E3.10 Y37E3.10	eif-2alpha	1.3884	0.720254	0.225162	0.774838	0.285623	0.714377	-1.78119	-1.32271	<0.00001	<0.00001	7.2612e+07	7.46549e+07	2.40466e+08	2.66316e+08	8.07371e+07	6.94767e+07	1.7401e+08	2.01692e+08
WBGene00000883	P52015	Peptidyl-prolyl cis-trans isomerase 7 (PPIase 7) (EC 5.2.1.8) (Cyclophilin-7) (Rotamase 7)	cyn-7 cyp-7 Y75B12B.2	cyn-7	1.38801	0.720454	0.157379	0.842621	0.19984	0.80016	-2.4187	-2.00108	<0.00001	<0.00001	4.48123e+08	4.45548e+08	2.26825e+09	2.51654e+09	5.18992e+08	3.9123e+08	1.5633e+09	2.08123e+09
WBGene00019516	Q9TYY4	Glucuronosyltransferase (EC 2.4.1.17)	ugt-20 CELE_K08B4.4 K08B4.4	ugt-20	1.38727	0.72084	0.344158	0.655842	0.421268	0.578732	-0.929972	-0.459657	<0.00001	0.0032	1.36935e+06	1.2725e+06	2.62305e+06	2.41138e+06	1.53761e+06	1.40248e+06	2.00728e+06	2.03178e+06
WBGene00018901	Q20847	SLC (SoLute Carrier) homolog	slc-25a18.2 slc-25A18.2 CELE_F55G1.5 F55G1.5	slc-25a18.2	1.38716	0.720896	0.376316	0.623684	0.457162	0.542838	-0.718023	-0.245424	1e-05	0.02973	1.92777e+06	1.63731e+06	3.38714e+06	2.52143e+06	1.70255e+06	1.69175e+06	1.89906e+06	2.13137e+06
WBGene00004132	Q20898	Translational repressor ifet-1 (Spindle orientation defective protein 2)	ifet-1 spn-2 F56F3.1	ifet-1	1.38615	0.721423	0.239198	0.760802	0.303044	0.696956	-1.66273	-1.19896	<0.00001	<0.00001	8.23866e+07	8.01529e+07	2.33598e+08	2.8338e+08	8.14489e+07	7.18317e+07	1.6101e+08	1.91512e+08
WBGene00002980	Q09490	Protein lgg-1	lgg-1 atg-8.1 C32D5.9	lgg-1	1.38505	0.721996	0.255089	0.744911	0.323213	0.676787	-1.53615	-1.07074	<0.00001	<0.00001	1.37286e+07	1.3632e+07	4.46178e+07	3.52807e+07	1.51687e+07	1.26195e+07	2.77328e+07	3.04539e+07
WBGene00004481	P49196	40S ribosomal protein S12	rps-12 F54E7.2	rps-12	1.38498	0.722032	0.224648	0.775352	0.283117	0.716883	-1.78302	-1.34491	<0.00001	<0.00001	5.34212e+08	5.12755e+08	1.66481e+09	1.9487e+09	4.48078e+08	3.45347e+08	9.01534e+08	1.1075e+09
WBGene00021788	Q95XY5	Uncharacterized protein	CELE_Y51H7C.10 Y51H7C.10	Y51H7C.10	1.38445	0.722306	0.259739	0.740261	0.32841	0.67159	-1.51046	-1.03349	<0.00001	<0.00001	440132	485945	1.39384e+06	1.2455e+06	519900	467502	1.03939e+06	979818
WBGene00015783	Q18006	Putative sarcosine oxidase (EC 1.5.3.1)	C15B12.1	C15B12.1	1.38435	0.722359	0.272323	0.727677	0.342379	0.657621	-1.4119	-0.946652	<0.00001	<0.00001	2.25519e+06	2.3072e+06	5.53304e+06	6.65817e+06	2.30938e+06	1.94258e+06	3.98755e+06	4.17936e+06
WBGene00008336	P90781	Uncharacterized protein	C55A6.7 CELE_C55A6.7	C55A6.7	1.38406	0.722514	0.203107	0.796893	0.25523	0.74477	-1.9749	-1.57141	<0.00001	<0.00001	1.44104e+06	1.63102e+06	6.04554e+06	6.00772e+06	2.15939e+06	1.40532e+06	4.70447e+06	5.69744e+06
WBGene00015346	P34280	Uncharacterized GTP-binding protein C02F5.3	C02F5.3	C02F5.3	1.38352	0.722793	0.267253	0.732747	0.336866	0.663134	-1.44329	-0.978419	<0.00001	<0.00001	1.73821e+07	1.6471e+07	4.0364e+07	5.24535e+07	1.97822e+07	1.64734e+07	3.27974e+07	3.85731e+07
WBGene00006776	G5EF96	Unc-40 protein	unc-40 CELE_T19B4.7 T19B4.7	unc-40	1.38256	0.723296	0.308491	0.691509	0.379339	0.620661	-1.174	-0.752284	<0.00001	3e-05	609401	784730	1.48002e+06	1.64505e+06	826689	508248	1.06993e+06	1.11425e+06
WBGene00010354	G5EGT6	CYtochrome P450 family	cyp-31a2 cyp-31A2 CELE_H02I12.8 H02I12.8	cyp-31a2	1.38245	0.723355	0.316274	0.683726	0.389355	0.610645	-1.11458	-0.647424	<0.00001	0.00021	1.72614e+07	1.4863e+07	3.64094e+07	3.30379e+07	1.60712e+07	1.70972e+07	2.44764e+07	2.75432e+07
WBGene00021200	Q9N574	CYtochrome P450 family	cyp-31a3 cyp-31A3 CELE_Y17G9B.3 Y17G9B.3	cyp-31a3	1.38245	0.723355	0.316274	0.683726	0.389355	0.610645	-1.11458	-0.647424	<0.00001	0.00021	1.72614e+07	1.4863e+07	3.64094e+07	3.30379e+07	1.60712e+07	1.70972e+07	2.44764e+07	2.75432e+07
WBGene00022877	D9N120	Piwi-like protein	wago-5 CELE_ZK1248.7 ZK1248.7	wago-5	1.38196	0.72361	0.220599	0.779401	0.281665	0.718335	-1.82048	-1.35741	<0.00001	<0.00001	2.60227e+07	2.71383e+07	9.08187e+07	9.70056e+07	2.95529e+07	2.41546e+07	7.04547e+07	6.65165e+07
WBGene00003157	Q21902	DNA replication licensing factor mcm-5 (EC 3.6.4.12)	mcm-5 R10E4.4	mcm-5	1.38133	0.723939	0.267477	0.732523	0.334522	0.665478	-1.45228	-0.993619	<0.00001	<0.00001	7.03105e+07	6.59261e+07	1.96197e+08	1.76907e+08	6.66511e+07	5.90467e+07	1.19696e+08	1.30359e+08
WBGene00001972	Q09390	High mobility group protein 1.2	hmg-1.2 F47D12.4	hmg-1.2	1.38123	0.723993	0.262499	0.737501	0.328836	0.671164	-1.48577	-1.06855	<0.00001	<0.00001	3.38423e+06	3.55478e+06	8.93775e+06	1.05576e+07	4.71293e+06	2.93681e+06	7.56044e+06	8.05288e+06
WBGene00018758	P91321	MOSC domain-containing protein	CELE_F53E10.1 F53E10.1	F53E10.1	1.38078	0.724228	0.321967	0.678033	0.395406	0.604594	-1.07451	-0.612745	<0.00001	0.00036	3.10627e+06	3.26845e+06	6.55369e+06	6.87091e+06	3.17198e+06	3.41574e+06	5.2119e+06	4.86102e+06
WBGene00003158	P34647	DNA replication licensing factor mcm-6 (EC 3.6.4.12)	mcm-6 ZK632.1	mcm-6	1.38019	0.724538	0.257252	0.742748	0.321858	0.678142	-1.52969	-1.07565	<0.00001	<0.00001	4.58045e+07	4.53214e+07	1.3086e+08	1.32242e+08	4.44019e+07	3.90465e+07	8.27467e+07	9.30756e+07
WBGene00017016	A0A486WXT8	SNAP (Soluble NSF Attachment Protein) homolog	snap-1 CELE_D1014.3 D1014.3	snap-1	1.37987	0.724704	0.305491	0.694509	0.392965	0.607035	-1.11685	-0.634763	<0.00001	0.00026	1.22917e+07	1.29209e+07	2.00355e+07	3.72834e+07	1.10655e+07	8.35268e+06	1.35417e+07	1.64546e+07
WBGene00007374	Q17711	Doublecortin domain-containing protein	C06C3.3 CELE_C06C3.3	C06C3.3	1.37967	0.724808	0.220513	0.779487	0.29618	0.70382	-1.79159	-1.27245	<0.00001	<0.00001	776630	924795	3.6667e+06	2.34763e+06	888971	608911	1.8722e+06	1.68726e+06
WBGene00000565	A0A1N7SYR6	ANK_REP_REGION domain-containing protein	cnt-1 CELE_Y17G7B.15 Y17G7B.15	cnt-1	1.37967	0.72481	0.258246	0.741754	0.323587	0.676413	-1.52337	-1.06726	<0.00001	<0.00001	283683	307724	845026	853655	331057	283258	619815	664323
WBGene00009960	P90883	Uncharacterized protein	CELE_F53B6.5 F53B6.5	F53B6.5	1.37899	0.725167	0.256525	0.743475	0.321527	0.678473	-1.53519	-1.08444	<0.00001	<0.00001	8.49835e+06	8.54299e+06	2.46462e+07	2.47439e+07	9.82287e+06	7.98335e+06	1.82221e+07	1.93518e+07
WBGene00004492	Q19877	40S ribosomal protein S23	rps-23 F28D1.7	rps-23	1.37883	0.72525	0.248097	0.751903	0.309241	0.690759	-1.59657	-1.15855	<0.00001	<0.00001	2.71733e+08	2.50708e+08	7.31037e+08	8.52317e+08	2.27229e+08	1.83004e+08	4.06234e+08	5.10113e+08
WBGene00004479	O01869	S10_plectin domain-containing protein	rps-10 CELE_D1007.6 D1007.6	rps-10	1.37864	0.725355	0.224486	0.775514	0.281182	0.718818	-1.78378	-1.34709	<0.00001	<0.00001	2.46924e+08	2.36051e+08	9.04334e+08	7.64159e+08	2.16323e+08	1.85472e+08	4.49571e+08	5.77581e+08
WBGene00003989	Q9XW16	Profilin-1	pfn-1 Y18D10A.20	pfn-1	1.37835	0.725503	0.213065	0.786935	0.266396	0.733604	-1.88482	-1.45808	<0.00001	<0.00001	9.02903e+07	9.72734e+07	3.60058e+08	3.3269e+08	1.06021e+08	8.52238e+07	2.29608e+08	2.97042e+08
WBGene00019888	Q21747	BTB domain-containing protein	btbd-10 snpc-1.4 CELE_R05F9.1 R05F9.1	btbd-10	1.37834	0.725512	0.254623	0.745377	0.321095	0.678905	-1.54564	-1.08347	<0.00001	<0.00001	752235	766748	2.05725e+06	2.38938e+06	735800	642902	1.44954e+06	1.46552e+06
WBGene00006936	Q9U1Q4	Valine--tRNA ligase (EC 6.1.1.9) (Valyl-tRNA synthetase) (ValRS)	glp-4 vars-2 vrs-2 Y87G2A.5	glp-4	1.37751	0.725949	0.228308	0.771692	0.288446	0.711554	-1.75722	-1.30379	<0.00001	<0.00001	1.70639e+08	1.76105e+08	5.84914e+08	5.87099e+08	1.97091e+08	1.74041e+08	4.35739e+08	4.79788e+08
WBGene00019015	Q94245	Uncharacterized protein	CELE_F57F4.1 F57F4.1	F57F4.1	1.37671	0.726371	0.320797	0.679203	0.393955	0.606045	-1.08271	-0.620636	<0.00001	0.00032	2.79575e+06	2.61963e+06	5.6289e+06	5.83675e+06	3.08429e+06	3.11173e+06	4.92192e+06	4.6098e+06
WBGene00015745	O01487	Uncharacterized protein	C13F10.6 CELE_C13F10.6	C13F10.6	1.37581	0.726846	0.35533	0.64467	0.418763	0.581237	-0.867317	-0.455532	<0.00001	0.00337	1.14442e+06	867017	1.98985e+06	1.65947e+06	1.25987e+06	1.05934e+06	1.32517e+06	1.89385e+06
WBGene00000381	P46550	T-complex protein 1 subunit zeta (TCP-1-zeta) (CCT-zeta)	cct-6 F01F1.8	cct-6	1.37573	0.726888	0.21857	0.78143	0.277177	0.722823	-1.84333	-1.38287	<0.00001	<0.00001	1.11004e+08	1.3202e+08	4.399e+08	4.28958e+08	1.29817e+08	1.17709e+08	3.07118e+08	3.3838e+08
WBGene00003130	H1UBK1-3	Methionine aminopeptidase 2 (MAP 2) (MetAP 2) (EC 3.4.11.18) (Peptidase M)	map-2 Y116A8A.9	map-2	1.37547	0.727024	0.293033	0.706967	0.357639	0.642361	-1.2711	-0.833234	<0.00001	<0.00001	2.33819e+07	2.49492e+07	5.93551e+07	5.72476e+07	2.80033e+07	2.54964e+07	4.15688e+07	5.45227e+07
WBGene00002986	Q95YE6	DNA ligase IV (Polydeoxyribonucleotide synthase [ATP] 4)	lig-4 C07H6.1 CELE_C07H6.1	lig-4	1.37526	0.727136	0.359483	0.640517	0.433017	0.566983	-0.822812	-0.37936	<0.00001	0.00824	4.33263e+06	3.38156e+06	8.05154e+06	5.69339e+06	4.43905e+06	4.11929e+06	4.92864e+06	6.27745e+06
WBGene00021920	Q9N361	Probable 28S ribosomal protein S25, mitochondrial (MRP-S25) (S25mt)	mrps-25 Y55F3AM.1	mrps-25	1.37515	0.727195	0.275714	0.724286	0.344556	0.655444	-1.39139	-0.932055	<0.00001	<0.00001	9.42686e+06	9.08196e+06	2.29536e+07	2.56682e+07	9.1143e+06	7.80697e+06	1.61039e+07	1.60853e+07
WBGene00006561	Q9N428	T-cell defective protein 2	tcl-2 Y38C1AA.4	tcl-2	1.37449	0.72754	0.301493	0.698507	0.364818	0.635182	-1.23156	-0.7758	<0.00001	2e-05	175257	245664	506303	468900	219613	233805	467425	322016
WBGene00019893	Q21746	Small Glutamine-rich Tetratrico repeat protein	sgt-1 CELE_R05F9.10 R05F9.10	sgt-1	1.37449	0.72754	0.226255	0.773745	0.285528	0.714472	-1.7741	-1.33064	<0.00001	<0.00001	2.93137e+07	3.04803e+07	1.01137e+08	1.03346e+08	3.27528e+07	2.63679e+07	7.11274e+07	7.68092e+07
WBGene00004475	Q9NEN6	40S ribosomal protein S6	rps-6 Y71A12B.1	rps-6	1.37434	0.727621	0.244096	0.755904	0.308123	0.691877	-1.62437	-1.17185	<0.00001	<0.00001	5.99884e+08	5.52812e+08	1.60224e+09	1.96737e+09	5.15151e+08	4.1738e+08	9.78062e+08	1.11589e+09
WBGene00002230	Q965T6	Kinesin-like protein klp-20	klp-20 Y50D7A.6	klp-20	1.37375	0.727935	0.228789	0.771211	0.282643	0.717357	-1.75756	-1.35094	<0.00001	<0.00001	1.66972e+06	1.28323e+06	5.50004e+06	4.45387e+06	1.49109e+06	1.09644e+06	2.90319e+06	3.66404e+06
WBGene00011864	O18092	Uncharacterized protein	CELE_T20F10.2 T20F10.2	T20F10.2	1.37374	0.727942	0.277447	0.722553	0.341719	0.658281	-1.38162	-0.938834	<0.00001	<0.00001	879235	937103	2.36707e+06	2.36319e+06	897479	825113	1.48136e+06	1.83701e+06
WBGene00000502	G5EEI8	Cysteine and histidine-rich domain-containing protein 1 (CHORD domain-containing protein 1) (CHORD-containing protein 1) (Protein CHORD)	chp-1 chp Y110A7A.13	chp-1	1.37322	0.728217	0.253607	0.746393	0.316555	0.683445	-1.55946	-1.11674	<0.00001	<0.00001	7.15163e+06	8.00228e+06	2.19681e+07	2.26314e+07	7.7373e+06	6.27974e+06	1.44484e+07	1.58145e+07
WBGene00002244	D0PV95	ATP-dependent RNA helicase laf-1 (EC 3.6.4.13) (DEAD-box RNA helicase laf-1)	laf-1 Y71H2AM.19	laf-1	1.37319	0.728229	0.29775	0.70225	0.363551	0.636449	-1.23775	-0.798646	<0.00001	1e-05	1.13894e+08	9.64383e+07	2.68898e+08	2.27177e+08	8.37708e+07	7.73278e+07	1.24148e+08	1.57879e+08
WBGene00012578	Q9U2M8	Coiled-coil and C2 domain-containing protein 1-like	Y37H9A.3	Y37H9A.3	1.37319	0.728229	0.331678	0.668322	0.406575	0.593425	-1.00639	-0.554232	<0.00001	0.00089	1.24513e+07	1.20195e+07	2.26883e+07	2.66199e+07	1.38906e+07	1.11145e+07	1.79026e+07	1.85941e+07
WBGene00021934	Q9N358	T-complex protein 1 subunit theta (TCP-1-theta) (CCT-theta)	cct-8 Y55F3AR.3	cct-8	1.37293	0.728369	0.219767	0.780233	0.275968	0.724032	-1.8282	-1.39312	<0.00001	<0.00001	1.76603e+08	1.69306e+08	6.19476e+08	6.08597e+08	1.80708e+08	1.49647e+08	3.9793e+08	4.68795e+08
WBGene00004486	O01692	40S ribosomal protein S17	rps-17 T08B2.10	rps-17	1.37268	0.7285	0.245963	0.754037	0.309957	0.690043	-1.60907	-1.15772	<0.00001	<0.00001	3.23217e+08	3.02685e+08	8.5924e+08	1.05956e+09	2.77698e+08	2.29626e+08	5.25952e+08	6.0348e+08
WBGene00000377	P41988	T-complex protein 1 subunit alpha (TCP-1-alpha) (CCT-alpha)	cct-1 tcp-1 T05C12.7	cct-1	1.37267	0.72851	0.247163	0.752837	0.308814	0.691186	-1.60664	-1.16256	<0.00001	<0.00001	1.39599e+08	1.41615e+08	4.36657e+08	4.19895e+08	1.5007e+08	1.30609e+08	2.93044e+08	3.35172e+08
WBGene00011511	Q10003	Putative glycerophosphocholine phosphodiesterase GPCPD1 homolog 2 (EC 3.1.-.-)	gpcp-2 T05H10.7	gpcp-2	1.37257	0.728558	0.287639	0.712361	0.356455	0.643545	-1.308	-0.857109	<0.00001	<0.00001	1.67308e+06	1.73789e+06	4.34613e+06	4.1014e+06	1.8918e+06	1.59996e+06	3.09117e+06	3.21286e+06
WBGene00007424	Q17815	Glycosyltransferase family 92 protein (EC 2.4.1.-)	C08B6.3 CELE_C08B6.3	C08B6.3	1.37232	0.728691	0.26709	0.73291	0.332582	0.667418	-1.45051	-0.994835	<0.00001	<0.00001	127290	133467	390869	324661	103557	102774	182672	231388
WBGene00019872	Q9GYL3	Uncharacterized protein	CELE_R04E5.9 R04E5.9	R04E5.9	1.37232	0.728691	0.26709	0.73291	0.332582	0.667418	-1.45051	-0.994835	<0.00001	<0.00001	127290	133467	390869	324661	103557	102774	182672	231388
WBGene00012316	G5EC98	CTP synthase (EC 6.3.4.2) (UTP--ammonia ligase)	ctps-1 CELE_W06H3.3 W06H3.3	ctps-1	1.37215	0.728784	0.219248	0.780752	0.276755	0.723245	-1.8309	-1.39949	<0.00001	<0.00001	5.61e+07	5.88036e+07	1.94376e+08	2.148e+08	6.67104e+07	4.99628e+07	1.45727e+08	1.59175e+08
WBGene00019719	Q95ZL3	Uncharacterized protein	CELE_M01H9.3 M01H9.3	M01H9.3	1.3721	0.728809	0.324465	0.675535	0.398674	0.601326	-1.04238	-0.585442	<0.00001	0.00055	4.66751e+06	5.05861e+06	8.59073e+06	1.1659e+07	5.89739e+06	5.81809e+06	7.93511e+06	9.73549e+06
WBGene00001231	O01974	Eukaryotic translation initiation factor 3 subunit H (eIF3h)	eif-3.H C41D11.2	eif-3.H	1.37208	0.72882	0.236039	0.763961	0.294272	0.705728	-1.69373	-1.26322	<0.00001	<0.00001	5.61647e+07	5.74126e+07	1.77545e+08	1.90058e+08	6.04934e+07	4.95042e+07	1.19918e+08	1.4388e+08
WBGene00021270	O76616	Uncharacterized protein	pid-3 CELE_Y23H5A.3 Y23H5A.3	pid-3	1.37188	0.728927	0.251489	0.748511	0.310162	0.689838	-1.57513	-1.16437	<0.00001	<0.00001	1.6013e+07	1.76002e+07	5.01709e+07	4.98725e+07	2.07593e+07	1.51106e+07	3.59755e+07	4.38036e+07
WBGene00015938	G5EDH7	AANAT (Arylalkylamine N-AcetylTransferase) homolog	anat-1 C17H12.13 CELE_C17H12.13	anat-1	1.37156	0.729099	0.23097	0.76903	0.290362	0.709638	-1.73189	-1.30203	<0.00001	<0.00001	2.6978e+06	2.76461e+06	8.45613e+06	9.73132e+06	3.369e+06	2.52471e+06	6.80807e+06	7.59605e+06
WBGene00013768	D9PTP3	SLD5_C domain-containing protein	sld-5 CELE_Y113G7B.24 Y113G7B.24	sld-5	1.37113	0.729326	0.309587	0.690413	0.378479	0.621521	-1.16219	-0.747197	<0.00001	4e-05	661968	788555	1.57732e+06	1.65751e+06	906263	592214	1.1895e+06	1.27124e+06
WBGene00007602	Q9XVT2	Uncharacterized protein	C15C6.3 CELE_C15C6.3	C15C6.3	1.37112	0.729331	0.311644	0.688356	0.390491	0.609509	-1.11661	-0.648521	<0.00001	0.0002	938283	1.00391e+06	1.73032e+06	2.55958e+06	747133	898973	1.28412e+06	1.28525e+06
WBGene00019697	O61862	Uncharacterized protein	CELE_M01B12.4 M01B12.4	M01B12.4	1.37044	0.729694	0.236481	0.763519	0.29896	0.70104	-1.68226	-1.24192	<0.00001	<0.00001	1.53469e+06	1.50736e+06	4.37209e+06	5.44968e+06	1.83358e+06	1.38866e+06	3.60476e+06	3.95116e+06
WBGene00012600	E8MDV8	Uncharacterized protein	CELE_Y38E10A.22 Y38E10A.22	Y38E10A.22	1.37041	0.72971	0.242776	0.757224	0.303921	0.696079	-1.64285	-1.2048	<0.00001	<0.00001	6.69711e+06	7.39197e+06	2.20052e+07	2.19389e+07	7.35995e+06	5.78696e+06	1.44542e+07	1.56565e+07
WBGene00012936	Q9NAH1	DNA polymerase (EC 2.7.7.7)	pola-1 CELE_Y47D3A.29 Y47D3A.29	pola-1	1.37017	0.729834	0.335258	0.664742	0.405843	0.594157	-0.987789	-0.540708	<0.00001	0.00108	1.78564e+07	1.92219e+07	3.79162e+07	3.56019e+07	2.0465e+07	2.0133e+07	2.6361e+07	3.30749e+07
WBGene00004471	P51403	40S ribosomal protein S2	rps-2 C49H3.11	rps-2	1.37007	0.729888	0.240293	0.759707	0.298931	0.701069	-1.6617	-1.22876	<0.00001	<0.00001	9.24166e+08	8.38946e+08	2.70459e+09	2.86963e+09	7.54293e+08	6.2871e+08	1.46292e+09	1.78057e+09
WBGene00006755	P34609-10	JNK-interacting protein (JIP) (JNK MAP kinase scaffold protein) (Uncoordinated protein 16)	unc-16 egl-39 ZK1098.10	unc-16	1.36885	0.730543	0.242436	0.757564	0.299473	0.700527	-1.64597	-1.23988	<0.00001	<0.00001	430791	527871	1.37054e+06	1.62509e+06	601301	431392	1.0985e+06	1.31717e+06
WBGene00020778	O44883	Uncharacterized protein	CELE_T24E12.11 T24E12.11	T24E12.11	1.36881	0.730563	0.319684	0.680316	0.39411	0.60589	-1.08591	-0.631208	<0.00001	0.00027	12571.2	12974.2	25204.9	29157.8	30477.1	17149.2	45905.1	27313.7
WBGene00000892	Q9XXI7	PPIase cyclophilin-type domain-containing protein	cyn-16 CELE_Y17G7B.9 Y17G7B.9	cyn-16	1.36708	0.731486	0.238295	0.761705	0.297651	0.702349	-1.67369	-1.2475	<0.00001	<0.00001	1.29671e+06	1.3428e+06	3.94614e+06	4.491e+06	1.48868e+06	1.15134e+06	2.91612e+06	3.31339e+06
WBGene00001959	Q18590	BHLH domain-containing protein	hlh-15 C43H6.8 CELE_C43H6.8	hlh-15	1.36656	0.731767	0.266512	0.733488	0.345589	0.654411	-1.43131	-0.921358	<0.00001	<0.00001	59871.4	51660.1	120936	186018	36411.2	34604.5	68488.6	65987.6
WBGene00015515	Q17695	Spindly-like protein spdl-1	spdl-1 C06A8.5	spdl-1	1.36628	0.731912	0.216968	0.783032	0.291648	0.708352	-1.79771	-1.32333	<0.00001	<0.00001	61363	57677.2	272786	156827	87610.3	51317.9	186306	151121
WBGene00001229	Q18967	Eukaryotic translation initiation factor 3 subunit F (eIF3f) (Eukaryotic translation initiation factor 3 subunit 5)	eif-3.F D2013.7	eif-3.F	1.36605	0.73204	0.214546	0.785454	0.268705	0.731295	-1.86981	-1.44394	<0.00001	<0.00001	2.8115e+07	3.02887e+07	1.14271e+08	9.95453e+07	3.25468e+07	2.64074e+07	7.16138e+07	8.8833e+07
WBGene00017637	P90840	Uncharacterized protein	CELE_F20D6.8 F20D6.8	F20D6.8	1.36576	0.732193	0.238222	0.761778	0.33744	0.66256	-1.53171	-0.958745	<0.00001	<0.00001	3.07022e+06	3.11253e+06	5.66202e+06	1.4109e+07	1.47922e+06	1.52234e+06	3.36708e+06	2.52645e+06
WBGene00016151	Q18237	Structural maintenance of chromosomes protein 5	smc-5 C27A2.1	smc-5	1.36565	0.732252	0.327185	0.672815	0.401237	0.598763	-1.03573	-0.587404	<0.00001	0.00054	1.00959e+07	1.00781e+07	2.23554e+07	1.913e+07	1.43404e+07	1.12333e+07	1.97386e+07	1.84249e+07
WBGene00017545	Q19540	Recep_L_domain domain-containing protein	CELE_F18A1.1 F18A1.1	F18A1.1	1.36544	0.732367	0.231922	0.768078	0.28405	0.71595	-1.73622	-1.32179	<0.00001	<0.00001	488774	392510	1.44658e+06	1.47205e+06	425332	353507	827101	1.13597e+06
WBGene00010479	G5EDH3	Uncharacterized protein	CELE_K01G5.8 K01G5.8	K01G5.8	1.36478	0.73272	0.319792	0.680208	0.395896	0.604104	-1.08544	-0.642396	<0.00001	0.00023	64645.9	76565.2	133875	166485	99942.2	54984.9	142344	94061.9
WBGene00004493	Q1XFY9	40S ribosomal protein S24	rps-24 CELE_T07A9.11 T07A9.11	rps-24	1.3643	0.732978	0.262384	0.737616	0.323649	0.676351	-1.49044	-1.06592	<0.00001	<0.00001	5.41092e+08	4.98278e+08	1.38453e+09	1.53734e+09	4.79828e+08	3.84298e+08	8.18771e+08	9.87052e+08
WBGene00001227	P30642	Eukaryotic translation initiation factor 3 subunit D (eIF3d) (Eukaryotic translation initiation factor 3 subunit 7)	eif-3.D R08D7.3	eif-3.D	1.36426	0.732997	0.222656	0.777344	0.278178	0.721822	-1.80253	-1.38172	<0.00001	<0.00001	8.07322e+07	8.27103e+07	2.73107e+08	2.9751e+08	8.65828e+07	6.80748e+07	1.85156e+08	2.16152e+08
WBGene00194641	G4S7A1	TIL domain-containing protein	CELE_F47G3.4 F47G3.4	F47G3.4	1.36423	0.733014	0.202362	0.797638	0.254651	0.745349	-1.9815	-1.54843	<0.00001	<0.00001	1.15532e+06	1.61911e+06	4.61573e+06	6.32007e+06	1.56257e+06	1.36417e+06	3.95352e+06	4.61292e+06
WBGene00004487	O18240	40S ribosomal protein S18	rps-18 CELE_Y57G11C.16 Y57G11C.16	rps-18	1.36404	0.733114	0.253557	0.746443	0.31225	0.68775	-1.55917	-1.14434	<0.00001	<0.00001	5.04673e+08	4.34864e+08	1.30084e+09	1.46506e+09	4.51695e+08	3.40673e+08	7.74686e+08	9.70556e+08
WBGene00021943	A0A1I6CMC9	SHSP domain-containing protein	CELE_Y55F3BR.6 Y55F3BR.6	Y55F3BR.6	1.36276	0.733805	0.23992	0.76008	0.299655	0.700345	-1.67477	-1.22965	<0.00001	<0.00001	2.68523e+06	3.73546e+06	9.07649e+06	1.12647e+07	3.4765e+06	4.10488e+06	8.76357e+06	8.95539e+06
WBGene00010677	Q21351	Ras-Gtpase-activating protein SH3 (Three) domain-Binding Protein	gtbp-1 CELE_K08F4.2 K08F4.2	gtbp-1	1.36234	0.734031	0.257989	0.742011	0.318197	0.681803	-1.52581	-1.09715	<0.00001	<0.00001	1.29371e+08	1.16136e+08	3.4459e+08	3.6152e+08	1.1128e+08	9.51972e+07	1.99985e+08	2.42437e+08
WBGene00013464	A0A061ACY6	Peptidase_M3 domain-containing protein	CELE_Y67H2A.7 Y67H2A.7	Y67H2A.7	1.36221	0.734101	0.293742	0.706258	0.358265	0.641735	-1.26516	-0.834463	<0.00001	<0.00001	426063	438054	1.00836e+06	1.06928e+06	498137	457557	767235	944631
WBGene00017442	Q19434	Aminotran_5 domain-containing protein	CELE_F13H8.9 F13H8.9	F13H8.9	1.36178	0.734335	0.362284	0.637716	0.435856	0.564144	-0.827686	-0.379248	<0.00001	0.00825	2.51895e+06	3.34097e+06	4.85745e+06	5.45759e+06	4.29807e+06	3.38734e+06	5.30272e+06	4.64477e+06
WBGene00006523	G5ED20	RING-type domain-containing protein (Tandem-array-modifier protein)	tam-1 CELE_F26G5.9 F26G5.9	tam-1	1.36095	0.734782	0.269934	0.730066	0.337443	0.662557	-1.42704	-0.97298	<0.00001	<0.00001	523474	509864	1.24612e+06	1.54865e+06	565470	581072	1.15679e+06	1.09441e+06
WBGene00012386	Q7K783	SEC7 domain-containing protein	agef-1 CELE_Y6B3A.1 Y6B3A.1	agef-1	1.36027	0.73515	0.245427	0.754573	0.302319	0.697681	-1.61801	-1.21814	<0.00001	<0.00001	4.30584e+06	4.69441e+06	1.2846e+07	1.48255e+07	5.50127e+06	4.01518e+06	9.96799e+06	1.19937e+07
WBGene00002083	P27639	Eukaryotic initiation factor 4A (eIF-4A) (EC 3.6.4.13) (ATP-dependent RNA helicase eIF4A) (Initiation factor 1)	inf-1 F57B9.6	inf-1	1.36019	0.73519	0.227649	0.772351	0.283857	0.716143	-1.75991	-1.3376	<0.00001	<0.00001	3.19705e+08	3.26332e+08	1.16175e+09	1.03008e+09	3.68769e+08	3.00219e+08	7.73065e+08	9.14728e+08
WBGene00020131	Q86GV3	Receptor-type guanylate cyclase gcy-28 (EC 4.6.1.2) (GCY-X1)	gcy-28 T01A4.1	gcy-28	1.35996	0.735314	0.317535	0.682465	0.387818	0.612182	-1.10439	-0.676235	<0.00001	0.00013	97703.9	92016.3	201499	206258	107866	78827.2	148017	146685
WBGene00017937	Q09983	Uncharacterized protein	CELE_F30H5.3 F30H5.3	F30H5.3	1.35806	0.736347	0.26426	0.73574	0.315343	0.684657	-1.47812	-1.10124	<0.00001	<0.00001	285865	265217	777359	756937	294983	236001	467600	685249
WBGene00011798	Q9XUP7	CHK domain-containing protein	CELE_T16G1.4 T16G1.4	T16G1.4	1.35793	0.736417	0.299728	0.700272	0.36308	0.63692	-1.22827	-0.804027	<0.00001	1e-05	5.20471e+06	6.04183e+06	1.31487e+07	1.31273e+07	7.0592e+06	6.27862e+06	1.03765e+07	1.3021e+07
WBGene00021334	Q9BL83	Vesicle-fusing ATPase (EC 3.6.4.6)	vps-4 CELE_Y34D9A.10 Y34D9A.10	vps-4	1.35752	0.736638	0.243124	0.756876	0.300901	0.699099	-1.63673	-1.22263	<0.00001	<0.00001	2.75286e+07	3.01269e+07	8.38718e+07	9.56168e+07	3.35497e+07	2.63751e+07	6.44438e+07	7.47821e+07
WBGene00021288	Q9TYL0	C-type LECtin	clec-123 CELE_Y25C1A.1 Y25C1A.1	clec-123	1.35712	0.736856	0.238063	0.761937	0.29243	0.70757	-1.67131	-1.26173	<0.00001	<0.00001	2.20965e+06	2.25644e+06	7.85439e+06	6.43963e+06	2.23574e+06	1.90847e+06	4.23605e+06	5.79137e+06
WBGene00016888	A0A5K1ICF1	RING-type E3 ubiquitin transferase (EC 2.3.2.27)	znf-598 C52E12.1 CELE_C52E12.1	znf-598	1.35699	0.736924	0.311554	0.688446	0.380202	0.619798	-1.14091	-0.708894	<0.00001	7e-05	6.0495e+06	5.85174e+06	1.22812e+07	1.40172e+07	6.67779e+06	5.60293e+06	9.52591e+06	1.04939e+07
WBGene00001497	Q86B36	Phenylalanine--tRNA ligase (EC 6.1.1.20)	fars-1 CELE_T08B2.9 T08B2.9	fars-1	1.35655	0.737166	0.224452	0.775548	0.28136	0.71864	-1.78783	-1.3552	<0.00001	<0.00001	4.57621e+07	4.54703e+07	1.63442e+08	1.51793e+08	5.17147e+07	4.50966e+07	1.18964e+08	1.28309e+08
WBGene00044794	Q1RPT8	Uncharacterized protein	CELE_Y59A8B.25 Y59A8B.25	Y59A8B.25	1.35622	0.737342	0.310726	0.689274	0.374618	0.625382	-1.14922	-0.75404	<0.00001	3e-05	1.187e+06	1.18612e+06	2.58708e+06	2.67715e+06	1.5559e+06	1.11621e+06	2.04354e+06	2.41724e+06
WBGene00001480	A0A0K3AS63	Flavin-containing monooxygenase (EC 1.-.-.-)	fmo-5 CELE_H24K24.5 H24K24.5	fmo-5	1.35586	0.737538	0.251335	0.748665	0.312897	0.687103	-1.57455	-1.13679	<0.00001	<0.00001	199050	201853	606810	587383	212086	191119	443408	442006
WBGene00003155	Q9XVR7	DNA helicase (EC 3.6.4.12)	mcm-3 C25D7.6 CELE_C25D7.6	mcm-3	1.35487	0.738079	0.2296	0.7704	0.286332	0.713668	-1.74571	-1.32056	<0.00001	<0.00001	4.83383e+07	4.70509e+07	1.65688e+08	1.54381e+08	4.67858e+07	3.95987e+07	1.01973e+08	1.13336e+08
WBGene00002136	O62136	Innexin-14 (Protein opu-14)	inx-14 opu-14 F07A5.1	inx-14	1.35468	0.73818	0.301388	0.698612	0.368698	0.631302	-1.2128	-0.776434	<0.00001	2e-05	1.22082e+06	1.20905e+06	2.84752e+06	2.78489e+06	1.34383e+06	1.26132e+06	2.19525e+06	2.2654e+06
WBGene00017641	H2KZD5	Piwi domain-containing protein	csr-1 CELE_F20D12.1 F20D12.1	csr-1	1.3543	0.738389	0.227262	0.772738	0.280877	0.719123	-1.76496	-1.3486	<0.00001	<0.00001	1.06674e+08	1.044e+08	3.70394e+08	3.47302e+08	9.92423e+07	8.87844e+07	2.12553e+08	2.68848e+08
WBGene00004490	P49197	40S ribosomal protein S21	rps-21 F37C12.11	rps-21	1.35428	0.738399	0.235138	0.764862	0.295053	0.704947	-1.6868	-1.26701	<0.00001	<0.00001	2.70345e+08	2.45064e+08	7.11721e+08	9.64814e+08	2.39104e+08	1.74849e+08	4.45494e+08	5.4353e+08
WBGene00009650	O17869	CYCLIN domain-containing protein	ccnk-1 CELE_F43D2.1 F43D2.1	ccnk-1	1.35407	0.738513	0.237816	0.762184	0.298754	0.701246	-1.67545	-1.23321	<0.00001	<0.00001	1.5783e+06	1.62314e+06	5.55603e+06	4.7044e+06	1.46844e+06	1.31257e+06	3.28076e+06	3.24694e+06
WBGene00015067	O16497	Carboxylic ester hydrolase (EC 3.1.1.-)	cest-35.1 B0238.1 CELE_B0238.1	cest-35.1	1.35341	0.738873	0.224686	0.775314	0.281671	0.718329	-1.78124	-1.35178	<0.00001	<0.00001	1.98871e+06	2.17975e+06	6.47825e+06	7.90564e+06	2.10546e+06	1.85396e+06	4.79877e+06	5.2987e+06
WBGene00009126	B7WNA0	Pyruvate kinase (EC 2.7.1.40)	pyk-1 CELE_F25H5.3 F25H5.3	pyk-1	1.35334	0.738915	0.232725	0.767275	0.29062	0.70938	-1.72114	-1.28892	<0.00001	<0.00001	2.73329e+08	2.69599e+08	8.98947e+08	8.91041e+08	3.46922e+08	3.1262e+08	7.84621e+08	8.25269e+08
WBGene00003924	Q9N599	Proteasome subunit alpha type-4 (EC 3.4.25.1) (Proteasome subunit alpha 3)	pas-3 Y110A7A.14	pas-3	1.35192	0.739689	0.199237	0.800763	0.248682	0.751318	-2.00532	-1.59388	<0.00001	<0.00001	3.15722e+07	3.20069e+07	1.33795e+08	1.21739e+08	3.59839e+07	3.00527e+07	8.98934e+07	1.09616e+08
WBGene00000645	Q9TZ57	Col_cuticle_N domain-containing protein	col-69 CELE_K01A2.7 K01A2.7	col-69	1.35133	0.740012	0.235725	0.764275	0.295145	0.704855	-1.6884	-1.2493	<0.00001	<0.00001	4.18033e+06	4.25768e+06	1.21863e+07	1.51716e+07	4.11808e+06	4.53023e+06	9.22605e+06	1.14276e+07
WBGene00007001	G5EDF5	Elongation factor Tu, mitochondrial	tufm-2 C43E11.4 CELE_C43E11.4	tufm-2	1.3509	0.740247	0.320828	0.679172	0.388992	0.611008	-1.08194	-0.652687	<0.00001	0.00019	8.64746e+06	8.17785e+06	1.72957e+07	1.83224e+07	8.82926e+06	7.86318e+06	1.25784e+07	1.36413e+07
WBGene00003922	O17586	Proteasome subunit alpha type-6 (EC 3.4.25.1) (Proteasome subunit alpha 1)	pas-1 C15H11.7	pas-1	1.35047	0.740483	0.21732	0.78268	0.271075	0.728925	-1.8462	-1.4233	<0.00001	<0.00001	1.30336e+08	1.3473e+08	4.48688e+08	5.05948e+08	1.47306e+08	1.34899e+08	3.47346e+08	4.11508e+08
WBGene00004046	Q94230	Pur alpha Like Protein	plp-1 CELE_F45E4.2 F45E4.2	plp-1	1.35041	0.740518	0.262364	0.737636	0.324288	0.675712	-1.4868	-1.05681	<0.00001	<0.00001	5.35951e+07	5.09084e+07	1.34681e+08	1.5913e+08	5.14298e+07	4.63518e+07	9.40429e+07	1.09702e+08
WBGene00044150	Q566A9	Uncharacterized protein	CELE_VB0395L.1 VB0395L.1	VB0395L.1	1.34962	0.740951	0.221212	0.778788	0.274412	0.725588	-1.81161	-1.38421	<0.00001	<0.00001	380396	405327	1.26903e+06	1.49715e+06	356985	302925	1.02851e+06	716394
WBGene00003916	Q9TW45-5	Serine/threonine-protein kinase par-1 (EC 2.7.11.1)	par-1 H39E23.1	par-1	1.34923	0.741162	0.289865	0.710135	0.355396	0.644604	-1.29285	-0.872936	<0.00001	<0.00001	1.60604e+06	1.52979e+06	3.76461e+06	3.91779e+06	1.87446e+06	1.41865e+06	2.9912e+06	2.9817e+06
WBGene00008218	O17687	SHNi-TPR domain-containing protein	nasp-2 C50B6.2 CELE_C50B6.2	nasp-2	1.34908	0.741245	0.247039	0.752961	0.302936	0.697064	-1.60579	-1.20647	<0.00001	<0.00001	1.59801e+08	1.59055e+08	4.60071e+08	5.11782e+08	1.62801e+08	1.2715e+08	3.01271e+08	3.65914e+08
WBGene00022159	Q95XN2-2	Mitochondrial-processing peptidase subunit alpha (Alpha-MPP) (Inactive zinc metalloprotease mppa-1)	mppa-1 Y71G12B.24	mppa-1	1.34905	0.741262	0.256412	0.743588	0.314986	0.685014	-1.53463	-1.12023	<0.00001	<0.00001	3.43339e+06	3.42934e+06	1.03907e+07	9.51114e+06	3.82309e+06	3.26752e+06	7.06569e+06	8.35458e+06
WBGene00013807	E8MDW0	Uncharacterized protein	CELE_Y116A8C.30 Y116A8C.30	Y116A8C.30	1.34856	0.741534	0.335565	0.664435	0.404386	0.595614	-0.987308	-0.570065	<0.00001	0.0007	2.22348e+06	1.97293e+06	4.01597e+06	4.29313e+06	2.47023e+06	1.89929e+06	3.09813e+06	3.33766e+06
WBGene00016586	A3QMB7	Uncharacterized protein	C42C1.8 CELE_C42C1.8	C42C1.8	1.34804	0.741819	0.320506	0.679494	0.3886	0.6114	-1.0886	-0.6535	<0.00001	0.00019	782132	667917	1.54026e+06	1.53395e+06	672637	726104	1.05216e+06	1.14854e+06
WBGene00000750	Q21039	COLlagen	col-177 CELE_F59F3.2 F59F3.2	col-177	1.34803	0.741825	0.274354	0.725646	0.352024	0.647976	-1.36625	-0.900691	<0.00001	<0.00001	547693	591192	1.84745e+06	1.16481e+06	649019	462430	1.03983e+06	1.00603e+06
WBGene00000981	Q18639	DeHydrogenases, Short chain	dhs-18 C45B11.3 CELE_C45B11.3	dhs-18	1.34801	0.741837	0.309448	0.690552	0.376557	0.623443	-1.15675	-0.724067	<0.00001	6e-05	2.64107e+07	2.50606e+07	5.4567e+07	6.02939e+07	2.5792e+07	2.64344e+07	4.02549e+07	4.62135e+07
WBGene00022455	Q9N588	Thymidylate synthase (EC 2.1.1.45)	tyms-1 CELE_Y110A7A.4 Y110A7A.4	tyms-1	1.34784	0.741926	0.239281	0.760719	0.294695	0.705305	-1.6665	-1.25395	<0.00001	<0.00001	1.29284e+07	1.38126e+07	4.52201e+07	3.97945e+07	1.45332e+07	1.25293e+07	2.87711e+07	3.59984e+07
WBGene00001858	H2KYC8	HIstone H1 Like	hil-7 C01B10.5 CELE_C01B10.5	hil-7	1.34748	0.742128	0.549732	0.450268	0.6227	0.3773	0.287677	0.71313	0.01442	7e-05	7.08127e+06	6.70748e+06	5.75491e+06	5.53903e+06	4.06983e+06	5.2066e+06	2.69491e+06	2.92577e+06
WBGene00002025	G8JYF5	Chaperonin homolog Hsp-60, mitochondrial	hsp-60 CELE_Y22D7AL.5 Y22D7AL.5	hsp-60	1.3474	0.742168	0.26906	0.73094	0.332351	0.667649	-1.43605	-1.00081	<0.00001	<0.00001	5.86331e+08	5.30349e+08	1.36159e+09	1.67203e+09	5.2723e+08	4.92958e+08	9.2853e+08	1.12089e+09
WBGene00016123	Q8IG45	4HBT domain-containing protein	C25H3.14 CELE_C25H3.14	C25H3.14	1.34737	0.742184	0.32953	0.67047	0.401173	0.598827	-1.01586	-0.578501	<0.00001	0.00062	4.15094e+06	4.0471e+06	7.41048e+06	9.26947e+06	4.17238e+06	3.83197e+06	5.78563e+06	6.16236e+06
WBGene00022448	Q9N492	Peptidyl-prolyl cis-trans isomerase (EC 5.2.1.8)	pinn-1 CELE_Y110A2AL.13 Y110A2AL.13	pinn-1	1.34729	0.742231	0.299369	0.700631	0.359382	0.640618	-1.22437	-0.839494	<0.00001	<0.00001	1.34504e+07	1.3401e+07	2.96257e+07	3.32164e+07	1.33192e+07	9.9814e+06	1.84036e+07	2.31309e+07
WBGene00017799	O16927	Signal recognition particle 14 kDa protein (SRP14)	F25G6.8	F25G6.8	1.34686	0.742467	0.261095	0.738905	0.322559	0.677441	-1.49437	-1.08236	<0.00001	<0.00001	7.38504e+06	8.25422e+06	1.97102e+07	2.45493e+07	7.93801e+06	6.09031e+06	1.42427e+07	1.52197e+07
WBGene00018491	Q9UAV5	Malate dehydrogenase (EC 1.1.1.37)	mdh-1 CELE_F46E10.10 F46E10.10	mdh-1	1.34645	0.742694	0.159198	0.840802	0.202497	0.797503	-2.39268	-1.97707	<0.00001	<0.00001	2.74343e+08	2.97175e+08	1.33738e+09	1.68107e+09	3.43901e+08	2.95506e+08	1.15805e+09	1.36015e+09
WBGene00015920	A0A1N7SYP7	Eukaryotic translation initiation factor 3 subunit L (eIF3l)	eif-3.l eif-3.L C17G10.9 CELE_C17G10.9	eif-3.l	1.34638	0.742734	0.252263	0.747737	0.30733	0.69267	-1.56814	-1.16864	<0.00001	<0.00001	5.27028e+07	4.98609e+07	1.51422e+08	1.52588e+08	5.70525e+07	4.76363e+07	1.04413e+08	1.31538e+08
WBGene00013805	D3NQA9	Carbonic anhydrase (EC 4.2.1.1) (Carbonate dehydratase)	bca-2 CELE_Y116A8C.28 Y116A8C.28	bca-2	1.34634	0.742753	0.562081	0.437919	0.592956	0.407044	0.422657	0.746679	0.00277	4e-05	2.29252e+07	2.01979e+07	2.17456e+07	1.18518e+07	3.15569e+07	2.60667e+07	2.97288e+07	9.82786e+06
WBGene00008362	I7KSC2	Cleavage Factor IM (CFIm) homolog	cfim-2 CELE_D1046.1 D1046.1	cfim-2	1.34627	0.742792	0.333733	0.666267	0.401787	0.598213	-0.997844	-0.570396	<0.00001	0.0007	919071	1.00907e+06	1.84833e+06	2.00102e+06	864985	925861	1.22612e+06	1.44024e+06
WBGene00013595	K8ESC5	Cysteine protease atg-4.1 (EC 3.4.22.-) (Autophagy-related protein 4 homolog 1)	atg-4.1 Y87G2A.3	atg-4.1	1.34503	0.743475	0.255055	0.744945	0.320021	0.679979	-1.52868	-1.09288	<0.00001	<0.00001	2.0722e+06	2.15393e+06	5.20515e+06	7.13823e+06	2.26245e+06	1.898e+06	4.41695e+06	4.42315e+06
WBGene00018853	Q94241	Yeast SEC homolog	sec-22 CELE_F55A4.1 F55A4.1	sec-22	1.34501	0.743487	0.28787	0.71213	0.352614	0.647386	-1.30627	-0.879659	<0.00001	<0.00001	7.28637e+06	7.73332e+06	1.78538e+07	1.93018e+07	8.16334e+06	7.01944e+06	1.44518e+07	1.34232e+07
WBGene00003951	Q9XUV0	Proteasome subunit pbs-5 (EC 3.4.25.1)	pbs-5 K05C4.1	pbs-5	1.34475	0.74363	0.208045	0.791955	0.258337	0.741663	-1.92856	-1.5196	<0.00001	<0.00001	4.11981e+07	4.34241e+07	1.65111e+08	1.57016e+08	4.7841e+07	4.10835e+07	1.15943e+08	1.39352e+08
WBGene00001073	G5EC91	Thioredoxin domain-containing protein (Thioredoxin-like protein DPY-11)	dpy-11 CELE_F46E10.9 F46E10.9	dpy-11	1.34414	0.743969	0.371684	0.628316	0.459127	0.540873	-0.735988	-0.24296	<0.00001	0.03033	1.70991e+07	1.33595e+07	2.03505e+07	3.11386e+07	2.02579e+07	1.65207e+07	2.0889e+07	2.24379e+07
WBGene00012344	E2JL06	YchF-GTPase_C domain-containing protein	ola-1 CELE_W08E3.3 W08E3.3	ola-1	1.34398	0.744058	0.23578	0.76422	0.293095	0.706905	-1.69832	-1.27266	<0.00001	<0.00001	4.3051e+07	4.85896e+07	1.53657e+08	1.43373e+08	4.91931e+07	4.29566e+07	1.0742e+08	1.14832e+08
WBGene00021826	G5EES9	ThioredoXin-Like (Thioredoxin-like protein) (Thioredoxin-like protein TXL)	txl-1 txl CELE_Y54E10A.3 Y54E10A.3	txl-1	1.34367	0.744229	0.22507	0.77493	0.274683	0.725317	-1.8284	-1.43591	<0.00001	<0.00001	7.16061e+07	1.18173e+08	3.30185e+08	3.23234e+08	1.42814e+08	8.79119e+07	2.74729e+08	3.34517e+08
WBGene00020930	A0A2X0RWL7	BHLH domain-containing protein	hlh-30 CELE_W02C12.3 W02C12.3	hlh-30	1.34352	0.744315	0.255204	0.744796	0.318414	0.681586	-1.5231	-1.10627	<0.00001	<0.00001	2.25041e+06	1.94243e+06	7.26922e+06	4.96729e+06	2.03337e+06	1.6102e+06	3.72051e+06	4.0788e+06
WBGene00000711	A3QM98	Col_cuticle_N domain-containing protein	col-138 C52D10.13 CELE_C52D10.13	col-138	1.3434	0.744381	0.76952	0.23048	0.801532	0.198468	1.39554	1.94727	<0.00001	<0.00001	73434.4	328741	48412.7	72043.4	205377	380321	74955.7	70069.2
WBGene00000751	O17641	Col_cuticle_N domain-containing protein	col-178 C34F6.2 CELE_C34F6.2	col-178	1.3434	0.744381	0.76952	0.23048	0.801532	0.198468	1.39554	1.94727	<0.00001	<0.00001	73434.4	328741	48412.7	72043.4	205377	380321	74955.7	70069.2
WBGene00000752	O17642	Col_cuticle_N domain-containing protein	col-179 C34F6.3 CELE_C34F6.3	col-179	1.3434	0.744381	0.76952	0.23048	0.801532	0.198468	1.39554	1.94727	<0.00001	<0.00001	73434.4	328741	48412.7	72043.4	205377	380321	74955.7	70069.2
WBGene00000609	P91249	Col_cuticle_N domain-containing protein	col-20 CELE_F11G11.11 F11G11.11	col-20	1.3434	0.744381	0.76952	0.23048	0.801532	0.198468	1.39554	1.94727	<0.00001	<0.00001	73434.4	328741	48412.7	72043.4	205377	380321	74955.7	70069.2
WBGene00008405	Q09512	Tubulin--tyrosine ligase-like protein 12 (Inactive tubulin--tyrosine ligase-like protein 12)	ttll-12 D2013.9	ttll-12	1.34316	0.744514	0.24581	0.75419	0.301813	0.698187	-1.61471	-1.20464	<0.00001	<0.00001	2.18646e+07	2.33196e+07	6.45498e+07	7.40832e+07	2.372e+07	2.13984e+07	4.6976e+07	5.73968e+07
WBGene00001607	O02225	Glutamine synthetase (EC 6.3.1.2)	gln-6 C28D4.3 CELE_C28D4.3	gln-6	1.34286	0.744682	0.309565	0.690435	0.371083	0.628917	-1.15788	-0.758089	<0.00001	3e-05	7.95829e+07	7.42387e+07	1.74712e+08	1.68361e+08	8.10869e+07	6.86149e+07	1.13486e+08	1.40231e+08
WBGene00001228	O61820	Eukaryotic translation initiation factor 3 subunit E (eIF3e) (Eukaryotic translation initiation factor 3 subunit 6)	eif-3.E B0511.10	eif-3.E	1.34239	0.74494	0.227774	0.772226	0.28307	0.71693	-1.75902	-1.33878	<0.00001	<0.00001	2.58796e+07	2.77981e+07	9.71566e+07	8.48279e+07	2.61826e+07	2.3441e+07	5.81113e+07	6.75701e+07
WBGene00006993	A0A1I6CM54	Doublecortin-like and CAM kinase-like protein	zyg-8 CELE_Y79H2A.11 Y79H2A.11	zyg-8	1.34206	0.745125	0.269648	0.730352	0.334176	0.665824	-1.42374	-1.00531	<0.00001	<0.00001	2.17439e+06	2.41357e+06	5.30065e+06	7.12601e+06	2.79853e+06	2.18918e+06	4.92066e+06	5.01701e+06
WBGene00007053	O61845	Chromodomain and Helicase Domain protein	chd-7 CELE_T04D1.4 T04D1.4	chd-7	1.34197	0.745175	0.367206	0.632794	0.438112	0.561888	-0.784813	-0.358743	<0.00001	0.0103	3.3112e+06	3.18281e+06	5.4323e+06	5.75859e+06	2.45365e+06	2.76733e+06	3.13782e+06	3.5582e+06
WBGene00021345	Q9BKQ2	Uncharacterized protein	CELE_Y37B11A.3 Y37B11A.3	Y37B11A.3	1.34186	0.745232	0.356172	0.643828	0.427015	0.572985	-0.842704	-0.425404	<0.00001	0.00488	4.02374e+06	3.50124e+06	7.77307e+06	5.8293e+06	3.21393e+06	3.68446e+06	4.88202e+06	4.3745e+06
WBGene00011878	Q1ZXT2	G_PROTEIN_RECEP_F1_2 domain-containing protein	ador-1 CELE_T21B4.4 T21B4.4	ador-1	1.34184	0.745244	0.568031	0.431969	0.62055	0.37945	0.290887	0.619366	0.01395	0.00033	1.56719e+06	3.78518e+06	1.61281e+06	2.4575e+06	2.37683e+06	4.93185e+06	2.39553e+06	2.07354e+06
WBGene00001167	P29691	Elongation factor 2 (EF-2)	eef-2 F25H5.4	eef-2	1.34068	0.745888	0.188276	0.811724	0.232683	0.767317	-2.1082	-1.72511	<0.00001	<0.00001	1.61345e+09	1.64308e+09	7.00585e+09	7.03424e+09	1.71657e+09	1.3264e+09	4.48064e+09	5.55411e+09
WBGene00002263	G5EFU3	Ce-LEA (Plant Late Embryo Abundant (LEA) related)	lea-1 lea CELE_K08H10.1 K08H10.1	lea-1	1.33968	0.746448	0.228647	0.771353	0.277392	0.722608	-1.75419	-1.36955	<0.00001	<0.00001	1.61638e+08	1.62379e+08	5.5228e+08	5.40808e+08	1.78707e+08	1.52742e+08	3.67412e+08	4.96015e+08
WBGene00010425	Q9XXT5	LNS2 domain-containing protein	lpin-1 CELE_H37A05.1 H37A05.1	lpin-1	1.33942	0.746594	0.242758	0.757242	0.298088	0.701912	-1.64125	-1.2389	<0.00001	<0.00001	7.67958e+06	7.91004e+06	2.46586e+07	2.39707e+07	8.89929e+06	7.32835e+06	1.77863e+07	2.04253e+07
WBGene00006704	P34477	Probable ubiquitin-conjugating enzyme E2 7 (EC 2.3.2.23) (E2 ubiquitin-conjugating enzyme 7) (Ubiquitin carrier protein 7) (Ubiquitin-protein ligase 7)	ubc-7 F58A4.10	ubc-7	1.33918	0.746725	0.215911	0.784089	0.268757	0.731243	-1.85693	-1.44948	<0.00001	<0.00001	1.33013e+07	1.41193e+07	5.3622e+07	4.59569e+07	1.52312e+07	1.22398e+07	3.48974e+07	3.98464e+07
WBGene00015266	Q965N3	Polyribonucleotide nucleotidyltransferase (EC 2.7.7.8)	BE0003N10.1 CELE_BE0003N10.1	BE0003N10.1	1.33868	0.747007	0.301495	0.698505	0.362662	0.637338	-1.21009	-0.811349	<0.00001	1e-05	3.48717e+06	3.6476e+06	7.7872e+06	8.74267e+06	3.73272e+06	3.17219e+06	5.47721e+06	6.65743e+06
WBGene00007573	Q17961	Uncharacterized protein	C14B1.2 CELE_C14B1.2	C14B1.2	1.33752	0.747654	0.335394	0.664606	0.400356	0.599644	-0.98686	-0.571465	<0.00001	0.00069	2.00707e+06	1.77099e+06	3.51845e+06	3.96804e+06	1.50509e+06	1.45319e+06	1.93583e+06	2.495e+06
WBGene00021857	G5EGT7	Eukaryotic translation initiation factor 5B (Translation initiation factor IF-2)	iffb-1 CELE_Y54F10BM.2 Y54F10BM.2	iffb-1	1.33728	0.747788	0.26846	0.73154	0.327887	0.672113	-1.44667	-1.05061	<0.00001	<0.00001	4.69808e+07	4.99417e+07	1.34402e+08	1.29706e+08	5.77294e+07	4.28014e+07	9.92432e+07	1.06828e+08
WBGene00002267	Q18625	Galectin	lec-4 C44F1.3 CELE_C44F1.3	lec-4	1.33708	0.7479	0.325502	0.674498	0.394136	0.605864	-1.04349	-0.620551	<0.00001	0.00032	2.67595e+07	2.80365e+07	5.07922e+07	6.2755e+07	3.08268e+07	2.94067e+07	4.56267e+07	4.69639e+07
WBGene00008808	O62169	Nematocin receptor 2	ntr-2 F14F4.1	ntr-2	1.33598	0.748516	0.204082	0.795918	0.251012	0.748988	-1.98155	-1.57291	<0.00001	<0.00001	222374	307693	1.06926e+06	997994	298443	244003	707176	911413
WBGene00021420	Q95XS1	Signal sequence receptor subunit gamma (Translocon-associated protein subunit gamma)	trap-3 CELE_Y38F2AR.2 Y38F2AR.2	trap-3	1.33569	0.748678	0.379031	0.620969	0.456182	0.543818	-0.689445	-0.251588	3e-05	0.02823	3.62868e+07	3.4791e+07	4.78914e+07	6.85562e+07	2.64745e+07	2.87969e+07	3.51372e+07	3.07523e+07
WBGene00020970	A0A1T5HUK8	Uncharacterized protein	CELE_W03A5.6 W03A5.6	W03A5.6	1.33539	0.748844	0.300202	0.699798	0.360721	0.639279	-1.22198	-0.823887	<0.00001	<0.00001	1.17022e+06	1.05309e+06	2.68927e+06	2.49347e+06	1.12392e+06	967489	1.68849e+06	2.01796e+06
WBGene00006888	Q65XX1	RNA helicase (EC 3.6.4.13)	vbh-1 CELE_Y54E10A.9 Y54E10A.9	vbh-1	1.33511	0.749004	0.295057	0.704943	0.354832	0.645168	-1.2586	-0.854401	<0.00001	<0.00001	1.32111e+08	1.13635e+08	3.09014e+08	2.78117e+08	9.65487e+07	9.17129e+07	1.52505e+08	1.89799e+08
WBGene00003947	Q966I8	Proteasome subunit beta (EC 3.4.25.1)	pbs-1 CELE_K08D12.1 K08D12.1	pbs-1	1.33494	0.749095	0.177957	0.822043	0.220378	0.779622	-2.20754	-1.82459	<0.00001	<0.00001	2.99709e+07	2.95491e+07	1.35282e+08	1.39661e+08	3.31121e+07	2.63067e+07	9.4252e+07	1.15951e+08
WBGene00003156	A0A061AL94	DNA replication licensing factor mcm-4	mcm-4 CELE_Y39G10AR.14 Y39G10AR.14	mcm-4	1.33472	0.749218	0.27278	0.72722	0.329967	0.670033	-1.41537	-1.02255	<0.00001	<0.00001	1.1265e+07	1.05293e+07	2.87011e+07	2.94016e+07	1.11036e+07	9.16035e+06	1.86986e+07	2.24495e+07
WBGene00010221	Q20955	Uncharacterized protein	CELE_F57G12.1 F57G12.1	F57G12.1	1.33452	0.749333	0.244249	0.755751	0.300864	0.699136	-1.63746	-1.2241	<0.00001	<0.00001	62906.8	77990.4	212726	223237	76399.2	62174.8	160655	161358
WBGene00044811	Q1EPL7	Uncharacterized protein	CELE_F12E12.11 F12E12.11	F12E12.11	1.33448	0.749353	0.208047	0.791953	0.25767	0.74233	-1.92779	-1.52415	<0.00001	<0.00001	7.23314e+06	7.4388e+06	2.69645e+07	2.88858e+07	7.37613e+06	6.61134e+06	1.85519e+07	2.17449e+07
WBGene00000838	A0A0K3ASX8	CULLIN_2 domain-containing protein	cul-3 CELE_Y108G3AL.1 Y108G3AL.1	cul-3	1.33448	0.749353	0.273191	0.726809	0.331289	0.668711	-1.41684	-1.02462	<0.00001	<0.00001	1.00998e+07	1.19646e+07	2.93507e+07	2.93503e+07	1.24922e+07	9.44108e+06	2.0766e+07	2.35064e+07
WBGene00022246	Q9GUF1	ACid Phosphatase family	acp-7 CELE_Y73B6BL.25 Y73B6BL.25	acp-7	1.33446	0.749368	0.199031	0.800969	0.251496	0.748504	-2.00141	-1.5735	<0.00001	<0.00001	396291	417276	1.80705e+06	1.46703e+06	665918	684757	2.03503e+06	1.98485e+06
WBGene00000412	G5EE89	CaDmium Responsive (Cadmium-inducible lysosomal protein CDR-1)	cdr-1 CELE_F35E8.11 F35E8.11	cdr-1	1.33394	0.749657	0.388484	0.611516	0.457258	0.542742	-0.657085	-0.257002	5e-05	0.02699	1.64266e+06	1.85871e+06	2.70989e+06	2.80165e+06	1.39917e+06	1.78231e+06	1.95074e+06	1.82552e+06
WBGene00008480	Q19052-2	Eukaryotic translation initiation factor 2A (eIF-2A)	eif-2A E04D5.1	eif-2A	1.33374	0.74977	0.28744	0.71256	0.349066	0.650934	-1.3121	-0.899789	<0.00001	<0.00001	6.85147e+06	6.01058e+06	1.64514e+07	1.54334e+07	6.1097e+06	5.59063e+06	1.05834e+07	1.12353e+07
WBGene00003777	G5EBY3	Non-muscle MYosin	nmy-2 CELE_F20G4.3 F20G4.3	nmy-2	1.33344	0.74994	0.246439	0.753561	0.302432	0.697568	-1.60902	-1.20765	<0.00001	<0.00001	2.11815e+08	2.22809e+08	6.15471e+08	7.1352e+08	2.38423e+08	2.02152e+08	4.75482e+08	5.40718e+08
WBGene00009440	Q20049	Isocitrate dehydrogenase [NAD] subunit, mitochondrial	idhg-1 CELE_F35G12.2 F35G12.2	idhg-1	1.33311	0.750125	0.31561	0.68439	0.380605	0.619395	-1.11681	-0.703962	<0.00001	8e-05	7.76963e+07	7.99649e+07	1.71756e+08	1.70126e+08	8.11613e+07	7.4145e+07	1.25078e+08	1.27667e+08
WBGene00019515	Q9TYY5	Glucuronosyltransferase (EC 2.4.1.17)	ugt-19 CELE_K08B4.3 K08B4.3	ugt-19	1.33286	0.750265	0.376358	0.623642	0.446681	0.553319	-0.729368	-0.310206	1e-05	0.01676	3.99991e+06	3.61054e+06	6.0556e+06	6.55523e+06	4.18337e+06	4.55956e+06	5.41285e+06	5.41734e+06
WBGene00010098	Q7YTM4	Uncharacterized protein	CELE_F55C5.10 F55C5.10	F55C5.10	1.33239	0.750531	0.289009	0.710991	0.339445	0.660555	-1.33222	-0.985299	<0.00001	<0.00001	578583	895386	1.76033e+06	1.86578e+06	706587	446760	973524	1.27087e+06
WBGene00003576	Q17635	Kinetochore protein ndc-80 (CeNDC-80) (Hec1 homolog)	ndc-80 W01B6.9	ndc-80	1.33197	0.750768	0.349103	0.650897	0.420369	0.579631	-0.885651	-0.461581	<0.00001	0.00313	1.71652e+06	1.74775e+06	2.79495e+06	3.66412e+06	1.50687e+06	1.55968e+06	1.9999e+06	2.22844e+06
WBGene00019241	A0A0K3ASM7	RRM domain-containing protein	trm-2a trm-2A CELE_H24K24.4 H24K24.4	trm-2a	1.33176	0.750887	0.19916	0.80084	0.24488	0.75512	-1.99769	-1.62038	<0.00001	<0.00001	1.95422e+06	2.03596e+06	7.07173e+06	8.97321e+06	2.22703e+06	1.78493e+06	5.35701e+06	7.01437e+06
WBGene00021063	Q23202	Ribosome maturation protein SBDS (Shwachman-Bodian-Diamond syndrome protein homolog)	sbds-1 W06E11.4	sbds-1	1.33171	0.750913	0.290528	0.709472	0.351738	0.648262	-1.28557	-0.88674	<0.00001	<0.00001	1.20714e+07	1.1152e+07	3.03647e+07	2.63471e+07	1.45828e+07	1.20614e+07	2.33188e+07	2.5787e+07
WBGene00012295	Q9XXM2	Nicotinamide-nucleotide adenylyltransferase (EC 2.7.7.1) (EC 2.7.7.18) (Nicotinate-nucleotide adenylyltransferase)	nmat-1 CELE_W06B3.1 W06B3.1	nmat-1	1.33167	0.750936	0.307626	0.692374	0.375546	0.624454	-1.16265	-0.742138	<0.00001	4e-05	69493.4	63415.5	132701	166437	70804.4	56858.3	104722	107555
WBGene00003230	Q9XUB2	Zinc finger protein mex-5	mex-5 W02A2.7	mex-5	1.3315	0.75103	0.311563	0.688437	0.376011	0.623989	-1.14193	-0.729208	<0.00001	5e-05	1.72282e+07	1.7969e+07	3.67456e+07	4.1027e+07	1.31195e+07	1.32855e+07	2.08894e+07	2.29296e+07
WBGene00020068	Q21986	N-terminal acetyltransferase B complex subunit NAA25 homolog (Central region assembly in meiosis abnormal protein 1) (N-terminal acetyltransferase B complex subunit MDM20 homolog)	cra-1 R13F6.10	cra-1	1.33133	0.751127	0.241279	0.758721	0.296067	0.703933	-1.65284	-1.25566	<0.00001	<0.00001	2.36348e+07	2.40149e+07	7.41749e+07	7.56628e+07	2.58064e+07	2.10127e+07	5.31552e+07	5.81627e+07
WBGene00002335	P22981	Ras protein let-60 (Abnormal cell lineage protein 34) (Lethal protein 60)	let-60 lin-34 ZK792.6	let-60	1.33117	0.75122	0.287864	0.712136	0.354944	0.645056	-1.28678	-0.863291	<0.00001	<0.00001	7.34914e+06	7.6637e+06	1.54766e+07	2.16631e+07	7.35961e+06	6.61798e+06	1.23424e+07	1.30598e+07
WBGene00022297	U4PMQ9	Sep15_SelM domain-containing protein	CELE_Y76B12C.3 Y76B12C.3	Y76B12C.3	1.33094	0.751348	0.301045	0.698955	0.353764	0.646236	-1.21178	-0.852805	<0.00001	<0.00001	607356	490200	1.43577e+06	1.11249e+06	591448	488594	811576	1.16138e+06
WBGene00020868	Q967F1	SUI1 domain-containing protein	eif-1 CELE_T27F7.3 T27F7.3	eif-1	1.33031	0.751704	0.258546	0.741454	0.311947	0.688053	-1.52006	-1.14244	<0.00001	<0.00001	8.56539e+06	8.32761e+06	2.43439e+07	2.41017e+07	8.95662e+06	7.14225e+06	1.58899e+07	1.96189e+07
WBGene00009367	O62220	Acidic leucine-rich nuclear phosphoprotein 32-related protein 1 (ANP32/acidic nuclear phosphoprotein-like protein 1)	F33H2.3	F33H2.3	1.33025	0.751736	0.187774	0.812226	0.229637	0.770363	-2.11298	-1.74437	<0.00001	<0.00001	3.50488e+07	3.20532e+07	1.38889e+08	1.51363e+08	3.3193e+07	2.58141e+07	8.56568e+07	1.12294e+08
WBGene00012925	Q9U2D0	ABC transporter domain-containing protein	wht-8 CELE_Y47D3A.11 Y47D3A.11	wht-8	1.3302	0.751769	0.284658	0.715342	0.344903	0.655097	-1.32904	-0.918094	<0.00001	<0.00001	262050	259906	640867	670802	336136	272266	661820	493760
WBGene00003700	H2KZT0	NR LBD domain-containing protein	nhr-110 CELE_Y46H3D.5 Y46H3D.5	nhr-110	1.33009	0.751826	0.198107	0.801893	0.250974	0.749026	-2.00393	-1.57729	<0.00001	<0.00001	382282	389462	1.77269e+06	1.35115e+06	331104	353357	984191	1.05857e+06
WBGene00018900	Q20849	Kinetochore-associated protein rod-1 (Rough deal homolog)	rod-1 F55G1.4	rod-1	1.33004	0.751858	0.244477	0.755523	0.299186	0.700814	-1.62664	-1.22906	<0.00001	<0.00001	2.09768e+07	2.13866e+07	6.81273e+07	6.2791e+07	2.18144e+07	1.86279e+07	4.41068e+07	5.06253e+07
WBGene00007328	Q09448	Putative acid phosphatase 10 (EC 3.1.3.2)	pho-10 C05C10.1	pho-10	1.32991	0.751931	0.341137	0.658863	0.411464	0.588536	-0.932428	-0.532504	<0.00001	0.00121	897006	1.05773e+06	1.55984e+06	2.21547e+06	846773	627284	1.04718e+06	1.06123e+06
WBGene00001232	Q965S8	Eukaryotic translation initiation factor 3 subunit I (eIF3i)	eif-3.I Y74C10AR.1	eif-3.I	1.32989	0.751941	0.21766	0.78234	0.267986	0.732014	-1.84567	-1.45573	<0.00001	<0.00001	3.99017e+07	3.98601e+07	1.44426e+08	1.42262e+08	4.32737e+07	3.46921e+07	9.98764e+07	1.1309e+08
WBGene00006578	Q93565	ToLlIp homolog	tli-1 CELE_F25H2.1 F25H2.1	tli-1	1.32976	0.752016	0.249634	0.750366	0.307287	0.692713	-1.59563	-1.18843	<0.00001	<0.00001	6.57501e+06	8.34673e+06	2.3716e+07	2.11367e+07	8.86724e+06	6.52839e+06	1.66799e+07	1.80263e+07
WBGene00014176	G5EEZ0	DUF155 domain-containing protein	CELE_ZK1010.2 ZK1010.2	ZK1010.2	1.32941	0.752214	0.381486	0.618514	0.442899	0.557101	-0.697785	-0.320966	2e-05	0.01513	195913	170315	278009	315766	233247	190636	225525	307656
WBGene00013075	Q9U267	INTegrator complex Subunit homolog	ints-5 CELE_Y51A2D.7 Y51A2D.7	ints-5	1.32822	0.752888	0.258339	0.741661	0.316755	0.683245	-1.51981	-1.11665	<0.00001	<0.00001	310934	371828	1.0794e+06	880737	332260	255446	582173	685516
WBGene00005935	O45768	7TM_GPCR_Srx domain-containing protein	srx-44 CELE_T10C6.4 T10C6.4	srx-44	1.32817	0.752915	0.276269	0.723731	0.357515	0.642485	-1.28045	-0.845266	<0.00001	<0.00001	97413.6	150214	187024	461678	78627.4	68716.3	122971	141818
WBGene00009740	O02267	Complex I-B14.5a (NADH dehydrogenase [ubiquinone] 1 alpha subcomplex subunit 7) (NADH-ubiquinone oxidoreductase subunit B14.5a)	CELE_F45H10.3 F45H10.3	F45H10.3	1.32796	0.753032	0.384642	0.615358	0.455762	0.544238	-0.677983	-0.244771	3e-05	0.02989	5.11875e+07	4.19032e+07	6.70755e+07	8.18528e+07	5.58175e+07	4.96992e+07	7.16149e+07	5.43854e+07
WBGene00016509	P91134	Adenylosuccinate synthetase (AMPSase) (AdSS) (EC 6.3.4.4) (IMP--aspartate ligase)	adss-1 C37H5.6	adss-1	1.32749	0.753301	0.199328	0.800672	0.244775	0.755225	-2.00561	-1.62428	<0.00001	<0.00001	7.17586e+07	7.7018e+07	2.85843e+08	3.11771e+08	8.43417e+07	6.99364e+07	2.13823e+08	2.62185e+08
WBGene00001047	Q9U1W0	J domain-containing protein	dnj-29 CELE_Y63D3A.6 Y63D3A.6	dnj-29	1.32721	0.753463	0.312797	0.687203	0.376038	0.623962	-1.13421	-0.729499	<0.00001	5e-05	1.20379e+07	1.10888e+07	2.69044e+07	2.39041e+07	1.11269e+07	1.05474e+07	1.71373e+07	1.88269e+07
WBGene00015916	Q09974	TeTratriCopeptide repeat domain protein related	ttc-4 C17G10.2 CELE_C17G10.2	ttc-4	1.32627	0.753996	0.253417	0.746583	0.307168	0.692832	-1.55735	-1.17131	<0.00001	<0.00001	1.0304e+07	1.05791e+07	2.93305e+07	3.21929e+07	1.03936e+07	8.87076e+06	1.96383e+07	2.38135e+07
WBGene00008629	G5EG54	Carn_acyltransf domain-containing protein	cpt-5 CELE_F09F3.9 F09F3.9	cpt-5	1.32578	0.754276	0.367955	0.632045	0.436195	0.563805	-0.77949	-0.372078	<0.00001	0.00893	4.06404e+06	4.05289e+06	6.7108e+06	7.23183e+06	3.61583e+06	4.09183e+06	4.80555e+06	5.15699e+06
WBGene00022235	Q4W5P0	Homologous to Drosophila SQD (Squid) protein	sqd-1 CELE_Y73B6BL.6 Y73B6BL.6	sqd-1	1.32565	0.754348	0.247361	0.752639	0.299583	0.700417	-1.60541	-1.22262	<0.00001	<0.00001	7.42806e+07	7.2478e+07	2.24819e+08	2.2172e+08	7.22089e+07	6.13789e+07	1.40388e+08	1.71936e+08
WBGene00007014	P45966	Mediator of RNA polymerase II transcription subunit 10 (CeMED10) (CeNUT2) (Mediator complex subunit 10)	mdt-10 T09A5.6	mdt-10	1.32543	0.75447	0.202727	0.797273	0.252346	0.747654	-1.97154	-1.57047	<0.00001	<0.00001	1.60391e+06	1.88548e+06	6.10951e+06	7.61337e+06	1.88855e+06	1.63444e+06	5.11933e+06	5.31865e+06
WBGene00013168	U4PR70	Actin-Related Proteins	arp-1 CELE_Y53F4B.22 Y53F4B.22	arp-1	1.32543	0.754471	0.257394	0.742606	0.315142	0.684858	-1.52971	-1.11984	<0.00001	<0.00001	1.69268e+07	1.86969e+07	5.29816e+07	4.97964e+07	1.93414e+07	1.85132e+07	4.0291e+07	4.19736e+07
WBGene00004980	Q03563-2	Serine/threonine-protein kinase spk-1 (EC 2.7.11.1)	spk-1 rsk-1 srk-1 B0464.5	spk-1	1.32541	0.754485	0.270613	0.729387	0.327751	0.672249	-1.43121	-1.03845	<0.00001	<0.00001	3.71041e+06	3.98206e+06	1.05115e+07	1.02221e+07	4.26428e+06	3.61218e+06	7.56534e+06	8.59004e+06
WBGene00018064	Q9N5U5	Cell division cycle protein 73 (RNA polymerase-associated protein CDC73)	cdc-73 F35F11.1	cdc-73	1.32486	0.754797	0.302386	0.697614	0.365029	0.634971	-1.19885	-0.798156	<0.00001	1e-05	3.21667e+06	3.57191e+06	6.9508e+06	8.71071e+06	3.17779e+06	2.88417e+06	4.98026e+06	5.56458e+06
WBGene00003950	P91477	Proteasome subunit beta type-2 (EC 3.4.25.1) (Proteasome subunit beta 4)	pbs-4 T20F5.2	pbs-4	1.32467	0.754907	0.197154	0.802846	0.239868	0.760132	-2.02569	-1.66198	<0.00001	<0.00001	6.65015e+07	6.63442e+07	2.67151e+08	2.7382e+08	7.71877e+07	6.12722e+07	1.91644e+08	2.4713e+08
WBGene00004497	Q95Y04	40S ribosomal protein S28	rps-28 Y41D4B.5	rps-28	1.32459	0.754949	0.201013	0.798987	0.243688	0.756312	-1.99742	-1.64189	<0.00001	<0.00001	3.14107e+08	2.56186e+08	1.09255e+09	1.17425e+09	2.48264e+08	1.77331e+08	5.74323e+08	7.46555e+08
WBGene00019606	H2KZ57	C-type lectin domain-containing protein	clec-88 CELE_K10B2.3 K10B2.3	clec-88	1.32439	0.755062	0.24035	0.75965	0.297461	0.702539	-1.6375	-1.23462	<0.00001	<0.00001	1.50504e+06	1.40626e+06	5.42495e+06	3.77652e+06	1.54148e+06	1.37781e+06	3.09611e+06	3.79861e+06
WBGene00013224	Q9XWG6	G-patch domain-containing protein	CELE_Y55D9A.2 Y55D9A.2	Y55D9A.2	1.32411	0.755223	0.183567	0.816433	0.224772	0.775228	-2.15345	-1.80576	<0.00001	<0.00001	159323	173373	714209	765494	169925	116166	447247	539468
WBGene00007954	Q93332	Glutamate CarboxyPeptidase 2 homolog	gcp-2.2 C35C5.2 CELE_C35C5.2	gcp-2.2	1.32388	0.755355	0.347157	0.652843	0.410178	0.589822	-0.943095	-0.522649	<0.00001	0.00139	515309	328484	854619	732166	542989	405344	785098	578570
WBGene00020558	P91453	Uncharacterized protein	CELE_T19B4.5 T19B4.5	T19B4.5	1.32385	0.755374	0.264088	0.735912	0.323321	0.676679	-1.47741	-1.07964	<0.00001	<0.00001	1.4035e+06	1.46431e+06	3.81765e+06	4.17383e+06	1.84786e+06	1.37494e+06	3.52989e+06	3.21512e+06
WBGene00004932	P41977	Superoxide dismutase [Mn] 2, mitochondrial (EC 1.15.1.1)	sod-3 C08A9.1	sod-3	1.3238	0.755401	0.233641	0.766359	0.286893	0.713107	-1.71003	-1.31412	<0.00001	<0.00001	1.41716e+07	1.52446e+07	5.21115e+07	4.43756e+07	1.67002e+07	1.41558e+07	3.53535e+07	4.13429e+07
WBGene00000888	Q18445	Peptidyl-prolyl cis-trans isomerase (PPIase) (EC 5.2.1.8)	cyn-12 C34D4.12 CELE_C34D4.12	cyn-12	1.32311	0.755796	0.261606	0.738394	0.317505	0.682495	-1.49012	-1.11145	<0.00001	<0.00001	1.1775e+07	1.19476e+07	3.02097e+07	3.67484e+07	1.21628e+07	9.3962e+06	2.13298e+07	2.50126e+07
WBGene00000231	G5ED29-2	Ataxin-2 homolog	atx-2 D2045.1	atx-2	1.32284	0.755949	0.240309	0.759691	0.295367	0.704633	-1.65518	-1.26014	<0.00001	<0.00001	4.11901e+06	4.41223e+06	1.22383e+07	1.47316e+07	4.4064e+06	3.6487e+06	9.32381e+06	9.89261e+06
WBGene00008353	O62124	Uncharacterized protein	CELE_D1025.1 D1025.1	D1025.1	1.32233	0.756239	0.255123	0.744877	0.311361	0.688639	-1.55026	-1.13644	<0.00001	<0.00001	154176	184846	517331	472508	200045	173407	466891	359077
WBGene00008510	O17766	Lipase	lipl-7 CELE_F01G10.7 F01G10.7	lipl-7	1.32213	0.756358	0.320423	0.679577	0.38547	0.61453	-1.08451	-0.686411	<0.00001	0.00011	251620	247973	521157	538416	292543	215111	432561	376760
WBGene00017775	H2KZL8	5'-nucleotidase (EC 3.1.3.5)	CELE_F25B5.3 F25B5.3	F25B5.3	1.32203	0.756412	0.301696	0.698304	0.363252	0.636748	-1.21329	-0.810062	<0.00001	1e-05	436958	512945	1.04002e+06	1.15862e+06	481115	442543	838838	780247
WBGene00012126	G2HK05	OBG-type G domain-containing protein	CELE_T28D6.6 T28D6.6	T28D6.6	1.32174	0.756578	0.308863	0.691137	0.3698	0.6302	-1.16133	-0.769204	<0.00001	2e-05	1.41631e+07	1.35912e+07	3.21948e+07	2.99105e+07	1.38691e+07	1.22713e+07	2.0948e+07	2.35995e+07
WBGene00021752	Q9N3L2	General transcription and DNA repair factor IIH helicase subunit XPD (EC 3.6.4.12)	xpd-1 CELE_Y50D7A.2 Y50D7A.2	xpd-1	1.32148	0.756728	0.241891	0.758109	0.295855	0.704145	-1.64523	-1.25257	<0.00001	<0.00001	2.93511e+06	2.97311e+06	9.83961e+06	8.67727e+06	2.77279e+06	2.385e+06	5.77675e+06	6.49901e+06
WBGene00020549	P46548	Probable glycylpeptide N-tetradecanoyltransferase (EC 2.3.1.97) (Myristoyl-CoA:protein N-myristoyltransferase) (NMT) (Peptide N-myristoyltransferase)	nmt-1 T17E9.2	nmt-1	1.32111	0.756938	0.272243	0.727757	0.330354	0.669646	-1.40969	-1.01874	<0.00001	<0.00001	3.45525e+07	3.40377e+07	1.01834e+08	8.15202e+07	3.56502e+07	3.05264e+07	6.15086e+07	7.26349e+07
WBGene00011694	P92020	Uncharacterized protein	CELE_T10G3.3 T10G3.3	T10G3.3	1.32099	0.757007	0.364588	0.635412	0.431728	0.568272	-0.8016	-0.40324	<0.00001	0.00632	2.23209e+06	2.06216e+06	3.60572e+06	3.87841e+06	3.08842e+06	2.54318e+06	3.68986e+06	3.72287e+06
WBGene00004488	O18650	40S ribosomal protein S19	rps-19 T05F1.3	rps-19	1.3209	0.757062	0.229645	0.770355	0.281489	0.718511	-1.7372	-1.35627	<0.00001	<0.00001	8.15078e+08	7.64802e+08	2.34445e+09	2.95532e+09	6.19285e+08	4.81372e+08	1.26592e+09	1.54354e+09
WBGene00003923	Q27488	Proteasome subunit alpha type-2 (Proteasome subunit alpha 2) (EC 3.4.25.1)	pas-2 D1054.2	pas-2	1.3205	0.757286	0.207884	0.792116	0.254648	0.745352	-1.92726	-1.54564	<0.00001	<0.00001	3.62943e+07	4.00807e+07	1.34093e+08	1.56925e+08	4.11978e+07	3.59642e+07	1.01749e+08	1.24103e+08
WBGene00016674	Q09504	Uncharacterized tRNA-dihydrouridine synthase-like protein C45G9.2 (EC 1.3.1.-)	C45G9.2	C45G9.2	1.32039	0.757354	0.245493	0.754507	0.294281	0.705719	-1.62877	-1.2702	<0.00001	<0.00001	380511	304279	1.06316e+06	1.0415e+06	397256	291919	735631	917090
WBGene00022787	Q95PW5	ApaG domain-containing protein	tag-307 CELE_ZK652.10 ZK652.10	tag-307	1.32014	0.757497	0.343105	0.656895	0.408225	0.591775	-0.937223	-0.538467	<0.00001	0.00111	267043	256348	506541	495519	280075	246937	385944	378030
WBGene00016266	Q95YD8	Isocitrate dehydrogenase [NAD] subunit, mitochondrial	idhg-2 C30F12.7 CELE_C30F12.7	idhg-2	1.32008	0.757529	0.299894	0.700106	0.360358	0.639642	-1.22234	-0.830348	<0.00001	<0.00001	2.42341e+07	2.41513e+07	5.83342e+07	5.46217e+07	2.96913e+07	2.56959e+07	4.71123e+07	5.1201e+07
WBGene00008408	O17731	N-acetyltransferase domain-containing protein	CELE_D2023.4 D2023.4	D2023.4	1.32004	0.757555	0.221674	0.778326	0.275879	0.724121	-1.79824	-1.38795	<0.00001	<0.00001	1.21318e+06	1.32489e+06	5.09699e+06	3.81449e+06	1.2218e+06	1.0955e+06	2.75566e+06	3.32676e+06
WBGene00013923	Q23448	Glycoprotein Hormone (FLR-2) Interacting protein	ghi-1 CELE_ZK20.1 ZK20.1	ghi-1	1.31975	0.757721	0.326073	0.673927	0.389624	0.610376	-1.04758	-0.647338	<0.00001	0.00021	121952	140120	252545	289104	109487	116244	170479	183147
WBGene00007245	O45236	Uncharacterized protein	C01G12.5 CELE_C01G12.5	C01G12.5	1.31836	0.758521	0.167575	0.832425	0.210075	0.789925	-2.3108	-1.9181	<0.00001	<0.00001	2.79526e+06	2.80915e+06	1.32401e+07	1.45998e+07	3.26372e+06	2.66869e+06	1.11309e+07	1.11761e+07
WBGene00016103	Q18164	Dihydropyrimidine dehydrogenase [NADP(+)] (DHPDHase) (DPD) (EC 1.3.1.2) (Dihydrothymine dehydrogenase) (Dihydrouracil dehydrogenase)	dpyd-1 C25F6.3	dpyd-1	1.3175	0.759015	0.228915	0.771085	0.281545	0.718455	-1.75208	-1.35529	<0.00001	<0.00001	8.45254e+07	8.94295e+07	2.84738e+08	3.01218e+08	9.8714e+07	1.17843e+08	2.62166e+08	2.90451e+08
WBGene00001603	P34497	Probable glutamine synthetase (EC 6.3.1.2) (Glutamate--ammonia ligase)	gln-2 K03H1.1	gln-2	1.31739	0.759075	0.245738	0.754262	0.299175	0.700825	-1.6162	-1.23499	<0.00001	<0.00001	2.89152e+06	3.18289e+06	9.96165e+06	8.68298e+06	3.19678e+06	2.5104e+06	6.21376e+06	7.15546e+06
WBGene00003882	Q21037	Origin recognition complex subunit 2 (CeOrc2)	orc-2 F59E10.1	orc-2	1.31629	0.759714	0.27857	0.72143	0.335663	0.664337	-1.36446	-0.984532	<0.00001	<0.00001	367111	354071	1.03548e+06	832211	354644	297921	587770	703775
WBGene00012646	Q9XX25	ELRR (Extracellular Leucine-Rich Repeat) ONly	lron-10 CELE_Y39A1A.7 Y39A1A.7	lron-10	1.31606	0.759845	0.250595	0.749405	0.315043	0.684957	-1.53958	-1.11703	<0.00001	<0.00001	463396	437072	1.66448e+06	1.02837e+06	500720	483314	993595	1.14586e+06
WBGene00017303	Q19276	Uncharacterized protein	CELE_F09F7.6 F09F7.6	F09F7.6	1.31582	0.75998	0.291903	0.708097	0.348954	0.651046	-1.25521	-0.893926	<0.00001	<0.00001	522404	557302	1.07266e+06	1.54649e+06	825535	651224	1.17408e+06	1.58112e+06
WBGene00010002	O62258	SAM domain-containing protein	CELE_F53F8.5 F53F8.5	F53F8.5	1.31574	0.760027	0.341428	0.658572	0.399104	0.600896	-0.949306	-0.583385	<0.00001	0.00057	3.48573e+06	3.82513e+06	7.02221e+06	7.07953e+06	3.17198e+06	2.69629e+06	3.85676e+06	4.9786e+06
WBGene00000405	P34556	Cyclin-dependent kinase 1 (CDK1) (EC 2.7.11.22) (EC 2.7.11.23) (Cell division control protein 2 homolog) (Cell division protein kinase 1) (p34 protein kinase)	cdk-1 ncc-1 T05G5.3	cdk-1	1.31546	0.76019	0.26871	0.73129	0.32444	0.67556	-1.44495	-1.0589	<0.00001	<0.00001	1.27507e+07	1.47774e+07	3.49042e+07	4.00132e+07	1.14798e+07	1.01373e+07	2.13154e+07	2.36966e+07
WBGene00011713	G5EDH2	Uncharacterized protein	CELE_T11F9.12 T11F9.12	T11F9.12	1.31534	0.760261	0.269085	0.730915	0.329439	0.670561	-1.44209	-1.04808	<0.00001	<0.00001	297123	280265	772352	796002	453421	254907	880559	561218
WBGene00013766	Q9U2X0	Protein arginine N-methyltransferase 1 (EC 2.1.1.319)	prmt-1 epg-11 Y113G7B.17	prmt-1	1.31501	0.760449	0.204177	0.795823	0.25542	0.74458	-1.94015	-1.54265	<0.00001	<0.00001	4.82481e+07	5.14179e+07	2.28802e+08	1.59668e+08	5.2063e+07	4.27411e+07	1.23747e+08	1.52619e+08
WBGene00001746	Q9U2Q9	Glycogen synthase kinase-3 (EC 2.7.11.26)	gsk-3 sgg-1 Y18D10A.5	gsk-3	1.31488	0.760524	0.283051	0.716949	0.342646	0.657354	-1.33906	-0.943863	<0.00001	<0.00001	9.34992e+06	1.01356e+07	2.62482e+07	2.31075e+07	1.19007e+07	1.01882e+07	2.06664e+07	2.17103e+07
WBGene00009477	Q38G51	Retinoblastoma Binding Protein Like	rbpl-1 CELE_F36F2.3 F36F2.3	rbpl-1	1.31432	0.760847	0.312261	0.687739	0.372894	0.627106	-1.11816	-0.783666	<0.00001	2e-05	64372.3	88009.4	129543	206071	91954.8	58207.4	117275	135257
WBGene00002363	G5EGK8	Serine/threonine-protein phosphatase 2A catalytic subunit (PP2A) (EC 3.1.3.16)	let-92 F38H4.9	let-92	1.31391	0.76109	0.200597	0.799403	0.245578	0.754422	-1.99722	-1.61784	<0.00001	<0.00001	2.53544e+07	2.88657e+07	1.05379e+08	1.10695e+08	3.02261e+07	2.64123e+07	8.004e+07	9.39549e+07
WBGene00002063	P56570	Eukaryotic translation initiation factor 4E-5 (eIF-4E-5) (eIF4E-5) (eIF-4F 25 kDa subunit) (mRNA cap-binding protein)	ife-5 Y57A10A.30	ife-5	1.31353	0.761309	0.235654	0.764346	0.286923	0.713077	-1.69629	-1.31159	<0.00001	<0.00001	4.83842e+06	4.65752e+06	1.46907e+07	1.61095e+07	4.46179e+06	4.00281e+06	9.74309e+06	1.12936e+07
WBGene00006587	Q7Z072	TropoNin T	tnt-2 CELE_F53A9.10 F53A9.10	tnt-2	1.31345	0.761355	0.371734	0.628266	0.431107	0.568893	-0.783	-0.438484	<0.00001	0.00417	4.08156e+07	6.40329e+07	7.80159e+07	9.9188e+07	5.17233e+07	8.29717e+07	9.29713e+07	8.47736e+07
WBGene00018991	Q8MXF1	AAA domain-containing protein	CELE_F56F11.4 F56F11.4	F56F11.4	1.31227	0.762036	0.218962	0.781038	0.26701	0.73299	-1.83492	-1.46139	<0.00001	<0.00001	7.66608e+07	8.09469e+07	2.87114e+08	2.75074e+08	8.50734e+07	6.92952e+07	1.98053e+08	2.25715e+08
WBGene00001085	G5EGE9	Condensin complex subunit dpy-26	dpy-26 C25G4.5	dpy-26	1.31217	0.762098	0.265682	0.734318	0.320525	0.679475	-1.46251	-1.08619	<0.00001	<0.00001	3.59824e+06	3.95633e+06	1.13758e+07	9.50423e+06	3.61492e+06	2.9096e+06	6.27212e+06	7.55908e+06
WBGene00002059	D1MN85	eIF-4F 25 kDa subunit	ife-1 CELE_F53A2.6 F53A2.6	ife-1	1.3115	0.762485	0.264272	0.735728	0.318819	0.681181	-1.47459	-1.09307	<0.00001	<0.00001	2.58044e+07	2.63741e+07	6.82356e+07	7.70286e+07	2.54883e+07	2.30203e+07	4.79207e+07	5.57216e+07
WBGene00003393	Q09530	Probable pre-mRNA-splicing factor ATP-dependent RNA helicase mog-5 (EC 3.6.4.13) (Masculinization of germline protein 5) (Sex determination protein mog-5)	mog-5 EEED8.5	mog-5	1.3113	0.762604	0.272767	0.727233	0.331253	0.668747	-1.39812	-1.0201	<0.00001	<0.00001	7.74709e+06	7.93923e+06	1.77437e+07	2.40782e+07	9.38753e+06	7.37302e+06	1.56719e+07	1.8165e+07
WBGene00010380	Q9XTX2	Sulfurtransferase	mpst-2 CELE_H12D21.4 H12D21.4	mpst-2	1.31128	0.762614	0.204722	0.795278	0.25304	0.74696	-1.95235	-1.56149	<0.00001	<0.00001	3.32159e+06	3.30859e+06	1.17615e+07	1.39946e+07	3.18043e+06	2.91512e+06	8.58112e+06	9.41263e+06
WBGene00009744	Q93726	Uncharacterized protein	hpo-35 CELE_F45H11.3 F45H11.3	hpo-35	1.3108	0.76289	0.333547	0.666453	0.406685	0.593315	-0.991382	-0.615576	<0.00001	0.00035	2.98005e+06	2.83608e+06	5.2128e+06	6.4083e+06	5.04189e+06	2.46527e+06	6.37545e+06	4.57677e+06
WBGene00004947	A0A486WXD9	Son of sevenless homolog	sos-1 CELE_T28F12.3 T28F12.3	sos-1	1.31066	0.762977	0.364879	0.635121	0.432807	0.567193	-0.797038	-0.388595	<0.00001	0.00744	2.44574e+06	2.12574e+06	3.61295e+06	4.34434e+06	2.00511e+06	2.07103e+06	2.54101e+06	2.80077e+06
WBGene00001502	W6EKY2	14-3-3 zeta (14_3_3 domain-containing protein)	ftt-2 CELE_F52D10.3 F52D10.3	ftt-2	1.31026	0.763209	0.172057	0.827943	0.211535	0.788465	-2.2605	-1.90269	<0.00001	<0.00001	2.01163e+08	2.02623e+08	8.81951e+08	1.06108e+09	2.49947e+08	1.93255e+08	7.42773e+08	9.09196e+08
WBGene00010524	Q21182	Uncharacterized protein	CELE_K03B8.6 K03B8.6	K03B8.6	1.31006	0.763322	0.390432	0.609568	0.457045	0.542955	-0.641499	-0.248659	7e-05	0.02895	1.12953e+06	1.17848e+06	1.88498e+06	1.71843e+06	1.28616e+06	1.24519e+06	1.51232e+06	1.49484e+06
WBGene00019401	Q8MQ11	DNK domain-containing protein	nuo-4 CELE_K04G7.4 K04G7.4	nuo-4	1.30975	0.763507	0.332058	0.667942	0.393397	0.606603	-1.01153	-0.623589	<0.00001	0.00031	2.78241e+07	2.32125e+07	5.4454e+07	4.82073e+07	2.61188e+07	2.66803e+07	4.24083e+07	3.90059e+07
WBGene00011155	O45712	RRM domain-containing protein	rbm-3.1 CELE_R09B3.2 R09B3.2	rbm-3.1	1.3097	0.763533	0.178588	0.821412	0.211674	0.788326	-2.19875	-1.88264	<0.00001	<0.00001	7.8454e+07	6.4843e+07	2.92333e+08	3.66758e+08	8.33927e+07	5.97922e+07	2.09272e+08	3.23982e+08
WBGene00000991	Q21481	SCP2 domain-containing protein	dhs-28 CELE_M03A8.1 M03A8.1	dhs-28	1.30967	0.763554	0.275637	0.724363	0.332829	0.667171	-1.39373	-1.00386	<0.00001	<0.00001	1.65892e+08	1.56799e+08	4.10031e+08	4.37986e+08	1.67399e+08	1.56373e+08	3.18395e+08	3.3062e+08
WBGene00021056	Q23196	Uncharacterized protein	CELE_W06B4.1 W06B4.1	W06B4.1	1.30936	0.763733	0.283524	0.716476	0.342373	0.657627	-1.32887	-0.946206	<0.00001	<0.00001	5.43328e+06	5.03673e+06	1.47516e+07	1.17066e+07	5.98253e+06	5.03335e+06	1.02126e+07	1.09466e+07
WBGene00013139	O18212	Protein YIPF	CELE_Y53C12A.3 Y53C12A.3	Y53C12A.3	1.30895	0.763972	0.280718	0.719282	0.338571	0.661429	-1.35118	-0.966471	<0.00001	<0.00001	1.85197e+06	1.73397e+06	4.14145e+06	5.0468e+06	1.8222e+06	1.56327e+06	3.06442e+06	3.54939e+06
WBGene00001037	O16303	DNaJ domain (Prokaryotic heat shock protein)	dnj-19 CELE_T05C3.5 T05C3.5	dnj-19	1.30888	0.764012	0.298625	0.701375	0.357018	0.642982	-1.23103	-0.848924	<0.00001	<0.00001	4.00925e+07	4.03938e+07	9.13058e+07	9.77308e+07	4.02265e+07	3.64048e+07	6.57031e+07	7.23083e+07
WBGene00013704	Q7K7C1	Uncharacterized protein	CELE_Y106G6D.8 Y106G6D.8	Y106G6D.8	1.30865	0.764149	0.35927	0.64073	0.424549	0.575451	-0.830592	-0.440001	<0.00001	0.00409	7.65369e+06	7.65597e+06	1.26298e+07	1.46737e+07	9.83771e+06	1.06919e+07	1.39732e+07	1.38535e+07
WBGene00007137	P46554	Leucine carboxyl methyltransferase 1 (EC 2.1.1.233) ([Phosphatase 2A protein]-leucine-carboxy methyltransferase 1)	lcmt-1 B0285.4	lcmt-1	1.3084	0.764293	0.193934	0.806066	0.23566	0.76434	-2.05586	-1.69782	<0.00001	<0.00001	2.1551e+07	2.27804e+07	9.15595e+07	9.26996e+07	2.55565e+07	2.07758e+07	6.75426e+07	8.27316e+07
WBGene00001113	H9G2U1	Dauer Up-Regulated	dur-1 CELE_F25H8.5 F25H8.5	dur-1	1.30797	0.764546	0.250059	0.749941	0.309062	0.690938	-1.56249	-1.17556	<0.00001	<0.00001	3.58001e+06	3.67761e+06	8.99065e+06	1.27754e+07	4.39216e+06	3.28523e+06	8.42129e+06	8.74224e+06
WBGene00019841	H2KZ89	ZT_dimer domain-containing protein	CELE_R02F11.3 R02F11.3	R02F11.3	1.30743	0.764859	0.256261	0.743739	0.311297	0.688703	-1.53354	-1.14649	<0.00001	<0.00001	867181	863005	2.33252e+06	2.68895e+06	893438	818032	1.84325e+06	1.94315e+06
WBGene00009639	G5EC48	Nematode Specific Peptide family, group C	nspc-15 nspc-12 CELE_F42F12.10 CELE_F42F12.8 F42F12.10 F42F12.8	nspc-15	1.30724	0.764968	0.285716	0.714284	0.34969	0.65031	-1.28805	-0.891332	<0.00001	<0.00001	1.12869e+07	1.39823e+07	2.40637e+07	3.91087e+07	1.28815e+07	1.30623e+07	2.23862e+07	2.58608e+07
WBGene00011280	P50444	Protein pelota homolog (EC 3.1.-.-)	pelo-1 R74.6	pelo-1	1.30671	0.765279	0.296179	0.703821	0.355067	0.644933	-1.24742	-0.861789	<0.00001	<0.00001	668462	733853	1.56092e+06	1.77145e+06	699476	655556	1.23793e+06	1.22331e+06
WBGene00020218	Q9TXQ6	Uncharacterized protein	CELE_T04G9.7 T04G9.7	T04G9.7	1.3067	0.765288	0.323771	0.676229	0.389636	0.610364	-1.04715	-0.664629	<0.00001	0.00016	2.32159e+07	2.41971e+07	4.22492e+07	5.67777e+07	3.60267e+07	2.64488e+07	4.94214e+07	4.84464e+07
WBGene00014029	P34658	Uncharacterized protein ZK637.12	ZK637.12	ZK637.12	1.30622	0.765565	0.344906	0.655094	0.406889	0.593111	-0.925255	-0.54182	<0.00001	0.00106	16169.7	17056.5	30532.2	32575.6	15171	15112.5	20955.4	23187.9
WBGene00014032	Q23556	Uncharacterized protein	CELE_ZK637.15 ZK637.15	ZK637.15	1.30622	0.765565	0.344906	0.655094	0.406889	0.593111	-0.925255	-0.54182	<0.00001	0.00106	16169.7	17056.5	30532.2	32575.6	15171	15112.5	20955.4	23187.9
WBGene00018612	Q09568	DIS3-like exonuclease 2 (EC 3.1.13.-)	disl-2 F48E8.6	disl-2	1.3061	0.765639	0.340863	0.659137	0.385419	0.614581	-0.955325	-0.660199	<0.00001	0.00017	3.95184e+07	3.34479e+07	7.32665e+07	6.78305e+07	5.96531e+07	4.37693e+07	6.57628e+07	9.91521e+07
WBGene00017388	P91251	Arginine kinase (EC 2.7.3.3)	CELE_F11G11.13 F11G11.13	F11G11.13	1.30599	0.7657	0.18481	0.81519	0.22865	0.77135	-2.12442	-1.7445	<0.00001	<0.00001	1.39447e+07	1.38038e+07	5.19436e+07	7.04542e+07	1.30118e+07	1.17311e+07	3.64465e+07	4.70236e+07
WBGene00004461	Q19324	PCI domain-containing protein	rpn-5 CELE_F10G7.8 F10G7.8	rpn-5	1.30576	0.765837	0.222275	0.777725	0.268929	0.731071	-1.80726	-1.44686	<0.00001	<0.00001	5.09879e+07	5.32518e+07	1.82151e+08	1.82577e+08	5.82674e+07	4.69284e+07	1.31891e+08	1.54079e+08
WBGene00009006	Q19680	Phosphoacetylglucosamine mutase (PAGM) (EC 5.4.2.3) (Acetylglucosamine phosphomutase) (N-acetylglucosamine-phosphate mutase)	CELE_F21D5.1 F21D5.1	F21D5.1	1.30551	0.765983	0.223875	0.776125	0.26983	0.73017	-1.7911	-1.43234	<0.00001	<0.00001	1.01322e+08	1.06205e+08	3.36981e+08	3.8247e+08	1.03142e+08	8.73241e+07	2.2927e+08	2.86137e+08
WBGene00000787	Q95NM6	Endonuclease G, mitochondrial (Endo G) (EC 3.1.30.-) (Ced-3 protease suppressor 6)	cps-6 C41D11.8	cps-6	1.30537	0.766067	0.348067	0.651933	0.410515	0.589485	-0.905144	-0.521769	<0.00001	0.00141	1.15725e+07	1.10344e+07	2.05497e+07	2.17931e+07	1.13114e+07	1.06476e+07	1.52056e+07	1.63268e+07
WBGene00004915	P91918	Probable small nuclear ribonucleoprotein-associated protein B (snRNP-B) (Sm protein B) (Sm-B) (SmB)	snr-2 W08E3.1	snr-2	1.30449	0.766583	0.21831	0.78169	0.270495	0.729505	-1.82197	-1.43152	<0.00001	<0.00001	9.5619e+06	1.01999e+07	4.10841e+07	2.96758e+07	1.02259e+07	8.62961e+06	2.33159e+07	2.7536e+07
WBGene00016074	Q95X82	Downstream Neighbor of SoN homolog	dnsn-1 C24H12.5 CELE_C24H12.5	dnsn-1	1.30443	0.766619	0.197451	0.802549	0.24384	0.75616	-1.9939	-1.6221	<0.00001	<0.00001	567872	693132	1.99462e+06	3.13077e+06	587325	533390	1.51154e+06	1.96384e+06
WBGene00009637	G5EF55	Nematode Specific Peptide family, group C	nspc-13 nspc-14 CELE_F42F12.6 CELE_F42F12.7 F42F12.6 F42F12.7	nspc-13	1.30437	0.766654	0.286864	0.713136	0.350446	0.649554	-1.28018	-0.8866	<0.00001	<0.00001	1.14167e+07	1.41274e+07	2.42176e+07	3.92843e+07	1.3043e+07	1.32455e+07	2.26204e+07	2.61056e+07
WBGene00009634	Q20345	Nematode Specific Peptide family, group C	nspc-9 CELE_F42F12.1 F42F12.1	nspc-9	1.30437	0.766654	0.286864	0.713136	0.350446	0.649554	-1.28018	-0.8866	<0.00001	<0.00001	1.14167e+07	1.41274e+07	2.42176e+07	3.92843e+07	1.3043e+07	1.32455e+07	2.26204e+07	2.61056e+07
WBGene00009640	Q8I4J0	Nematode Specific Peptide family, group C	nspc-10 CELE_F42F12.9 F42F12.9	nspc-10	1.30437	0.766654	0.286864	0.713136	0.350446	0.649554	-1.28018	-0.8866	<0.00001	<0.00001	1.14167e+07	1.41274e+07	2.42176e+07	3.92843e+07	1.3043e+07	1.32455e+07	2.26204e+07	2.61056e+07
WBGene00002001	P34183	Histidine--tRNA ligase (EC 6.1.1.21) (Histidyl-tRNA synthetase) (HisRS)	hars-1 hrs-1 syh-1 T11G6.1	hars-1	1.30425	0.766725	0.21639	0.78361	0.262958	0.737042	-1.85654	-1.48748	<0.00001	<0.00001	5.39267e+07	5.2498e+07	1.94881e+08	1.90514e+08	6.07349e+07	5.24907e+07	1.48002e+08	1.69358e+08
WBGene00007824	O45279	2-oxoacid_dh domain-containing protein	dlat-2 C30H6.7 CELE_C30H6.7	dlat-2	1.30402	0.766859	0.283756	0.716244	0.341203	0.658797	-1.33352	-0.949126	<0.00001	<0.00001	1.84279e+07	1.80882e+07	4.34599e+07	4.87125e+07	1.7822e+07	1.70031e+07	3.27555e+07	3.44851e+07
WBGene00009479	Q95QG8	RNA polymerase II subunit A C-terminal domain phosphatase (EC 3.1.3.16)	fcp-1 F36F2.6	fcp-1	1.30373	0.76703	0.299741	0.700259	0.357043	0.642957	-1.22392	-0.847887	<0.00001	<0.00001	6.33333e+06	6.68432e+06	1.47083e+07	1.57036e+07	7.05999e+06	6.48246e+06	1.1544e+07	1.2843e+07
WBGene00009829	Q20546	GOLD domain-containing protein	tmed-10 CELE_F47G9.1 F47G9.1	tmed-10	1.30357	0.767125	0.346553	0.653447	0.408379	0.591621	-0.923638	-0.534179	<0.00001	0.00118	3.18287e+07	2.55634e+07	5.39684e+07	5.42479e+07	2.87307e+07	2.76484e+07	3.9436e+07	4.22407e+07
WBGene00008948	D3YT38	Uridine kinase	CELE_F19B6.1 F19B6.1	F19B6.1	1.303	0.767462	0.280674	0.719326	0.337052	0.662948	-1.36552	-0.97596	<0.00001	<0.00001	981806	1.20852e+06	2.80934e+06	2.80414e+06	1.0874e+06	1.0672e+06	2.10532e+06	2.13257e+06
WBGene00020097	D5MCN2	La-related protein 1 (La ribonucleoprotein domain family member 1)	larp-1 R144.7	larp-1	1.30269	0.767644	0.290435	0.709565	0.346141	0.653859	-1.28924	-0.915271	<0.00001	<0.00001	6.3702e+07	5.97218e+07	1.48095e+08	1.53443e+08	6.35432e+07	5.83559e+07	1.06948e+08	1.23319e+08
WBGene00011500	E5QCF7	Uncharacterized protein	CELE_T05G5.5 T05G5.5	T05G5.5	1.30229	0.767879	0.323135	0.676865	0.376412	0.623588	-1.06088	-0.722206	<0.00001	6e-05	176976	154955	386441	308850	139566	112709	179691	238244
WBGene00007000	G5ECM6	Elongation factor Tu, mitochondrial	tufm-1 CELE_Y71H2AM.23 Y71H2AM.23	tufm-1	1.30215	0.767961	0.320146	0.679854	0.380131	0.619869	-1.08539	-0.704164	<0.00001	8e-05	1.48054e+08	1.41932e+08	2.94228e+08	3.2158e+08	1.32813e+08	1.28538e+08	2.03388e+08	2.2279e+08
WBGene00020110	Q2L6Y6	HATPase_c domain-containing protein	hsp-75 CELE_R151.7 R151.7	hsp-75	1.30205	0.768022	0.302614	0.697386	0.360292	0.639708	-1.20513	-0.826161	<0.00001	<0.00001	3.85768e+07	3.57944e+07	8.76076e+07	8.37839e+07	3.74676e+07	3.75746e+07	6.30396e+07	7.01997e+07
WBGene00009127	O17838	CLaSPin homolog	clsp-1 CELE_F25H5.5 F25H5.5	clsp-1	1.30076	0.76878	0.378258	0.621742	0.543511	0.456489	-0.333353	0.248555	0.00869	0.02897	56113.8	97592.9	41092.6	211555	81606.5	60039.5	67655.2	51311.6
WBGene00044300	Q4TTC0	Uncharacterized protein	CELE_D1022.9 D1022.9	D1022.9	1.30057	0.768891	0.383636	0.616364	0.449503	0.550497	-0.666451	-0.308186	4e-05	0.01709	495283	464869	649178	893437	590405	419105	565321	671003
WBGene00009305	P91862	MEthylTransferase Like	metl-17 CELE_F32A7.4 F32A7.4	metl-17	1.30021	0.769109	0.321869	0.678131	0.380963	0.619037	-1.07862	-0.699712	<0.00001	9e-05	49629.6	58736.2	108808	119502	52182.8	51805	81906.1	87066.6
WBGene00000379	P47208	T-complex protein 1 subunit delta (TCP-1-delta) (CCT-delta)	cct-4 K01C8.10	cct-4	1.30013	0.769152	0.220932	0.779068	0.267104	0.732896	-1.81803	-1.45855	<0.00001	<0.00001	1.24827e+08	1.26129e+08	4.48606e+08	4.36336e+08	1.29933e+08	1.08063e+08	3.02923e+08	3.50104e+08
WBGene00011820	Q22540	Uncharacterized protein	CELE_T18D3.1 T18D3.1	T18D3.1	1.29958	0.769481	0.381645	0.618355	0.446365	0.553635	-0.6947	-0.311099	2e-05	0.01663	2.22498e+06	2.08522e+06	3.29632e+06	3.68722e+06	1.89636e+06	1.78224e+06	2.32821e+06	2.23442e+06
WBGene00000483	Q966L8	Transcription factor che-1 (Abnormal chemotaxis protein 1)	che-1 C55B7.12	che-1	1.29923	0.769686	0.249637	0.750363	0.303893	0.696107	-1.58937	-1.19409	<0.00001	<0.00001	132471	157198	466311	404381	231850	175787	534787	398960
WBGene00004178	P90786	Piwi-like protein	prg-1 CELE_D2030.6 D2030.6	prg-1	1.29921	0.7697	0.248846	0.751154	0.298309	0.701691	-1.59437	-1.23506	<0.00001	<0.00001	2.40467e+07	2.253e+07	7.16241e+07	6.89702e+07	2.15318e+07	1.81779e+07	4.31757e+07	5.02305e+07
WBGene00009113	A9UJN7	Microtubule-Associated Protein Homolog	maph-1.2 CELE_F25D7.4 F25D7.4	maph-1.2	1.29903	0.769806	0.25026	0.74974	0.300388	0.699612	-1.58215	-1.21597	<0.00001	<0.00001	6.94037e+07	7.14448e+07	2.03271e+08	2.18688e+08	7.11756e+07	6.53138e+07	1.45618e+08	1.72269e+08
WBGene00013738	Q9NEW7	ELongator complex Protein Component	elpc-2 CELE_Y111B2A.17 Y111B2A.17	elpc-2	1.29869	0.770005	0.255847	0.744153	0.308092	0.691908	-1.54032	-1.191	<0.00001	<0.00001	3.52074e+06	3.69224e+06	1.02411e+07	1.07385e+07	4.67902e+06	3.24746e+06	8.77504e+06	9.02613e+06
WBGene00008764	Q19416	DYnein Light chain (Tctex type)	dylt-1 CELE_F13G3.4 F13G3.4	dylt-1	1.29859	0.770064	0.291481	0.708519	0.347512	0.652488	-1.281	-0.909258	<0.00001	<0.00001	4.14861e+06	4.2655e+06	9.94583e+06	1.05068e+07	4.4253e+06	4.03591e+06	7.62536e+06	8.26138e+06
WBGene00000877	P52009	Peptidyl-prolyl cis-trans isomerase 1 (PPIase 1) (EC 5.2.1.8) (Cyclophilin-1) (Rotamase 1)	cyn-1 cyp-1 Y49A3A.5	cyn-1	1.298	0.770413	0.23005	0.76995	0.27773	0.72227	-1.73957	-1.37678	<0.00001	<0.00001	7.88729e+07	7.80976e+07	2.45025e+08	2.80338e+08	7.93811e+07	6.92566e+07	1.76539e+08	2.10011e+08
WBGene00000548	A0A1I6CMB8	Protein-tyrosine-phosphatase (EC 3.1.3.48)	clr-1 CELE_F56D1.4 F56D1.4	clr-1	1.298	0.770416	0.274092	0.725908	0.327722	0.672278	-1.40867	-1.04414	<0.00001	<0.00001	285750	342703	784175	880225	346729	280600	626506	660375
WBGene00018776	U4PBH1	Uncharacterized protein	CELE_F53H1.1 F53H1.1	F53H1.1	1.29772	0.770581	0.272131	0.727869	0.326212	0.673788	-1.41955	-1.04961	<0.00001	<0.00001	1.47052e+06	1.5903e+06	3.94648e+06	4.24031e+06	1.54838e+06	1.34752e+06	2.92447e+06	3.057e+06
WBGene00009716	Q20417	Uncharacterized protein	CELE_F44G4.7 F44G4.7	F44G4.7	1.29771	0.770589	0.310544	0.689456	0.361626	0.638374	-1.14865	-0.825846	<0.00001	<0.00001	348599	354718	822467	739007	472585	346654	632923	813271
WBGene00004776	O17470	G_PROTEIN_RECEP_F1_2 domain-containing protein (Serotonin receptor)	ser-1 5-HT2CeL CELE_F59C12.2 F59C12.2	ser-1	1.29756	0.770675	0.352541	0.647459	0.416087	0.583913	-0.859427	-0.515724	<0.00001	0.00153	364975	406513	592255	824626	544541	366446	612578	665850
WBGene00020091	O61711	RRM domain-containing protein	rnp-8 CELE_R119.7 R119.7	rnp-8	1.2973	0.770832	0.285964	0.714036	0.337591	0.662409	-1.32003	-0.968996	<0.00001	<0.00001	5.5023e+06	5.70188e+06	1.36746e+07	1.43017e+07	5.8353e+06	4.97833e+06	9.49538e+06	1.17227e+07
WBGene00000366	P34545-2	Protein cbp-1 (EC 2.3.1.48)	cbp-1 R10E11.1	cbp-1	1.29719	0.770896	0.362625	0.637375	0.422942	0.577058	-0.814543	-0.447227	<0.00001	0.00374	2.35493e+06	2.19548e+06	3.98455e+06	4.01359e+06	2.21305e+06	2.00222e+06	2.6955e+06	3.05576e+06
WBGene00020088	O61710	AMP_N domain-containing protein	CELE_R119.2 R119.2	R119.2	1.29716	0.770915	0.24754	0.75246	0.299364	0.700636	-1.59498	-1.23622	<0.00001	<0.00001	4.13629e+06	4.0016e+06	1.37588e+07	1.09784e+07	4.59685e+06	3.56868e+06	9.04413e+06	1.00666e+07
WBGene00001953	Q11094	Twist-related protein (CeTwist) (Helix-loop-helix protein 8)	hlh-8 C02B8.4	hlh-8	1.29711	0.770946	0.211516	0.788484	0.263302	0.736698	-1.87678	-1.48583	<0.00001	<0.00001	2.67254e+06	2.81588e+06	8.4559e+06	1.20037e+07	2.49478e+06	2.81239e+06	7.13261e+06	7.71641e+06
WBGene00003073	Q09996	Leucine--tRNA ligase (EC 6.1.1.4) (Leucyl-tRNA synthetase) (LeuRS)	lars-1 lrs-1 R74.1	lars-1	1.29666	0.77121	0.239643	0.760357	0.288717	0.711283	-1.66558	-1.29994	<0.00001	<0.00001	1.24174e+08	1.26839e+08	4.06107e+08	3.90324e+08	1.41725e+08	1.27341e+08	3.10468e+08	3.52403e+08
WBGene00004155	B6VQ50	Prion-like-(Q/N-rich)-domain-bearing protein	pqn-73 CELE_W01C9.3 W01C9.3	pqn-73	1.2965	0.771308	0.320239	0.679761	0.384403	0.615597	-1.05799	-0.671654	<0.00001	0.00014	129568	124921	217276	322921	143476	128179	191992	243048
WBGene00001598	P34689	ATP-dependent RNA helicase glh-1 (EC 3.6.4.13) (Germline helicase 1)	glh-1 T21G5.3	glh-1	1.29635	0.771394	0.257326	0.742674	0.306647	0.693353	-1.52802	-1.16761	<0.00001	<0.00001	1.30125e+08	1.36821e+08	4.03188e+08	3.67251e+08	1.27647e+08	1.18528e+08	2.45021e+08	3.11601e+08
WBGene00003883	Q22830	Intraflagellar transport protein osm-1 (Osmotic avoidance abnormal protein 1)	osm-1 T27B1.1	osm-1	1.29611	0.771539	0.305113	0.694887	0.361047	0.638953	-1.18494	-0.816361	<0.00001	<0.00001	1.21274e+06	1.23909e+06	2.62521e+06	2.95878e+06	1.08902e+06	1.09179e+06	2.12154e+06	1.7379e+06
WBGene00021554	H2L0K4	Uncharacterized protein	CELE_Y45G5AL.1 Y45G5AL.1	Y45G5AL.1	1.29579	0.771732	0.271013	0.728987	0.324423	0.675577	-1.42789	-1.05616	<0.00001	<0.00001	1.13816e+07	1.07857e+07	2.93717e+07	3.0255e+07	1.09694e+07	1.06926e+07	2.13077e+07	2.38013e+07
WBGene00004189	Q65ZK5	Prolyl-tRNA synthetase (EC 6.1.1.15)	pars-1 CELE_T20H4.3 T20H4.3	pars-1	1.29546	0.771927	0.22884	0.77116	0.276223	0.723777	-1.75313	-1.39019	<0.00001	<0.00001	7.9889e+07	8.52366e+07	2.84074e+08	2.72378e+08	9.72112e+07	8.4747e+07	2.2324e+08	2.53539e+08
WBGene00007168	Q17492	Uncharacterized protein	B0393.3 CELE_B0393.3	B0393.3	1.29523	0.772064	0.272756	0.727244	0.324968	0.675032	-1.41351	-1.05227	<0.00001	<0.00001	1.49265e+06	1.41564e+06	4.07188e+06	3.68244e+06	1.42775e+06	1.28419e+06	2.59683e+06	3.03649e+06
WBGene00009984	J7SEY5	Uncharacterized protein	CELE_F53F1.6 F53F1.6	F53F1.6	1.29508	0.772154	0.258371	0.741629	0.295435	0.704565	-1.51383	-1.22807	<0.00001	<0.00001	7134.21	6757.5	22025.6	17849.3	8460.85	6525.51	13824.3	21915.8
WBGene00021784	Q95XZ0-3	Conserved oligomeric Golgi complex subunit 4 (COG complex subunit 4) (Component of oligomeric Golgi complex 4)	cogc-4 Y51H7C.6	cogc-4	1.29505	0.772169	0.287464	0.712536	0.343216	0.656784	-1.30807	-0.958038	<0.00001	<0.00001	1.9732e+06	2.06669e+06	4.74987e+06	5.2638e+06	2.7064e+06	1.91033e+06	4.38623e+06	4.44842e+06
WBGene00007235	Q93168	Aha1_N domain-containing protein	ahsa-1 C01G10.8 CELE_C01G10.8	ahsa-1	1.29487	0.772275	0.251551	0.748449	0.305461	0.694539	-1.56522	-1.18666	<0.00001	<0.00001	2.95833e+07	3.07379e+07	9.92195e+07	8.02563e+07	3.0635e+07	2.73653e+07	6.3882e+07	6.79959e+07
WBGene00010806	O45692	Uncharacterized protein	CELE_M01E5.3 M01E5.3	M01E5.3	1.29433	0.772599	0.228526	0.771474	0.276935	0.723065	-1.75722	-1.38469	<0.00001	<0.00001	4.7494e+06	4.08853e+06	1.57181e+07	1.41176e+07	3.94413e+06	3.68357e+06	1.02743e+07	9.64128e+06
WBGene00000780	O44727	Calponin-homology (CH) domain-containing protein	cpn-4 CELE_F49D11.8 F49D11.8	cpn-4	1.29429	0.772624	0.227052	0.772948	0.273718	0.726282	-1.75754	-1.39622	<0.00001	<0.00001	4.93282e+06	5.96261e+06	1.57751e+07	2.1316e+07	5.57506e+06	5.49142e+06	1.2823e+07	1.65407e+07
WBGene00015312	H2KYD5	Uncharacterized protein	C01G8.1 CELE_C01G8.1	C01G8.1	1.29416	0.772702	0.295279	0.704721	0.348792	0.651208	-1.2543	-0.896047	<0.00001	<0.00001	7.24866e+06	7.0674e+06	1.65183e+07	1.76489e+07	6.73719e+06	6.0903e+06	1.08371e+07	1.31123e+07
WBGene00020757	Q9TZ33	Peptidase_M16 domain-containing protein	ucr-2.3 CELE_T24C4.1 T24C4.1	ucr-2.3	1.2941	0.77274	0.400284	0.599716	0.462504	0.537496	-0.583403	-0.213217	0.00021	0.03825	4.64852e+07	4.51692e+07	6.8685e+07	6.8634e+07	4.48263e+07	4.69009e+07	4.9365e+07	5.72354e+07
WBGene00004504	O17071	Probable 26S proteasome regulatory subunit 10B (26S proteasome AAA-ATPase subunit rpt-4) (Proteasome regulatory particle ATPase-like protein 4)	rpt-4 F23F1.8	rpt-4	1.29401	0.772792	0.214001	0.785999	0.257373	0.742627	-1.87719	-1.52639	<0.00001	<0.00001	1.19498e+08	1.2471e+08	4.44919e+08	4.5203e+08	1.29976e+08	1.11595e+08	3.15324e+08	3.8171e+08
WBGene00020588	O01615	Acidic leucine-rich nuclear phosphoprotein 32-related protein 2 (ANP32/acidic nuclear phosphoprotein-like protein 2)	T19H12.2	T19H12.2	1.29395	0.772826	0.216716	0.783284	0.25682	0.74318	-1.85282	-1.51768	<0.00001	<0.00001	8.43087e+07	7.6754e+07	2.73951e+08	3.08183e+08	7.61986e+07	6.45994e+07	1.69878e+08	2.37559e+08
WBGene00002010	P11141	Heat shock protein hsp-6 (Heat shock 70 kDa protein F, mitochondrial)	hsp-6 hsp70f mot-2 C37H5.8	hsp-6	1.29381	0.772913	0.267979	0.732021	0.319387	0.680613	-1.44864	-1.0827	<0.00001	<0.00001	5.54108e+08	5.0835e+08	1.36626e+09	1.53599e+09	5.05396e+08	4.83445e+08	9.3514e+08	1.17207e+09
WBGene00000970	Q09979	SCP2 domain-containing protein	dhs-6 C17G10.8 CELE_C17G10.8	dhs-6	1.29375	0.772948	0.338696	0.661304	0.399251	0.600749	-0.96373	-0.587261	<0.00001	0.00054	1.39222e+08	1.27981e+08	2.44421e+08	2.77292e+08	1.33053e+08	1.30673e+08	1.87301e+08	2.09525e+08
WBGene00013093	K8ESM7	RUN domain-containing protein	cup-14 CELE_Y51H1A.2 Y51H1A.2	cup-14	1.29332	0.773204	0.338213	0.661787	0.399221	0.600779	-0.960055	-0.584447	<0.00001	0.00056	769059	770282	1.34418e+06	1.66787e+06	825025	848810	1.15126e+06	1.36765e+06
WBGene00006736	Q09353	Sentrin-specific protease (EC 3.4.22.-) (SUMO protease) (SuPr) (Ubiquitin-like protease)	ulp-1 T10F2.3	ulp-1	1.29294	0.77343	0.329211	0.670789	0.386238	0.613762	-1.02689	-0.665911	<0.00001	0.00015	3.63777e+06	3.54787e+06	7.38964e+06	7.25155e+06	3.46654e+06	3.1722e+06	4.89758e+06	5.65188e+06
WBGene00004505	O76371	26S protease regulatory subunit 6A (Proteasome regulatory particle ATPase-like protein 5)	rpt-5 F56H1.4	rpt-5	1.29294	0.773432	0.227012	0.772988	0.272903	0.727097	-1.76483	-1.42445	<0.00001	<0.00001	1.28024e+08	1.30019e+08	4.11561e+08	4.67086e+08	1.4429e+08	1.08735e+08	3.12977e+08	3.61159e+08
WBGene00000145	Q20052	Anaphase-promoting complex subunit 11 (APC11)	apc-11 F35G12.9	apc-11	1.29259	0.773642	0.387409	0.612591	0.44616	0.55384	-0.66114	-0.337241	5e-05	0.01286	212727	224702	354637	337048	202457	300892	331854	292979
WBGene00000480	A0A0K3AW00	GTP_EFTU_D3 domain-containing protein	cgp-1 CELE_Y38C9A.2 Y38C9A.2	cgp-1	1.29246	0.773716	0.291074	0.708926	0.357119	0.642881	-1.25092	-0.850086	<0.00001	<0.00001	4.48509e+06	4.4526e+06	8.57125e+06	1.31969e+07	5.39983e+06	4.84054e+06	9.05725e+06	9.37734e+06
WBGene00010460	Q21085	C-type LECtin	clec-142 CELE_K01C8.8 K01C8.8	clec-142	1.29244	0.773728	0.256458	0.743542	0.308506	0.691494	-1.53606	-1.18154	<0.00001	<0.00001	77846.3	82375	228371	236153	96984.6	71203	189781	187199
WBGene00020441	Q22417	Pre-mRNA-splicing factor SPF27	bcas-2 CELE_T12A2.7 T12A2.7	bcas-2	1.2923	0.773813	0.308686	0.691314	0.365924	0.634076	-1.16357	-0.793898	<0.00001	1e-05	5.01228e+06	5.53663e+06	1.12888e+07	1.23358e+07	3.89469e+06	4.19369e+06	6.89063e+06	7.125e+06
WBGene00010560	Q21230	Eukaryotic translation initiation factor 2 subunit 2 (Eukaryotic translation initiation factor 2 subunit beta) (eIF-2-beta)	eif-2beta iftb-1 K04G2.1	eif-2beta	1.292	0.773994	0.235829	0.764171	0.283461	0.716539	-1.69631	-1.33932	<0.00001	<0.00001	2.14282e+07	2.21382e+07	7.10919e+07	7.00791e+07	2.42404e+07	2.08794e+07	5.36162e+07	6.04384e+07
WBGene00009918	Q20634	Glycine cleavage system H protein	gcsh-2 CELE_F52A8.5 F52A8.5	gcsh-2	1.29163	0.774217	0.329171	0.670829	0.390019	0.609981	-1.02479	-0.652274	<0.00001	0.00019	3.38073e+07	3.06972e+07	6.08429e+07	7.06129e+07	4.15097e+07	3.4052e+07	5.89053e+07	5.92716e+07
WBGene00010609	G5EET2	dUTP pyrophosphatase (EC 3.6.1.23)	dut-1 CELE_K07A1.2 K07A1.2	dut-1	1.29142	0.774343	0.227694	0.772306	0.273314	0.726686	-1.76269	-1.40748	<0.00001	<0.00001	4.05001e+07	4.29561e+07	1.41213e+08	1.41858e+08	4.1645e+07	3.73678e+07	9.5956e+07	1.14123e+08
WBGene00044004	A0A2K5AU17	G_PROTEIN_RECEP_F1_2 domain-containing protein	C24A8.6 CELE_C24A8.6	C24A8.6	1.2906	0.774836	0.285515	0.714485	0.335303	0.664697	-1.33436	-0.972524	<0.00001	<0.00001	2.04671e+06	1.59587e+06	4.50111e+06	4.61425e+06	1.70384e+06	1.6341e+06	2.83351e+06	3.78355e+06
WBGene00016037	P91096	G_PROTEIN_RECEP_F1_2 domain-containing protein	dop-6 C24A8.1 CELE_C24A8.1	dop-6	1.2906	0.774836	0.285515	0.714485	0.335303	0.664697	-1.33436	-0.972524	<0.00001	<0.00001	2.04671e+06	1.59587e+06	4.50111e+06	4.61425e+06	1.70384e+06	1.6341e+06	2.83351e+06	3.78355e+06
WBGene00005644	G5ECY2	SERPIN domain-containing protein (Serine or cysteine protease inhibitor)	srp-3 CELE_Y32G9A.4 Y32G9A.4	srp-3	1.29056	0.774859	0.339893	0.660107	0.399307	0.600693	-0.957651	-0.594071	<0.00001	0.00049	1.38345e+06	1.41784e+06	2.74769e+06	2.69269e+06	1.54957e+06	1.31302e+06	2.15619e+06	2.15013e+06
WBGene00012244	Q23155	Mitochondrial Ribosomal Protein, Small	mrps-11 CELE_W04D2.5 W04D2.5	mrps-11	1.29	0.775195	0.321769	0.678231	0.379439	0.620561	-1.07177	-0.704971	<0.00001	8e-05	5.74731e+06	5.68928e+06	1.1157e+07	1.29492e+07	5.26148e+06	5.22748e+06	7.88276e+06	9.27164e+06
WBGene00010458	Q21083	Mitochondrial Ribosomal Protein, Large	mrpl-10 CELE_K01C8.6 K01C8.6	mrpl-10	1.28997	0.775213	0.324742	0.675258	0.382731	0.617269	-1.05549	-0.69768	<0.00001	9e-05	4.74246e+06	4.39547e+06	9.96026e+06	9.04085e+06	4.86813e+06	3.93397e+06	7.03444e+06	7.16159e+06
WBGene00000416	U4PMJ0	SH3 domain-containing protein	ced-2 CELE_Y41D4B.13 Y41D4B.13	ced-2	1.28972	0.775361	0.278914	0.721086	0.33258	0.66742	-1.37085	-1.00524	<0.00001	<0.00001	1.23046e+06	1.39913e+06	3.20028e+06	3.59809e+06	1.35445e+06	1.28086e+06	2.59863e+06	2.68989e+06
WBGene00086566	B5BM26	Uncharacterized protein	C08H9.16 CELE_C08H9.16	C08H9.16	1.28969	0.775379	0.279053	0.720947	0.346929	0.653071	-1.31024	-0.911563	<0.00001	<0.00001	40709.9	44216.5	78628.2	140783	30426.8	26892.9	50049.2	57851.2
WBGene00001243	Q20300	Elongation of very long chain fatty acids protein 5 (EC 2.3.1.199) (3-keto acyl-CoA synthase elo-5) (Very-long-chain 3-oxoacyl-CoA synthase 5)	elo-5 F41H10.7	elo-5	1.28964	0.775413	0.275839	0.724161	0.328399	0.671601	-1.39197	-1.0278	<0.00001	<0.00001	4.61659e+06	4.51922e+06	1.2336e+07	1.16483e+07	4.42949e+06	4.30514e+06	9.63584e+06	8.2271e+06
WBGene00002066	A0A486WX07	MIF4G domain-containing protein	ifg-1 CELE_M110.4 M110.4	ifg-1	1.28944	0.775531	0.269255	0.730745	0.32124	0.67876	-1.44016	-1.08678	<0.00001	<0.00001	7.25402e+07	7.25987e+07	1.93346e+08	2.00555e+08	8.10543e+07	6.54618e+07	1.50037e+08	1.59542e+08
WBGene00006794	Q07750	Actin-depolymerizing factor 1, isoforms a/b (Uncoordinated protein 60)	unc-60 C38C3.5	unc-60	1.28938	0.775568	0.216225	0.783775	0.262588	0.737412	-1.85687	-1.49163	<0.00001	<0.00001	5.53848e+07	6.05271e+07	2.22332e+08	1.97827e+08	6.75919e+07	5.89814e+07	1.69925e+08	1.85525e+08
WBGene00021466	Q95XR0	Protein-synthesizing GTPase (EC 3.6.5.3)	eif-2gamma CELE_Y39G10AR.8 Y39G10AR.8	eif-2gamma	1.28936	0.775578	0.234744	0.765256	0.282023	0.717977	-1.70503	-1.35123	<0.00001	<0.00001	7.94399e+07	8.31106e+07	2.69285e+08	2.60623e+08	8.58733e+07	7.24325e+07	1.90606e+08	2.1241e+08
WBGene00016993	O61192	Uncharacterized protein	CD4.8 CELE_CD4.8	CD4.8	1.28928	0.775625	0.226952	0.773048	0.279692	0.720308	-1.72848	-1.37218	<0.00001	<0.00001	1.30667e+06	1.25435e+06	5.37464e+06	3.34876e+06	1.52061e+06	1.13882e+06	3.07359e+06	3.77539e+06
WBGene00009322	O45434	Rab-GAP TBC domain-containing protein	tbc-3 CELE_F32B6.8 F32B6.8	tbc-3	1.28924	0.775653	0.26935	0.73065	0.32185	0.67815	-1.42597	-1.06871	<0.00001	<0.00001	406387	369298	1.20484e+06	899308	406316	444610	990434	802500
WBGene00018935	Q8WSN2	Skp1-related protein	skr-18 CELE_F56B3.12 F56B3.12	skr-18	1.28893	0.775834	0.342944	0.657056	0.401781	0.598219	-0.938008	-0.574698	<0.00001	0.00065	1.08238e+06	1.15271e+06	2.0721e+06	2.21019e+06	1.18578e+06	1.10267e+06	1.65808e+06	1.74923e+06
WBGene00015978	Q8MNV2	ANK_REP_REGION domain-containing protein	C18F10.7 CELE_C18F10.7	C18F10.7	1.28851	0.776093	0.382793	0.617207	0.450974	0.549026	-0.656696	-0.279738	5e-05	0.02212	492131	587263	672768	1.06762e+06	531275	539424	602482	701011
WBGene00011489	Q9XUR4	Uncharacterized protein	CELE_T05F1.2 T05F1.2	T05F1.2	1.28831	0.776209	0.295366	0.704634	0.350232	0.649768	-1.25485	-0.890576	<0.00001	<0.00001	2.15672e+07	2.02585e+07	4.89994e+07	5.07814e+07	1.96249e+07	1.88285e+07	3.41276e+07	3.72132e+07
WBGene00020592	O01614	Glucuronosyltransferase (EC 2.4.1.17)	ugt-12 CELE_T19H12.9 T19H12.9	ugt-12	1.28827	0.776235	0.28547	0.71453	0.342218	0.657782	-1.322	-0.971209	<0.00001	<0.00001	625466	579577	1.41593e+06	1.60028e+06	734368	490930	1.20973e+06	1.14543e+06
WBGene00044636	A7LPF5	Uncharacterized protein	B0393.9 CELE_B0393.9	B0393.9	1.28769	0.776584	0.170619	0.829381	0.230851	0.769149	-2.1507	-1.72092	<0.00001	<0.00001	941762	1.1571e+06	2.9713e+06	7.23131e+06	1.24788e+06	1.22277e+06	3.51659e+06	4.71514e+06
WBGene00021009	Q86NJ3	PDZ domain-containing protein	afd-1 CELE_W03F11.6 W03F11.6	afd-1	1.28685	0.777091	0.264311	0.735689	0.317917	0.682083	-1.47212	-1.1064	<0.00001	<0.00001	1.20563e+06	1.19949e+06	3.07628e+06	3.61817e+06	1.31101e+06	1.10255e+06	2.64157e+06	2.53667e+06
WBGene00019276	Q8WSL9	Dolichyl-phosphate beta-glucosyltransferase (EC 2.4.1.117)	algn-5 CELE_H43I07.3 H43I07.3	algn-5	1.28639	0.777367	0.300349	0.699651	0.355647	0.644353	-1.22064	-0.857048	<0.00001	<0.00001	3.77091e+06	3.5395e+06	8.60453e+06	8.42479e+06	3.85029e+06	4.02841e+06	6.91075e+06	7.36369e+06
WBGene00003953	P90868	Proteasome subunit beta (EC 3.4.25.1)	pbs-7 CELE_F39H11.5 F39H11.5	pbs-7	1.28637	0.777384	0.214727	0.785273	0.258025	0.741975	-1.8697	-1.52035	<0.00001	<0.00001	6.09705e+07	6.66334e+07	2.46818e+08	2.19838e+08	7.03295e+07	6.08456e+07	1.69693e+08	2.07513e+08
WBGene00007027	Q9NEL2-4	Helicase ssl-1 (EC 3.6.4.-) (Swi/snf2-like protein 1)	ssl-1 Y111B2A.22	ssl-1	1.28597	0.777625	0.211099	0.788901	0.255283	0.744717	-1.90511	-1.54805	<0.00001	<0.00001	1.18878e+06	1.35801e+06	4.76652e+06	4.75112e+06	1.16021e+06	993312	3.0311e+06	3.2512e+06
WBGene00009880	Q20588	Translation machinery-associated protein 7 homolog (Coiled-coil domain-containing protein 72 homolog)	F49C12.11	F49C12.11	1.28539	0.777972	0.260367	0.739633	0.310691	0.689309	-1.50486	-1.15569	<0.00001	<0.00001	2.22577e+07	2.35088e+07	6.16321e+07	6.83785e+07	2.31057e+07	1.89545e+07	4.48908e+07	4.84252e+07
WBGene00017138	Q09299	Putative RNA-binding protein EEED8.10	EEED8.10	EEED8.10	1.28536	0.777989	0.323394	0.676606	0.385396	0.614604	-1.05023	-0.683544	<0.00001	0.00011	1.40431e+06	1.30997e+06	2.42322e+06	3.25561e+06	1.67164e+06	1.30085e+06	2.27824e+06	2.46211e+06
WBGene00009444	Q20057	Enhancer of rudimentary homolog	erh-2 CELE_F35G12.11 F35G12.11	erh-2	1.28526	0.778052	0.234227	0.765773	0.277551	0.722449	-1.70906	-1.37451	<0.00001	<0.00001	2.01536e+06	2.09407e+06	6.60349e+06	6.8317e+06	2.16948e+06	1.85627e+06	4.62424e+06	5.85455e+06
WBGene00021901	Q9N394	RNA-binding motif protein 42 (RNA-binding protein 42)	rbm-42 tag-262 CELE_Y54H5A.3 Y54H5A.3	rbm-42	1.28517	0.778106	0.289968	0.710032	0.341128	0.658872	-1.29138	-0.946068	<0.00001	<0.00001	886611	948135	2.14654e+06	2.34612e+06	951904	844517	1.57436e+06	1.89534e+06
WBGene00004914	Q17348	Small nuclear ribonucleoprotein Sm D3 (Sm-D3) (snRNP core protein D3)	snr-1 Y116A8C.42	snr-1	1.28462	0.778439	0.253482	0.746518	0.300365	0.699635	-1.55656	-1.22219	<0.00001	<0.00001	3.65768e+07	3.72692e+07	1.03311e+08	1.14169e+08	3.1775e+07	2.56423e+07	6.07993e+07	7.29419e+07
WBGene00014078	Q23591	Uncharacterized protein	CELE_ZK792.5 ZK792.5	ZK792.5	1.28448	0.778524	0.29086	0.70914	0.346582	0.653418	-1.27228	-0.922302	<0.00001	<0.00001	1.25911e+06	1.25987e+06	2.65318e+06	3.48829e+06	1.25037e+06	982119	1.96895e+06	2.24e+06
WBGene00004468	Q23449	26S proteasome non-ATPase regulatory subunit 8 (26S proteasome regulatory subunit rpn-12)	rpn-12 ZK20.5	rpn-12	1.28418	0.778704	0.222536	0.777464	0.267251	0.732749	-1.80502	-1.45507	<0.00001	<0.00001	2.99583e+07	3.2534e+07	1.13098e+08	1.05228e+08	3.24563e+07	2.80767e+07	7.69394e+07	8.90302e+07
WBGene00007832	O45281	Serpentine Receptor, class BC (Class B-like)	srbc-82 C31A11.4 CELE_C31A11.4	srbc-82	1.28398	0.778828	0.698638	0.301362	0.749987	0.250013	1.22207	1.57069	<0.00001	<0.00001	323837	335008	126071	158126	363083	482114	143628	138123
WBGene00004484	Q9XVP0	40S ribosomal protein S15	rps-15 F36A2.6	rps-15	1.28371	0.778994	0.203896	0.796104	0.24351	0.75649	-1.96525	-1.63505	<0.00001	<0.00001	4.73081e+08	4.29049e+08	1.67848e+09	1.84385e+09	3.30353e+08	2.63847e+08	8.18032e+08	1.02791e+09
WBGene00015074	O16486	N-acetyltransferase domain-containing protein	natc-2 B0238.10 CELE_B0238.10	natc-2	1.28359	0.779066	0.230239	0.769761	0.277427	0.722573	-1.73879	-1.39055	<0.00001	<0.00001	2.78118e+06	2.99458e+06	1.03243e+07	8.98588e+06	3.46705e+06	2.71004e+06	7.68985e+06	8.39867e+06
WBGene00004501	Q18787	26S proteasome regulatory subunit 7 (26S proteasome AAA-ATPase subunit rpt-1) (Proteasome 26S subunit ATPase 2)	rpt-1 C52E4.4	rpt-1	1.28272	0.779596	0.242693	0.757307	0.287828	0.712172	-1.64159	-1.3035	<0.00001	<0.00001	1.29422e+08	1.31115e+08	4.13019e+08	3.99972e+08	1.48053e+08	1.28105e+08	3.07389e+08	3.75907e+08
WBGene00021716	Q9N4U4	F-box B protein	fbxb-112 CELE_Y49F6B.3 Y49F6B.3	fbxb-112	1.28271	0.7796	0.331988	0.668012	0.388966	0.611034	-1.02559	-0.665596	<0.00001	0.00015	1.24793e+06	1.70842e+06	2.87093e+06	3.07771e+06	1.30508e+06	1.73203e+06	2.32853e+06	2.44253e+06
WBGene00020620	P91460	DUF19 domain-containing protein	CELE_T20D4.15 T20D4.15	T20D4.15	1.28243	0.779769	0.314732	0.685268	0.371992	0.628008	-1.12876	-0.771226	<0.00001	2e-05	7280.47	8767.93	17529.2	17413.1	12558.8	9184.88	19287.4	17421
WBGene00016765	Q18707	Protein kinase domain-containing protein	C49C8.1 CELE_C49C8.1	C49C8.1	1.28238	0.779802	0.222924	0.777076	0.268573	0.731427	-1.80783	-1.44794	<0.00001	<0.00001	276881	341700	1.02681e+06	1.12946e+06	322250	284311	842381	809519
WBGene00003885	G5ED37	OSM-5	osm-5 CELE_Y41G9A.1 Y41G9A.1	osm-5	1.28212	0.779961	0.192586	0.807414	0.253114	0.746886	-2.14863	-1.60893	<0.00001	<0.00001	341681	836661	3.16357e+06	1.77663e+06	682118	359033	1.25143e+06	1.8208e+06
WBGene00010593	Q21253	Gelsolin-like protein 1	gsnl-1 K06A4.3	gsnl-1	1.28193	0.780072	0.400688	0.599312	0.458044	0.541956	-0.601654	-0.248127	0.00015	0.02907	1.00198e+06	1.46408e+06	1.6916e+06	1.99691e+06	1.46089e+06	1.76754e+06	1.98457e+06	1.8353e+06
WBGene00001703	O02153	GRounDhog (Hedgehog-like family)	grd-14 CELE_T01B10.2 T01B10.2	grd-14	1.2819	0.780092	0.359944	0.640056	0.42038	0.57962	-0.824334	-0.471882	<0.00001	0.00274	7.10518e+06	8.46251e+06	1.20934e+07	1.55892e+07	6.92948e+06	8.61706e+06	1.06034e+07	1.08322e+07
WBGene00016450	Q18492	C-type LECtin	clec-5 C35D10.14 CELE_C35D10.14	clec-5	1.28173	0.780198	0.201777	0.798223	0.245935	0.754065	-1.99384	-1.66452	<0.00001	<0.00001	1.15256e+06	1.45679e+06	5.11337e+06	5.20909e+06	1.79236e+06	1.06138e+06	4.52394e+06	4.22595e+06
WBGene00007857	B3WFZ3	Uncharacterized protein	C31H5.6 CELE_C31H5.6	C31H5.6	1.28168	0.780224	0.283353	0.716647	0.335084	0.664916	-1.3406	-0.992855	<0.00001	<0.00001	4.45963e+06	3.98395e+06	1.09168e+07	1.04385e+07	4.82026e+06	4.06133e+06	8.47093e+06	9.15307e+06
WBGene00005986	Q20290	7TM_GPCR_Srx domain-containing protein	srx-95 CELE_F41G3.11 F41G3.11	srx-95	1.28138	0.780407	0.297227	0.702773	0.347339	0.652661	-1.24113	-0.907555	<0.00001	<0.00001	116036	115666	280052	267793	150786	127692	235184	288085
WBGene00008506	O17759	Transket_pyr domain-containing protein	tkt-1 CELE_F01G10.1 F01G10.1	tkt-1	1.28135	0.780429	0.183367	0.816633	0.220976	0.779024	-2.151	-1.82338	<0.00001	<0.00001	3.71088e+08	3.91395e+08	1.56446e+09	1.83129e+09	4.52899e+08	3.53334e+08	1.29744e+09	1.54484e+09
WBGene00009004	P52554	Probable prefoldin subunit 6	pfd-6 F21C3.5	pfd-6	1.28096	0.780665	0.214062	0.785938	0.257542	0.742458	-1.8757	-1.53395	<0.00001	<0.00001	3.51865e+07	3.59299e+07	1.3479e+08	1.26317e+08	3.81989e+07	3.09181e+07	9.49308e+07	1.04324e+08
WBGene00000453	Q23175	Homeobox protein ceh-32	ceh-32 W05E10.3	ceh-32	1.28096	0.780666	0.158293	0.841707	0.199228	0.800772	-2.37682	-2.01482	<0.00001	<0.00001	88476.4	128706	415493	739351	95973.2	75240.7	365517	322655
WBGene00013361	G5ECI8	Phenylalanyl-tRNA synthetase (EC 6.1.1.20)	fars-2 frs-2 CELE_Y60A3A.13 Y60A3A.13	fars-2	1.28085	0.78073	0.283185	0.716815	0.333696	0.666304	-1.3419	-1.00173	<0.00001	<0.00001	1.08556e+07	1.2168e+07	2.85444e+07	2.97344e+07	1.28615e+07	1.05959e+07	2.19933e+07	2.48452e+07
WBGene00185086	P91357	Uncharacterized protein	CELE_F59A3.12 F59A3.12	F59A3.12	1.2805	0.780944	0.290338	0.709662	0.344508	0.655492	-1.28496	-0.926882	<0.00001	<0.00001	205658	222227	477266	568598	219919	231479	409014	449857
WBGene00045434	A5PEX9	Uncharacterized protein	CELE_Y95D11A.3 Y95D11A.3	Y95D11A.3	1.2804	0.781004	0.32053	0.67947	0.377035	0.622965	-1.08579	-0.729523	<0.00001	5e-05	612692	797453	1.31364e+06	1.67563e+06	602362	830561	1.02282e+06	1.34477e+06
WBGene00019965	O01893	Non-lysosomal glucosylceramidase (NLGase) (EC 3.2.1.45)	CELE_R08F11.1 R08F11.1	R08F11.1	1.28035	0.781036	0.375014	0.624986	0.435683	0.564317	-0.732411	-0.374285	1e-05	0.00872	2.57088e+06	2.75077e+06	4.05535e+06	4.81352e+06	2.82227e+06	3.08282e+06	3.74011e+06	3.90844e+06
WBGene00000108	Q9TXM0	Aldedh domain-containing protein	alh-2 CELE_K04F1.15 K04F1.15	alh-2	1.28021	0.781123	0.233792	0.766208	0.280662	0.719338	-1.71216	-1.3571	<0.00001	<0.00001	4.56577e+07	4.15641e+07	1.50344e+08	1.35509e+08	4.82227e+07	4.72941e+07	1.18323e+08	1.26487e+08
WBGene00018408	P34426	Ancient ubiquitous protein 1 homolog	F44B9.5	F44B9.5	1.28012	0.781174	0.330894	0.669106	0.392437	0.607563	-1.00332	-0.630234	<0.00001	0.00027	1.16221e+06	1.11604e+06	1.99749e+06	2.6094e+06	1.16224e+06	1.15044e+06	1.83001e+06	1.75044e+06
WBGene00007017	Q9NAL4	Mediator of RNA polymerase II transcription subunit 17 (Mediator complex subunit 17)	mdt-17 Y113G7B.18	mdt-17	1.27984	0.78135	0.30856	0.69144	0.36549	0.63451	-1.15347	-0.803095	<0.00001	1e-05	3.18312e+06	3.52472e+06	6.53214e+06	8.49921e+06	3.44029e+06	2.80498e+06	5.32664e+06	5.51546e+06
WBGene00021352	X5LPX5	CTP_transf_like domain-containing protein	pcyt-2.1 CELE_Y37E3.11 Y37E3.11	pcyt-2.1	1.27981	0.781366	0.249314	0.750686	0.297949	0.702051	-1.58879	-1.24368	<0.00001	<0.00001	1.33067e+07	1.46514e+07	3.93202e+07	4.48618e+07	1.51636e+07	1.23624e+07	3.17225e+07	3.31365e+07
WBGene00012738	Q9XWP7	Eukaryotic Initiation Factor	eif-3.j eif-3.J CELE_Y40B1B.5 Y40B1B.5	eif-3.j	1.27979	0.781376	0.220484	0.779516	0.260614	0.739386	-1.8209	-1.50855	<0.00001	<0.00001	3.62426e+07	3.64542e+07	1.23696e+08	1.33322e+08	4.2998e+07	3.27416e+07	9.53316e+07	1.19549e+08
WBGene00001508	G5EFE7	Alpha-(1,6)-fucosyltransferase (Alpha1-6FucT) (EC 2.4.1.68) (Fucosyltransferase 8) (GDP-L-Fuc:N-acetyl-beta-D-glucosaminide alpha1,6-fucosyltransferase) (GDP-fucose--glycoprotein fucosyltransferase) (Glycoprotein 6-alpha-L-fucosyltransferase)	fut-8 C10F3.6	fut-8	1.27975	0.781401	0.293088	0.706912	0.347628	0.652372	-1.26	-0.91538	<0.00001	<0.00001	667913	622060	1.74796e+06	1.36339e+06	708803	569478	1.14674e+06	1.25214e+06
WBGene00007505	B9WRT3	Piezo-type mechanosensitive ion channel component	pezo-1 C10C5.1 CELE_C10C5.1	pezo-1	1.27888	0.781936	0.378965	0.621035	0.445688	0.554312	-0.714857	-0.401202	2e-05	0.00646	5.19686e+06	4.60718e+06	8.21402e+06	7.85248e+06	1.07635e+07	5.08781e+06	1.11458e+07	8.56886e+06
WBGene00010685	O17939	WD_REPEATS_REGION domain-containing protein	aipl-1 CELE_K08F9.2 K08F9.2	aipl-1	1.27874	0.78202	0.234558	0.765442	0.281456	0.718544	-1.70588	-1.36025	<0.00001	<0.00001	2.69644e+07	2.74459e+07	8.6393e+07	9.11659e+07	3.12161e+07	2.52429e+07	7.15209e+07	7.26162e+07
WBGene00010456	Q21080	Threonine ammonia-lyase (EC 4.3.1.19)	CELE_K01C8.1 K01C8.1	K01C8.1	1.27853	0.782149	0.360481	0.639519	0.418675	0.581325	-0.827865	-0.473296	<0.00001	0.00269	3.39262e+06	3.78447e+06	6.09072e+06	6.64194e+06	3.96984e+06	3.63575e+06	5.52972e+06	5.03056e+06
WBGene00010721	Q9NAP7	Methyltransf_11 domain-containing protein	CELE_K09E4.3 K09E4.3	K09E4.3	1.27796	0.782495	0.299801	0.700199	0.352689	0.647311	-1.22573	-0.875642	<0.00001	<0.00001	1.99844e+06	1.7669e+06	4.25396e+06	4.54016e+06	2.02909e+06	1.81077e+06	3.30625e+06	3.74125e+06
WBGene00010040	P34445-2	Uncharacterized protein F54C8.7	F54C8.7	F54C8.7	1.27751	0.782772	0.237881	0.762119	0.285372	0.714628	-1.67453	-1.33967	<0.00001	<0.00001	7.82978e+06	7.42831e+06	2.66194e+07	2.22642e+07	7.93509e+06	5.90139e+06	1.69022e+07	1.77471e+07
WBGene00015245	Q9N5Z6	Uncharacterized protein	B0524.6 CELE_B0524.6	B0524.6	1.27736	0.782864	0.242242	0.757758	0.286392	0.713608	-1.64571	-1.33525	<0.00001	<0.00001	1.16806e+06	1.04831e+06	3.63407e+06	3.29893e+06	1.14208e+06	806571	2.25642e+06	2.59906e+06
WBGene00021058	Q23194	Vacuolar protein sorting-associated protein 18 homolog	vps-18 W06B4.3	vps-18	1.2773	0.782903	0.522683	0.477317	0.595276	0.404724	0.1834	0.546754	0.03774	0.00099	80219.3	106079	59830	110299	77847.9	98388.4	59801	60021.1
WBGene00013857	Q23249	ORC (Origin Recognition Complex) subunit	orc-5 CELE_ZC168.3 ZC168.3	orc-5	1.27717	0.782979	0.343154	0.656846	0.401738	0.598262	-0.935642	-0.581353	<0.00001	0.00059	672019	610380	1.152e+06	1.30269e+06	632374	520421	855524	861203
WBGene00021506	Q95Y24	Transmembrane 9 superfamily member	CELE_Y41D4A.4 Y41D4A.4	Y41D4A.4	1.27701	0.78308	0.354664	0.645336	0.412958	0.587042	-0.863769	-0.558882	<0.00001	0.00083	404312	391265	727714	719892	599071	350002	680934	668228
WBGene00019937	Q21817	Complex III subunit 8 (Complex III subunit VIII) (Cytochrome b-c1 complex subunit 8) (Ubiquinol-cytochrome c reductase complex 9.5 kDa protein) (Ubiquinol-cytochrome c reductase complex ubiquinone-binding protein QP-C)	CELE_R07E4.3 R07E4.3	R07E4.3	1.27689	0.783152	0.333132	0.666868	0.393188	0.606812	-0.989146	-0.625562	<0.00001	0.0003	1.27139e+07	1.26074e+07	2.86225e+07	2.20658e+07	1.16162e+07	1.16062e+07	1.83749e+07	1.74644e+07
WBGene00008458	Q09527	Adenylate kinase isoenzyme 6 homolog (AK6) (EC 2.7.4.3) (Adrenal gland protein AD-004 like protein) (ADLP) (Dual activity adenylate kinase/ATPase) (AK/ATPase)	E02H1.6	E02H1.6	1.2759	0.783763	0.274479	0.725521	0.32196	0.67804	-1.4027	-1.07281	<0.00001	<0.00001	846418	787085	2.09805e+06	2.21974e+06	797467	671017	1.39382e+06	1.69877e+06
WBGene00009187	Q93615	Probable electron transfer flavoprotein subunit alpha, mitochondrial (Alpha-ETF)	F27D4.1	F27D4.1	1.2756	0.783947	0.287577	0.712423	0.341116	0.658884	-1.30629	-0.94863	<0.00001	<0.00001	2.49199e+08	2.3484e+08	5.60112e+08	6.39012e+08	2.48007e+08	2.82809e+08	4.73398e+08	5.51904e+08
WBGene00009119	Q93576	Nucleoside diphosphate kinase (EC 2.7.4.6)	ndk-1 CELE_F25H2.5 F25H2.5	ndk-1	1.27558	0.783954	0.157904	0.842096	0.187634	0.812366	-2.41848	-2.108	<0.00001	<0.00001	2.2258e+08	1.93298e+08	1.11739e+09	1.10047e+09	2.42901e+08	1.96515e+08	8.18027e+08	1.08443e+09
WBGene00009161	O18687	Cytochrome c oxidase polypeptide VIIc	cox-7c cox-7C CELE_F26E4.6 F26E4.6	cox-7c	1.27507	0.784271	0.316089	0.683911	0.387055	0.612945	-1.05607	-0.66399	<0.00001	0.00016	1.00918e+06	921487	2.67354e+06	1.50378e+06	972048	1.04073e+06	1.57813e+06	1.60933e+06
WBGene00001405	Q9XVE5	CAAX prenyl protease 1 homolog (EC 3.4.24.84) (Farnesylated proteins-converting enzyme 1) (FACE-1)	fce-1 C04F12.10	fce-1	1.27469	0.784504	0.387746	0.612254	0.447006	0.552994	-0.658918	-0.307115	5e-05	0.01725	9.56048e+06	9.13522e+06	1.43825e+07	1.51381e+07	9.19958e+06	9.55494e+06	1.14543e+07	1.1747e+07
WBGene00008768	B2D6L9	Uncharacterized protein	CELE_F13G3.10 F13G3.10	F13G3.10	1.27463	0.784541	0.233386	0.766614	0.282066	0.717934	-1.68817	-1.35234	<0.00001	<0.00001	5.97042e+06	5.73249e+06	1.54763e+07	2.29648e+07	6.0546e+06	4.5572e+06	1.19217e+07	1.50882e+07
WBGene00015327	O44445	SNAPIN protein homolog (Biogenesis of lysosome-related organelles complex 1 subunit 7) (BLOC-1 subunit 7)	snpn-1 C02B10.2	snpn-1	1.27463	0.784541	0.213359	0.786641	0.25788	0.74212	-1.88283	-1.54208	<0.00001	<0.00001	1.36265e+06	1.4918e+06	5.46474e+06	5.05945e+06	1.62133e+06	1.18919e+06	4.09872e+06	3.98934e+06
WBGene00015912	O16541	F-box C protein	fbxc-50 C17F4.5 CELE_C17F4.5	fbxc-50	1.27451	0.784615	0.265431	0.734569	0.313747	0.686253	-1.47362	-1.13855	<0.00001	<0.00001	2.65821e+06	3.15513e+06	8.18978e+06	7.89841e+06	3.32373e+06	2.58512e+06	6.12675e+06	6.79755e+06
WBGene00008583	Q19222	UDP-glucuronosyltransferase (EC 2.4.1.17)	ugt-65 CELE_F08G5.5 F08G5.5	ugt-65	1.27422	0.784795	0.337534	0.662466	0.419759	0.580241	-0.917328	-0.540113	<0.00001	0.00109	489134	435981	655780	1.15991e+06	502919	263017	553182	505585
WBGene00015128	P34258	Uncharacterized protein B0303.7	B0303.7	B0303.7	1.27417	0.784825	0.339708	0.660292	0.393111	0.606889	-0.959559	-0.629464	<0.00001	0.00028	595360	646294	1.17598e+06	1.23743e+06	864219	1.04537e+06	1.57737e+06	1.37068e+06
WBGene00007036	Q27538	Superoxide dismutase [Cu-Zn] (EC 1.15.1.1)	sod-5 CELE_ZK430.3 ZK430.3	sod-5	1.27392	0.784976	0.253117	0.746883	0.303347	0.696653	-1.55051	-1.1975	<0.00001	<0.00001	7.11102e+06	7.35843e+06	1.87484e+07	2.39471e+07	7.96639e+06	7.64397e+06	1.69195e+07	1.89305e+07
WBGene00016981	Q09289	Proteasomal ubiquitin receptor ADRM1 homolog (Proteasome non-ATPase regulatory particle-like protein 13)	rpn-13 C56G2.7	rpn-13	1.27383	0.785037	0.254033	0.745967	0.299528	0.700472	-1.55437	-1.22358	<0.00001	<0.00001	7.07001e+07	6.7946e+07	2.0272e+08	2.04414e+08	7.62916e+07	6.60511e+07	1.51548e+08	1.81333e+08
WBGene00001974	P41848	FACT complex subunit SSRP1-A (Facilitates chromatin transcription complex subunit ssrp1-A) (HMG box-containing protein 4) (Structure-specific recognition protein 1-A)	hmg-4 T20B12.8	hmg-4	1.27267	0.785751	0.23633	0.76367	0.281755	0.718245	-1.68685	-1.35328	<0.00001	<0.00001	6.19764e+06	6.57813e+06	2.25107e+07	1.87726e+07	6.76332e+06	5.4821e+06	1.43505e+07	1.68653e+07
WBGene00020937	Q8MQG6	Succinate dehydrogenase assembly factor 4, mitochondrial	CELE_W02D3.12 W02D3.12	W02D3.12	1.27222	0.786031	0.248629	0.751371	0.296368	0.703632	-1.59303	-1.2485	<0.00001	<0.00001	1.09159e+06	1.11225e+06	3.13174e+06	3.52838e+06	971864	880449	2.13109e+06	2.26664e+06
WBGene00006890	Q7YZW5	Protein vem-1	vem-1 K07E3.8	vem-1	1.27204	0.786139	0.359915	0.640085	0.419575	0.580425	-0.823111	-0.467838	<0.00001	0.00289	1.72461e+07	1.68694e+07	2.72335e+07	3.34386e+07	1.52862e+07	1.57292e+07	2.20106e+07	2.0895e+07
WBGene00009131	A5JYS8	tRNA methyltransferase 10 homolog A (EC 2.1.1.221)	CELE_F25H8.1 F25H8.1	F25H8.1	1.272	0.786163	0.29496	0.70504	0.345838	0.654162	-1.25691	-0.924473	<0.00001	<0.00001	534727	562068	1.26918e+06	1.35248e+06	595222	491826	979202	1.07698e+06
WBGene00022350	Q9BKR5	Uncharacterized protein	CELE_Y82E9BR.18 Y82E9BR.18	Y82E9BR.18	1.27176	0.786311	0.269443	0.730557	0.318188	0.681812	-1.43909	-1.09873	<0.00001	<0.00001	1.00168e+07	1.03228e+07	2.72669e+07	2.78811e+07	1.07263e+07	9.86521e+06	2.08935e+07	2.32301e+07
WBGene00013340	Q9GRZ9	Transmembrane and Coiled-Coil protein	tcc-1 CELE_Y59A8A.3 Y59A8A.3	tcc-1	1.27154	0.786449	0.329452	0.670548	0.385135	0.614865	-1.02527	-0.674636	<0.00001	0.00013	1.7008e+08	1.57545e+08	3.20657e+08	3.46175e+08	1.64294e+08	1.65955e+08	2.58341e+08	2.68901e+08
WBGene00007087	Q17411	Uncharacterized protein	B0001.2 CELE_B0001.2	B0001.2	1.27142	0.786519	0.210518	0.789482	0.253061	0.746939	-1.90291	-1.56177	<0.00001	<0.00001	3.44225e+06	3.49185e+06	1.39799e+07	1.20243e+07	3.50734e+06	3.10396e+06	9.19166e+06	1.03223e+07
WBGene00020286	A0A0K3ARJ4	CHHC U11-48K-type domain-containing protein	gtsf-1 CELE_T06A10.3 T06A10.3	gtsf-1	1.27122	0.786647	0.33377	0.66623	0.395506	0.604494	-0.967712	-0.610004	<0.00001	0.00038	280879	331340	479211	742825	308139	309068	446700	496643
WBGene00008331	E9P886	Tubulin polyglutamylase ttll-5 (EC 6.-.-.-) (Tubulin--tyrosine ligase-like protein 5)	ttll-5 C55A6.2	ttll-5	1.27115	0.786689	0.341351	0.658649	0.397391	0.602609	-0.947817	-0.600701	<0.00001	0.00044	555661	567468	1.11252e+06	1.0546e+06	604524	594936	911949	906925
WBGene00021929	Q9N363	mRNA_decap_C domain-containing protein	dcap-1 CELE_Y55F3AM.12 Y55F3AM.12	dcap-1	1.27111	0.786713	0.27431	0.72569	0.325239	0.674761	-1.39824	-1.05197	<0.00001	<0.00001	1.37852e+07	1.45707e+07	3.41326e+07	4.08831e+07	1.46804e+07	1.41112e+07	2.8651e+07	3.10821e+07
WBGene00008667	Q93458	PKS_KS domain-containing protein	CELE_F10G8.9 F10G8.9	F10G8.9	1.27097	0.786802	0.292199	0.707801	0.343149	0.656851	-1.27629	-0.934965	<0.00001	<0.00001	670893	736087	1.62267e+06	1.78549e+06	736610	701204	1.30012e+06	1.45212e+06
WBGene00020517	O17040	Very-long-chain (3R)-3-hydroxyacyl-CoA dehydratase hpo-8 (EC 4.2.1.134) (Probable 3-hydroxyacyl-CoA dehydratase)	hpo-8 T15B7.2	hpo-8	1.2708	0.786907	0.393631	0.606369	0.448955	0.551045	-0.628322	-0.29754	9e-05	0.01885	7.34348e+06	5.85899e+06	1.09444e+07	9.39335e+06	8.12877e+06	6.87935e+06	8.60936e+06	9.81155e+06
WBGene00014096	Q23624	PKS_ER domain-containing protein	CELE_ZK829.7 ZK829.7	ZK829.7	1.27042	0.787143	0.221357	0.778643	0.264582	0.735418	-1.81488	-1.47415	<0.00001	<0.00001	3.60111e+07	3.96109e+07	1.27271e+08	1.38737e+08	4.06318e+07	3.79743e+07	1.04228e+08	1.14261e+08
WBGene00004459	Q18115	26S proteasome non-ATPase regulatory subunit 1 (26S proteasome regulatory subunit rpn-2)	rpn-2 C23G10.4	rpn-2	1.27031	0.787209	0.229304	0.770696	0.272791	0.727209	-1.74903	-1.41627	<0.00001	<0.00001	7.57875e+07	7.94897e+07	2.66019e+08	2.5587e+08	8.4975e+07	7.27407e+07	1.97481e+08	2.2296e+08
WBGene00001793	Q9U2D9	Glycogen [starch] synthase (GS) (EC 2.4.1.11)	gsy-1 Y46G5A.31	gsy-1	1.27019	0.787283	0.237799	0.762201	0.282552	0.717448	-1.68076	-1.34803	<0.00001	<0.00001	5.34846e+07	5.7061e+07	1.81442e+08	1.72882e+08	6.0135e+07	5.03159e+07	1.32742e+08	1.47712e+08
WBGene00021312	Q9N537	Suppressor of ZYg-1	szy-2 CELE_Y32H12A.4 Y32H12A.4	szy-2	1.2698	0.787529	0.234391	0.765609	0.277009	0.722991	-1.7069	-1.38531	<0.00001	<0.00001	8.79504e+06	9.04055e+06	2.80846e+07	3.0173e+07	9.23225e+06	7.63287e+06	2.01353e+07	2.38825e+07
WBGene00013979	P34635	Putative serine/threonine-protein kinase ZK507.3 (EC 2.7.11.1)	ZK507.3	ZK507.3	1.26968	0.787599	0.178627	0.821373	0.220896	0.779104	-2.18627	-1.81319	<0.00001	<0.00001	72322.9	65067.3	267900	363857	65636.7	72393.4	219520	267314
WBGene00011061	Q21770	Argonaute protein wago-1 (Worm-specific argonaute protein 1)	wago-1 R06C7.1	wago-1	1.2696	0.787649	0.230457	0.769543	0.273256	0.726744	-1.73937	-1.41177	<0.00001	<0.00001	1.34876e+08	1.39471e+08	4.67982e+08	4.48119e+08	1.47667e+08	1.25504e+08	3.35604e+08	3.90913e+08
WBGene00006411	Q7JP61	G_PROTEIN_RECEP_F1_2 domain-containing protein	octr-1 CELE_F14D12.6 F14D12.6	octr-1	1.2696	0.787652	0.232354	0.767646	0.276055	0.723945	-1.72657	-1.4037	<0.00001	<0.00001	312336	352288	1.114e+06	1.08177e+06	348710	262778	763934	839675
WBGene00020625	P91478	Ribosome-recycling factor, mitochondrial (RRF) (Ribosome-releasing factor, mitochondrial)	mrrf-1 T20F5.3	mrrf-1	1.26952	0.787701	0.351887	0.648113	0.411838	0.588162	-0.870565	-0.519095	<0.00001	0.00146	2.19037e+06	2.23505e+06	3.58219e+06	4.56866e+06	2.08703e+06	1.72809e+06	2.84646e+06	2.60204e+06
WBGene00011230	O45717	Protein nud-2	nud-2 R11A5.2	nud-2	1.26942	0.78776	0.25505	0.74495	0.296951	0.703049	-1.54801	-1.24709	<0.00001	<0.00001	495548	547833	1.50081e+06	1.54669e+06	546940	417800	1.01245e+06	1.27163e+06
WBGene00000794	Q9N3T2	Flap endonuclease 1 (FEN-1) (EC 3.1.-.-) (Cell death-related nuclease 1) (Flap structure-specific endonuclease 1)	crn-1 Y47G6A.8	crn-1	1.26917	0.787918	0.283122	0.716878	0.332195	0.667805	-1.33925	-1.00815	<0.00001	<0.00001	1.29168e+07	1.34146e+07	3.19183e+07	3.47539e+07	1.26123e+07	1.09307e+07	2.21555e+07	2.51726e+07
WBGene00017124	Q19056	Uncharacterized protein	CELE_E04F6.4 E04F6.4	E04F6.4	1.26896	0.788049	0.259003	0.740997	0.307547	0.692453	-1.50805	-1.16584	<0.00001	<0.00001	2.75065e+06	2.69103e+06	6.93982e+06	8.62859e+06	2.53574e+06	2.35727e+06	5.00592e+06	6.0109e+06
WBGene00016376	Q18406	Exocyst complex component 5 (Exocyst complex component Sec10)	sec-10 C33H5.9	sec-10	1.26876	0.788172	0.316982	0.683018	0.375064	0.624936	-1.09124	-0.745247	<0.00001	4e-05	3.15346e+06	3.1407e+06	5.7678e+06	7.79457e+06	3.27955e+06	2.6155e+06	4.77755e+06	5.04484e+06
WBGene00010665	Q8WQE5	UTP--glucose-1-phosphate uridylyltransferase (EC 2.7.7.9)	CELE_K08E3.5 K08E3.5	K08E3.5	1.26863	0.78825	0.224623	0.775377	0.268942	0.731058	-1.78517	-1.44701	<0.00001	<0.00001	7.03712e+07	7.41701e+07	2.64786e+08	2.34157e+08	8.10586e+07	6.8318e+07	1.95672e+08	2.10374e+08
WBGene00002041	H2L0I7	Myosin motor domain-containing protein	hum-8 CELE_Y66H1A.6 Y66H1A.6	hum-8	1.26828	0.788468	0.278997	0.721003	0.327663	0.672337	-1.36343	-1.04991	<0.00001	<0.00001	4.00596e+06	3.96358e+06	9.33403e+06	1.12614e+07	4.61086e+06	3.39688e+06	7.61758e+06	8.8136e+06
WBGene00009922	Q20644	Uncharacterized protein	CELE_F52B5.3 F52B5.3	F52B5.3	1.2682	0.78852	0.29317	0.70683	0.344153	0.655847	-1.26933	-0.93273	<0.00001	<0.00001	5.93654e+06	5.84352e+06	1.38903e+07	1.45113e+07	6.24527e+06	5.47404e+06	1.08159e+07	1.15175e+07
WBGene00001035	O62360	J domain-containing protein	dnj-17 CELE_T03F6.2 T03F6.2	dnj-17	1.26814	0.788557	0.306604	0.693396	0.35883	0.64117	-1.1864	-0.859001	<0.00001	<0.00001	7.60432e+06	5.93544e+06	1.61059e+07	1.45148e+07	7.38252e+06	5.21475e+06	1.13783e+07	1.11309e+07
WBGene00016799	P34366	Uncharacterized protein C50C3.1	C50C3.1	C50C3.1	1.26806	0.788609	0.230279	0.769721	0.266259	0.733741	-1.79343	-1.49982	<0.00001	<0.00001	1.10554e+06	1.91435e+06	4.83959e+06	5.25458e+06	2.09361e+06	1.26802e+06	4.16098e+06	5.10279e+06
WBGene00007980	P48322	Uncharacterized protein C36E8.1	C36E8.1	C36E8.1	1.26763	0.788875	0.303958	0.696042	0.356127	0.643873	-1.19531	-0.853242	<0.00001	<0.00001	662833	657643	1.50888e+06	1.51492e+06	955204	837104	1.74489e+06	1.49559e+06
WBGene00003902	Q9U302	Polyadenylate-binding protein (PABP)	pab-1 CELE_Y106G6H.2 Y106G6H.2	pab-1	1.26698	0.789281	0.256305	0.743695	0.30175	0.69825	-1.53721	-1.20833	<0.00001	<0.00001	3.39202e+08	3.15521e+08	9.22736e+08	9.77012e+08	2.92669e+08	2.5763e+08	5.83815e+08	6.89581e+08
WBGene00001599	Q966L9	ATP-dependent RNA helicase glh-2 (EC 3.6.4.13) (Germline helicase 2)	glh-2 C55B7.1	glh-2	1.26693	0.78931	0.285296	0.714704	0.331995	0.668005	-1.32227	-0.997544	<0.00001	<0.00001	1.17641e+08	1.18434e+08	3.13527e+08	2.77871e+08	1.15366e+08	1.07464e+08	1.95312e+08	2.53043e+08
WBGene00007111	Q17430	Nuclear RNA-binding protein sart-3 (U4/U6 snRNA-associated-splicing factor)	sart-3 B0035.12	sart-3	1.26692	0.789318	0.23711	0.76289	0.280141	0.719859	-1.68299	-1.36351	<0.00001	<0.00001	1.4123e+07	1.51181e+07	5.04336e+07	4.36478e+07	1.67898e+07	1.35038e+07	3.52096e+07	4.26339e+07
WBGene00004498	P90983	40S ribosomal protein S29	rps-29 B0412.4 CELE_B0412.4	rps-29	1.2668	0.789392	0.258551	0.741449	0.298786	0.701214	-1.51712	-1.2314	<0.00001	<0.00001	2.37212e+08	2.24992e+08	6.18083e+08	7.07381e+08	1.67081e+08	1.24036e+08	2.92127e+08	3.91091e+08
WBGene00022057	Q9BKQ7	Uncharacterized protein	CELE_Y67D2.7 Y67D2.7	Y67D2.7	1.26668	0.789467	0.216134	0.783866	0.256653	0.743347	-1.85844	-1.53445	<0.00001	<0.00001	1.45097e+06	1.45334e+06	5.17008e+06	5.36313e+06	1.31696e+06	1.12541e+06	3.26686e+06	3.80697e+06
WBGene00009739	O45525	Complex III subunit 8 (Complex III subunit VIII) (Cytochrome b-c1 complex subunit 8) (Ubiquinol-cytochrome c reductase complex 9.5 kDa protein) (Ubiquinol-cytochrome c reductase complex ubiquinone-binding protein QP-C)	CELE_F45H10.2 F45H10.2	F45H10.2	1.2666	0.789515	0.344132	0.655868	0.401568	0.598432	-0.922308	-0.575469	<0.00001	0.00065	1.7566e+07	1.69952e+07	3.64635e+07	2.94054e+07	1.56215e+07	1.56599e+07	2.35462e+07	2.30706e+07
WBGene00011761	Q95QB1	Cleft lip and palate transmembrane protein 1-like protein	CELE_T13H5.8 T13H5.8	T13H5.8	1.26658	0.789531	0.342484	0.657516	0.396843	0.603157	-0.943269	-0.606072	<0.00001	0.0004	3.8627e+06	3.43486e+06	7.12212e+06	6.88804e+06	3.56993e+06	3.17117e+06	4.99923e+06	5.24649e+06
WBGene00011735	G5EE04	TPR_REGION domain-containing protein	hip-1 CELE_T12D8.8 T12D8.8	hip-1	1.26653	0.789561	0.213293	0.786707	0.250906	0.749094	-1.8823	-1.57432	<0.00001	<0.00001	4.5436e+07	4.69699e+07	1.6443e+08	1.76399e+08	4.65908e+07	3.84757e+07	1.11884e+08	1.42087e+08
WBGene00020419	A0A0K3AQR2	Acyl CoA DeHydrogenase	acdh-4 CELE_T10E9.9 T10E9.9	acdh-4	1.26642	0.789626	0.250366	0.749634	0.297209	0.702791	-1.58641	-1.24844	<0.00001	<0.00001	1.55587e+07	1.12965e+07	4.5806e+07	3.46024e+07	1.40623e+07	1.13941e+07	3.12962e+07	2.8899e+07
WBGene00004465	Q22253	26S proteasome non-ATPase regulatory subunit 13 (26S proteasome regulatory subunit RPN9) (26S proteasome regulatory subunit S11) (26S proteasome regulatory subunit p40.5)	rpn-9 CELE_T06D8.8 T06D8.8	rpn-9	1.26641	0.789632	0.221804	0.778196	0.264843	0.735157	-1.80698	-1.47793	<0.00001	<0.00001	8.08437e+07	8.11973e+07	2.63466e+08	3.05051e+08	8.23161e+07	6.78168e+07	1.98126e+08	2.18615e+08
WBGene00016906	Q9N5V4	Uncharacterized protein	C53D5.5 CELE_C53D5.5	C53D5.5	1.26632	0.789692	0.39679	0.60321	0.45848	0.54152	-0.592379	-0.235662	0.00018	0.03215	1.90273e+07	1.78651e+07	2.4349e+07	3.17358e+07	1.86504e+07	1.91443e+07	2.0537e+07	2.41032e+07
WBGene00000986	O45709	DeHydrogenases, Short chain	dhs-23 CELE_R08H2.1 R08H2.1	dhs-23	1.26624	0.78974	0.204751	0.795249	0.240851	0.759149	-1.95677	-1.65085	<0.00001	<0.00001	5.92618e+06	5.84285e+06	2.20914e+07	2.36194e+07	6.69191e+06	5.53268e+06	1.68008e+07	2.17305e+07
WBGene00008564	Q7JK62	Acyl-coenzyme A oxidase	acox-1.1 acox-1 CELE_F08A8.1 F08A8.1	acox-1.1	1.26583	0.789994	0.281861	0.718139	0.329821	0.670179	-1.34921	-1.02543	<0.00001	<0.00001	1.68396e+07	1.61291e+07	4.30003e+07	4.0999e+07	1.84951e+07	1.5537e+07	3.23826e+07	3.6769e+07
WBGene00004480	Q20206	40S ribosomal protein S11	rps-11 CELE_F40F11.1 F40F11.1	rps-11	1.26557	0.790157	0.246531	0.753469	0.288526	0.711474	-1.61175	-1.30404	<0.00001	<0.00001	5.76516e+08	5.50809e+08	1.76355e+09	1.68187e+09	4.58739e+08	3.66536e+08	9.16625e+08	1.11841e+09
WBGene00012118	Q22843	Glycine Rich Secreted Protein	grsp-2 CELE_T28C6.1 T28C6.1	grsp-2	1.26557	0.790159	0.342335	0.657665	0.394368	0.605632	-0.965231	-0.633127	<0.00001	0.00026	9116.53	13509.6	20032.5	23434.9	12721.5	16884.5	23087.5	22378.5
WBGene00019812	A0A0K3AX65	Uncharacterized protein	CELE_R01H2.4 R01H2.4	R01H2.4	1.26523	0.79037	0.383583	0.616417	0.437246	0.562754	-0.686947	-0.342447	3e-05	0.0122	6175.46	7231.99	11327.7	10218.1	9095.97	7420.47	12741.3	8516.1
WBGene00006580	G5EGF8	C2H2-type domain-containing protein (Zinc finger protein TLP-1)	tlp-1 CELE_T23G4.1 T23G4.1	tlp-1	1.26522	0.790374	0.306407	0.693593	0.36152	0.63848	-1.16913	-0.82205	<0.00001	<0.00001	78524.7	80265.6	159065	200378	50831.7	59023.9	91261.2	102754
WBGene00009045	Q19714	Calcium load-activated calcium channel homolog (CLAC channel)	F22B5.10	F22B5.10	1.26439	0.790898	0.329141	0.670859	0.37949	0.62051	-1.03505	-0.69871	<0.00001	9e-05	3.13802e+06	2.52993e+06	5.94373e+06	5.60874e+06	2.96758e+06	2.7946e+06	5.29899e+06	4.12282e+06
WBGene00022709	P91568	Tyrosine-protein phosphatase	CELE_ZK354.8 ZK354.8	ZK354.8	1.26425	0.790986	0.292807	0.707193	0.342926	0.657074	-1.27931	-0.936569	<0.00001	<0.00001	411020	502257	1.09158e+06	1.11418e+06	399223	402050	731541	803762
WBGene00004462	Q20938	Probable 26S proteasome regulatory subunit rpn-6.1	rpn-6.1 F57B9.10	rpn-6.1	1.26409	0.791086	0.247926	0.752074	0.291491	0.708509	-1.60004	-1.27795	<0.00001	<0.00001	7.93352e+07	8.33734e+07	2.57545e+08	2.36025e+08	9.22387e+07	8.05358e+07	1.89782e+08	2.30171e+08
WBGene00017062	H2KZJ5	GLutaRedoXin	glrx-3 CELE_D2063.3 D2063.3	glrx-3	1.264	0.791137	0.253652	0.746348	0.297678	0.702322	-1.55642	-1.23961	<0.00001	<0.00001	3.06959e+07	3.06297e+07	8.76723e+07	9.27729e+07	3.4224e+07	2.84708e+07	6.78882e+07	8.00302e+07
WBGene00001397	G5ED44	Delta(9)-fatty-acid desaturase fat-5 (EC 1.14.19.-) (Fatty acid desaturase 5) (Palmitoyl-CoA fatty acid desaturase)	fat-5 W06D12.3	fat-5	1.2634	0.791513	0.319823	0.680177	0.374379	0.625621	-1.08842	-0.754052	<0.00001	3e-05	695280	537025	1.48014e+06	1.14064e+06	948593	665985	1.50078e+06	1.19732e+06
WBGene00003970	Q19192	Eukaryotic translation initiation factor 2-alpha kinase pek-1 (EC 2.7.11.1) (CePEK) (PEK) (PRKR-like endoplasmic reticulum kinase) (PERK)	pek-1 F46C3.1	pek-1	1.26306	0.791726	0.329119	0.670881	0.380084	0.619916	-1.02959	-0.7003	<0.00001	8e-05	650171	554540	1.29886e+06	1.15684e+06	627386	606825	917564	1.09543e+06
WBGene00011890	Q22638	Mitochondrial scaffolding protein 1	mics-1 T21C9.1	mics-1	1.26289	0.791836	0.365414	0.634586	0.415699	0.584301	-0.796572	-0.483838	<0.00001	0.00235	3.92287e+06	4.08811e+06	6.99123e+06	6.92081e+06	4.05549e+06	4.61616e+06	6.82194e+06	5.36681e+06
WBGene00017070	H2KZJ7	PRA1 family protein	praf-3 CELE_D2096.2 D2096.2	praf-3	1.26263	0.791998	0.34776	0.65224	0.416972	0.583028	-0.881265	-0.483173	<0.00001	0.00237	9.98986e+06	8.38758e+06	1.36688e+07	2.07989e+07	7.22092e+06	7.40627e+06	1.05104e+07	9.94198e+06
WBGene00004503	P46502	Probable 26S proteasome regulatory subunit 6B	rpt-3 F23F12.6	rpt-3	1.26242	0.792128	0.211565	0.788435	0.249738	0.750262	-1.89769	-1.58872	<0.00001	<0.00001	1.25675e+08	1.30871e+08	4.65462e+08	4.90606e+08	1.40978e+08	1.14575e+08	3.48923e+08	4.18809e+08
WBGene00017238	P90815	U1 small nuclear ribonucleoprotein C (U1 snRNP C) (U1-C) (U1C)	F08B4.7	F08B4.7	1.26221	0.79226	0.275888	0.724112	0.324235	0.675765	-1.38735	-1.06056	<0.00001	<0.00001	4.22249e+06	4.25136e+06	1.02156e+07	1.20254e+07	4.00995e+06	3.45715e+06	7.29014e+06	8.27264e+06
WBGene00014124	Q23652	U6 snRNA-specific terminal uridylyltransferase (TUTase) (EC 2.7.7.52) (PAP-associated domain-containing protein) (U6 snRNA-interacting protein)	usip-1 ZK863.4	usip-1	1.26216	0.792292	0.226735	0.773265	0.269639	0.730361	-1.77025	-1.43684	<0.00001	<0.00001	3.30399e+06	3.48013e+06	1.13787e+07	1.17581e+07	3.38109e+06	3.24146e+06	8.62507e+06	9.31314e+06
WBGene00018894	P91344	Mitochondrial Fission Factor	mff-2 CELE_F55F8.6 F55F8.6	mff-2	1.26207	0.79235	0.35148	0.64852	0.405769	0.594231	-0.891981	-0.553341	<0.00001	0.0009	817385	653680	1.39996e+06	1.31432e+06	854078	975297	1.31726e+06	1.36179e+06
WBGene00010922	A0A486WUL5	AD domain-containing protein	CELE_M142.5 M142.5	M142.5	1.26204	0.792369	0.297155	0.702845	0.345507	0.654493	-1.24302	-0.923861	<0.00001	<0.00001	3.6695e+07	3.39e+07	8.44898e+07	8.24845e+07	3.83657e+07	3.22292e+07	6.23667e+07	7.13606e+07
WBGene00001031	Q20774	J domain-containing protein	dnj-13 CELE_F54D5.8 F54D5.8	dnj-13	1.26184	0.792491	0.317243	0.682757	0.369106	0.630894	-1.10371	-0.771281	<0.00001	2e-05	2.66611e+07	2.65621e+07	5.42009e+07	6.03437e+07	2.44509e+07	2.32004e+07	3.82928e+07	4.3155e+07
WBGene00009643	G5EFT3	Uncharacterized protein	CELE_F42G4.6 F42G4.6	F42G4.6	1.26181	0.792511	0.350085	0.649915	0.402678	0.597322	-0.891099	-0.564472	<0.00001	0.00076	193553	188176	337690	370972	208937	193173	272198	324281
WBGene00001595	Q17339	Female germline-specific tumor suppressor gld-1 (Defective in germ line development protein 1)	gld-1 T23G11.3	gld-1	1.2615	0.792705	0.256853	0.743147	0.302052	0.697948	-1.52967	-1.20432	<0.00001	<0.00001	3.29721e+07	3.18374e+07	8.74703e+07	1.00041e+08	2.79471e+07	2.51441e+07	5.57486e+07	6.69288e+07
WBGene00012376	Q94360	Probable NADH dehydrogenase [ubiquinone] iron-sulfur protein 7, mitochondrial (EC 7.1.1.2) (Complex I-20kD) (CI-20kD) (NADH-ubiquinone oxidoreductase 20 kDa subunit)	nduf-7 W10D5.2	nduf-7	1.26147	0.792724	0.385331	0.614669	0.441177	0.558823	-0.678206	-0.341128	3e-05	0.01237	2.48079e+07	2.0898e+07	3.76708e+07	3.5238e+07	2.13372e+07	2.2234e+07	2.71219e+07	2.80681e+07
WBGene00022126	Q9N4G7	Phosphatidate cytidylyltransferase, mitochondrial (EC 2.7.7.41) (CDP-diacylglycerol synthase) (CDP-DAG synthase) (Mitochondrial translocator assembly and maintenance protein 41 homolog) (TAM41)	Y71F9B.2	Y71F9B.2	1.26143	0.792754	0.363829	0.636171	0.423192	0.576808	-0.80184	-0.458072	<0.00001	0.00326	4.85567e+06	4.32208e+06	7.249e+06	8.79872e+06	5.58495e+06	4.33644e+06	6.87925e+06	6.64352e+06
WBGene00011480	Q22235	Endoplasmin homolog	enpl-1 T05E11.3	enpl-1	1.26119	0.792904	0.288833	0.711167	0.337976	0.662024	-1.30022	-0.968586	<0.00001	<0.00001	2.11487e+08	1.86796e+08	5.19235e+08	4.6142e+08	2.10847e+08	2.03114e+08	3.86187e+08	4.24673e+08
WBGene00009246	Q9XV52	Elongation factor G, mitochondrial (EF-Gmt) (Elongation factor G 1, mitochondrial) (mEF-G 1) (Elongation factor G1)	gfm-1 F29C12.4	gfm-1	1.26095	0.793054	0.277746	0.722254	0.325776	0.674224	-1.37905	-1.04895	<0.00001	<0.00001	2.88915e+07	2.77156e+07	7.34193e+07	7.37823e+07	2.93069e+07	2.71899e+07	5.58818e+07	6.10434e+07
WBGene00020659	O02064	Tyrosine-protein kinase (EC 2.7.10.2)	CELE_T21G5.1 T21G5.1	T21G5.1	1.26082	0.793134	0.296433	0.703567	0.347482	0.652518	-1.24451	-0.908791	<0.00001	<0.00001	856865	872590	1.93089e+06	2.17387e+06	796035	803467	1.53274e+06	1.47089e+06
WBGene00014115	G5EFL0	Poly(A) RNA polymerase gld-4 (EC 2.7.7.19) (Defective in germ line development protein 4) (Germline development defective-4)	gld-4 ZK858.1	gld-4	1.26072	0.793197	0.317185	0.682815	0.365842	0.634158	-1.10732	-0.7902	<0.00001	2e-05	278433	315297	608676	669467	296246	261578	438704	528238
WBGene00001836	G5ECH0	Histone deacetylase (EC 3.5.1.98)	hda-3 CELE_R06C1.1 R06C1.1	hda-3	1.26041	0.793395	0.274451	0.725549	0.322506	0.677494	-1.40172	-1.0767	<0.00001	<0.00001	1.52187e+06	1.48582e+06	4.11674e+06	3.83451e+06	1.58624e+06	1.31884e+06	2.98684e+06	3.11592e+06
WBGene00009439	Q20048	MaLonyl CoA Decarboxylase	mlcd-1 CELE_F35G12.1 F35G12.1	mlcd-1	1.26035	0.793432	0.343282	0.656718	0.400573	0.599427	-0.925644	-0.581795	<0.00001	0.00059	312898	311321	526199	667965	338556	353354	522129	513261
WBGene00006512	Q19554	ABC transporter, class F	abcf-1 CELE_F18E2.2 F18E2.2	abcf-1	1.26025	0.793493	0.279396	0.720604	0.324799	0.675201	-1.36708	-1.05458	<0.00001	<0.00001	6.34592e+07	6.56136e+07	1.67148e+08	1.6575e+08	6.85835e+07	5.82337e+07	1.19807e+08	1.43825e+08
WBGene00022458	Q9N592	Pre-mRNA-processing factor 31 (U4/U6 small nuclear ribonucleoprotein Prp31)	prp-31 CELE_Y110A7A.8 Y110A7A.8	prp-31	1.25941	0.794023	0.310277	0.689723	0.359606	0.640394	-1.15249	-0.841018	<0.00001	<0.00001	1.74879e+06	1.77039e+06	3.90778e+06	3.91508e+06	2.08402e+06	1.63826e+06	3.14242e+06	3.48629e+06
WBGene00019971	A0A0K3AV28	Piwi domain-containing protein	ergo-1 CELE_R09A1.1 R09A1.1	ergo-1	1.25919	0.794164	0.298265	0.701735	0.348033	0.651967	-1.23832	-0.905609	<0.00001	<0.00001	1.02964e+06	1.39266e+06	2.47759e+06	3.22141e+06	1.20822e+06	1.19114e+06	2.24339e+06	2.25131e+06
WBGene00004952	G5ED58	SPD-1	spd-1 CELE_Y34D9A.4 Y34D9A.4	spd-1	1.25918	0.794167	0.243588	0.756412	0.287834	0.712166	-1.63492	-1.3168	<0.00001	<0.00001	562522	586122	1.76125e+06	1.80563e+06	583635	460039	1.26199e+06	1.3203e+06
WBGene00003231	Q09436	Zinc finger protein mex-6	mex-6 AH6.5	mex-6	1.25898	0.794296	0.329245	0.670755	0.381298	0.618702	-1.02646	-0.696978	<0.00001	9e-05	1.02724e+07	1.02049e+07	2.05363e+07	2.11812e+07	8.73967e+06	8.43125e+06	1.32791e+07	1.45828e+07
WBGene00019792	Q965L0	Uncharacterized protein	CELE_M116.5 M116.5	M116.5	1.25895	0.794314	0.247229	0.752771	0.292882	0.707118	-1.59302	-1.26047	<0.00001	<0.00001	297138	309293	1.04958e+06	796903	326482	308374	668992	863767
WBGene00001860	O01789-2	Structural maintenance of chromosomes protein 1 (High incidence of males protein 1)	him-1 smc-1 F28B3.7	him-1	1.25855	0.794567	0.314184	0.685816	0.365692	0.634308	-1.12618	-0.796059	<0.00001	1e-05	869984	853018	1.85801e+06	1.90304e+06	900074	820759	1.48298e+06	1.50187e+06
WBGene00004463	Q20585	26S proteasome non-ATPase regulatory subunit 6 (26S proteasome regulatory subunit rpn-7)	rpn-7 F49C12.8	rpn-7	1.25843	0.794644	0.255686	0.744314	0.299508	0.700492	-1.54141	-1.22331	<0.00001	<0.00001	8.31151e+07	8.46252e+07	2.48084e+08	2.40215e+08	8.55027e+07	7.62258e+07	1.73653e+08	2.04599e+08
WBGene00003949	Q23237	Proteasome subunit beta type-3 (Proteasome subunit beta 3) (EC 3.4.25.1)	pbs-3 Y38A8.2	pbs-3	1.25832	0.794709	0.235014	0.764986	0.280059	0.719941	-1.69334	-1.36273	<0.00001	<0.00001	2.84337e+07	2.91302e+07	1.04378e+08	8.29958e+07	3.28197e+07	2.85979e+07	7.39995e+07	8.3885e+07
WBGene00002226	G5ECC0	Kinesin like protein (Kinesin motor domain-containing protein)	klp-16 C41G7.2 CELE_C41G7.2	klp-16	1.25773	0.795081	0.288371	0.711629	0.328202	0.671798	-1.29833	-1.0097	<0.00001	<0.00001	5.59309e+06	5.27535e+06	1.45772e+07	1.22434e+07	4.97244e+06	4.4213e+06	7.79735e+06	1.14307e+07
WBGene00001606	Q9XVU2	Glutamine synthetase (EC 6.3.1.2)	gln-5 CELE_F26D10.10 F26D10.10	gln-5	1.25769	0.795111	0.32874	0.67126	0.377222	0.622778	-1.03088	-0.721111	<0.00001	6e-05	7.42122e+07	6.8852e+07	1.44781e+08	1.47343e+08	7.67273e+07	6.53801e+07	1.05937e+08	1.28677e+08
WBGene00000100	A0A1C3NSL9-2	Apical junction molecule	ajm-1 C25A11.4 CELE_C25A11.4	ajm-1	1.25765	0.795134	0.299078	0.700922	0.350514	0.649486	-1.22484	-0.893462	<0.00001	<0.00001	2.27859e+06	2.33187e+06	5.00151e+06	5.80359e+06	2.23453e+06	1.92993e+06	3.92799e+06	3.78856e+06
WBGene00004880	O76512	Regulator of nonsense transcripts 1 (EC 3.6.4.-) (ATP-dependent helicase smg-2) (Nonsense mRNA reducing factor 1) (Up-frameshift suppressor 1 homolog)	smg-2 Y48G8AL.6	smg-2	1.25764	0.795143	0.280066	0.719934	0.325943	0.674057	-1.36172	-1.0439	<0.00001	<0.00001	2.19837e+07	2.1804e+07	5.75952e+07	5.49648e+07	2.21693e+07	2.02481e+07	3.99244e+07	4.77956e+07
WBGene00022599	Q23280	Co-chaperone protein daf-41 (Abnormal dauer formation protein daf-41) (p23/cytosolic prostaglandin E synthase 3 homolog)	daf-41 p23 ZC395.10	daf-41	1.2576	0.795163	0.241649	0.758351	0.288767	0.711233	-1.63257	-1.30701	<0.00001	<0.00001	2.86199e+07	2.6679e+07	1.00493e+08	7.30479e+07	2.91092e+07	2.3565e+07	6.19699e+07	6.77665e+07
WBGene00001686	P17331	Glyceraldehyde-3-phosphate dehydrogenase 4 (GAPDH-4) (EC 1.2.1.12)	gpd-4 F33H1.2	gpd-4	1.25734	0.795329	0.180602	0.819398	0.214152	0.785848	-2.18231	-1.86834	<0.00001	<0.00001	3.22485e+08	3.44626e+08	1.4863e+09	1.54041e+09	3.62197e+08	3.32586e+08	1.13611e+09	1.41345e+09
WBGene00002147	Q09499	Serine/threonine-protein kinase/endoribonuclease ire-1 (Inositol-requiring protein 2) [Includes: Serine/threonine-protein kinase (EC 2.7.11.1); Endoribonuclease (EC 3.1.26.-)]	ire-1 C41C4.4	ire-1	1.25729	0.795361	0.382597	0.617403	0.436412	0.563588	-0.69183	-0.369392	3e-05	0.00919	2.6735e+06	2.44058e+06	4.09092e+06	4.16175e+06	3.04586e+06	2.69314e+06	3.49725e+06	3.91415e+06
WBGene00010075	Q20796	Uncharacterized protein	CELE_F55A11.1 F55A11.1	F55A11.1	1.25719	0.795425	0.273541	0.726459	0.320678	0.679322	-1.40819	-1.08144	<0.00001	<0.00001	165146	147641	442955	387732	137643	132286	271587	300227
WBGene00000748	Q18480	Col_cuticle_N domain-containing protein	col-175 C35B8.1 CELE_C35B8.1	col-175	1.25713	0.795463	0.816679	0.183321	0.802006	0.197994	1.82358	2.05951	<0.00001	<0.00001	17124.8	72103.2	8696.94	11332.1	51784.1	95926.3	25056	11409.7
WBGene00003816	O16924	Asparagine synthetase [glutamine-hydrolyzing] (EC 6.3.5.4) (Glutamine-dependent asparagine synthetase)	asns-1 CELE_F25G6.6 F25G6.6	asns-1	1.25631	0.795982	0.328091	0.671909	0.381641	0.618359	-1.03245	-0.696721	<0.00001	9e-05	1.16262e+06	1.24995e+06	2.62048e+06	2.32032e+06	1.27103e+06	1.34341e+06	2.0985e+06	2.13758e+06
WBGene00006754	P10567-2	Paramyosin (Uncoordinated protein 15)	unc-15 F07A5.7	unc-15	1.2559	0.79624	0.575852	0.424148	0.618202	0.381798	0.406645	0.658609	0.00345	0.00017	2.55157e+07	4.18431e+07	2.20151e+07	2.75985e+07	3.12456e+07	5.15531e+07	2.8268e+07	2.28679e+07
WBGene00015992	Q8MNV1	Uncharacterized protein	C18H2.5 CELE_C18H2.5	C18H2.5	1.25589	0.796246	0.245383	0.754617	0.303047	0.696953	-1.63938	-1.34734	<0.00001	<0.00001	3800.47	5322.89	14709.6	13347.2	3007.15	8057.69	10483.8	14963.3
WBGene00004355	A0A486WUJ5	ATP-dependent RNA helicase A	rha-1 CELE_T07D4.3 T07D4.3	rha-1	1.25554	0.796473	0.267511	0.732489	0.313192	0.686808	-1.45084	-1.13946	<0.00001	<0.00001	7.86254e+06	7.64197e+06	1.99735e+07	2.24805e+07	8.47161e+06	6.7705e+06	1.57416e+07	1.76832e+07
WBGene00020557	P91455	Adenine phosphoribosyltransferase (APRT) (EC 2.4.2.7)	T19B4.3	T19B4.3	1.25547	0.796517	0.279108	0.720892	0.3277	0.6723	-1.36568	-1.03751	<0.00001	<0.00001	1.3531e+07	1.46697e+07	3.35598e+07	3.92782e+07	1.54965e+07	1.44956e+07	3.05871e+07	3.09439e+07
WBGene00008781	Q27493	DNA-directed RNA polymerase subunit beta (EC 2.7.7.6)	rpoa-2 CELE_F14B4.3 F14B4.3	rpoa-2	1.25546	0.796519	0.248723	0.751277	0.304327	0.695673	-1.55332	-1.19089	<0.00001	<0.00001	3.85177e+06	4.00598e+06	9.05259e+06	1.46821e+07	3.69687e+06	3.59469e+06	8.77636e+06	7.89167e+06
WBGene00012037	O18131	RWD domain-containing protein	CELE_T26E3.4 T26E3.4	T26E3.4	1.25539	0.796567	0.303983	0.696017	0.350362	0.649638	-1.19544	-0.894637	<0.00001	<0.00001	2.73407e+06	2.60312e+06	6.02858e+06	6.19176e+06	3.44464e+06	2.74828e+06	5.24869e+06	6.23419e+06
WBGene00011810	K8ESH3	Uncharacterized protein	CELE_T16G12.9 T16G12.9	T16G12.9	1.25524	0.796664	0.295736	0.704264	0.347879	0.652121	-1.26201	-0.904865	<0.00001	<0.00001	47068.9	62718.3	141159	120288	51311.3	47802	87329	98465.5
WBGene00022704	Q95ZI6	PITH domain-containing protein ZK353.9	ZK353.9	ZK353.9	1.25521	0.79668	0.246466	0.753534	0.289441	0.710559	-1.60654	-1.30243	<0.00001	<0.00001	8.45467e+06	8.74424e+06	2.39095e+07	2.86737e+07	9.92431e+06	7.77195e+06	2.01048e+07	2.33384e+07
WBGene00000878	P52010	Peptidyl-prolyl cis-trans isomerase 2 (PPIase 2) (EC 5.2.1.8) (Cyclophilin-2) (Rotamase 2)	cyn-2 cyp-2 ZK520.5	cyn-2	1.25505	0.79678	0.163515	0.836485	0.195182	0.804818	-2.34614	-2.0382	<0.00001	<0.00001	5.24421e+07	5.08701e+07	2.34934e+08	2.93573e+08	5.39733e+07	4.54587e+07	1.79842e+08	2.30158e+08
WBGene00016395	O44953	Probable signal peptidase complex subunit 1 (EC 3.4.-.-) (Microsomal signal peptidase 12 kDa subunit) (SPase 12 kDa subunit)	spcs-1 C34B2.10	spcs-1	1.25493	0.79686	0.359384	0.640616	0.415006	0.584994	-0.84024	-0.49698	<0.00001	0.00198	901442	731146	1.38686e+06	1.5233e+06	778809	862762	1.13772e+06	1.17625e+06
WBGene00007577	Q17968	Uncharacterized protein	nrde-1 C14B1.6 CELE_C14B1.6	nrde-1	1.25489	0.796883	0.346793	0.653207	0.401418	0.598582	-0.904794	-0.603846	<0.00001	0.00042	780637	807328	1.33015e+06	1.66088e+06	889018	600252	1.09002e+06	1.13074e+06
WBGene00007215	O02207	OXA mitochondrial inner membrane insertase homolog	oxa-1 C01A2.3 CELE_C01A2.3	oxa-1	1.25484	0.796915	0.353276	0.646724	0.394444	0.605556	-0.869253	-0.594535	<0.00001	0.00048	1.85159e+06	1.90197e+06	3.66553e+06	3.20593e+06	1.94169e+06	2.29341e+06	3.89513e+06	2.60666e+06
WBGene00014226	G5EE42	N-acetyltransferase domain-containing protein 1 (Protein NATD1)	CELE_ZK1098.11 ZK1098.11	ZK1098.11	1.2547	0.797002	0.284981	0.715019	0.333038	0.666962	-1.32061	-0.995836	<0.00001	<0.00001	2.44047e+07	2.37764e+07	5.46619e+07	6.62248e+07	2.8496e+07	2.69343e+07	5.01842e+07	6.0824e+07
WBGene00001683	P04970	Glyceraldehyde-3-phosphate dehydrogenase 1 (GAPDH-1) (EC 1.2.1.12)	gpd-1 T09F3.3	gpd-1	1.25453	0.797113	0.180583	0.819417	0.213614	0.786386	-2.18249	-1.87263	<0.00001	<0.00001	3.27972e+08	3.50363e+08	1.5115e+09	1.56652e+09	3.68599e+08	3.3752e+08	1.15502e+09	1.44445e+09
WBGene00003829	G5EE74	CS domain-containing protein (NUD-1)	nud-1 CELE_F53A2.4 F53A2.4	nud-1	1.25446	0.797153	0.225126	0.774874	0.265016	0.734984	-1.78404	-1.47383	<0.00001	<0.00001	1.48758e+07	1.62067e+07	5.49228e+07	5.2062e+07	1.75599e+07	1.45723e+07	4.12159e+07	4.78985e+07
WBGene00044340	G5EDF2	Nematode Specific Peptide family, group C	nspc-5 nspc-2 nspc-6 C03G5.12 C03G5.13 C03G5.9 CELE_C03G5.12 CELE_C03G5.13 CELE_C03G5.9	nspc-5	1.25445	0.797162	0.293664	0.706336	0.351454	0.648546	-1.22387	-0.881074	<0.00001	<0.00001	1.00371e+07	1.28674e+07	2.01861e+07	3.49051e+07	1.09974e+07	1.28483e+07	1.98149e+07	2.41882e+07
WBGene00044339	Q4TTA4	Nematode Specific Peptide family, group C	nspc-4 C03G5.11 CELE_C03G5.11	nspc-4	1.25445	0.797162	0.293664	0.706336	0.351454	0.648546	-1.22387	-0.881074	<0.00001	<0.00001	1.00371e+07	1.28674e+07	2.01861e+07	3.49051e+07	1.09974e+07	1.28483e+07	1.98149e+07	2.41882e+07
WBGene00015392	Q8WQG6	Nematode Specific Peptide family, group C	nspc-7 C03G5.2 CELE_C03G5.2	nspc-7	1.25445	0.797162	0.293664	0.706336	0.351454	0.648546	-1.22387	-0.881074	<0.00001	<0.00001	1.00371e+07	1.28674e+07	2.01861e+07	3.49051e+07	1.09974e+07	1.28483e+07	1.98149e+07	2.41882e+07
WBGene00013482	K8F7X9	Uncharacterized protein	CELE_Y69H2.7 Y69H2.7	Y69H2.7	1.25362	0.797691	0.298954	0.701046	0.34736	0.65264	-1.22961	-0.919397	<0.00001	<0.00001	3.86673e+06	3.82669e+06	9.03061e+06	9.01046e+06	4.44437e+06	3.50354e+06	7.24403e+06	7.68898e+06
WBGene00001039	P91454	Mitochondrial import inner membrane translocase subunit TIM14 (DnaJ homolog subfamily C member 21)	dnj-21 tim-14 T19B4.4	dnj-21	1.25355	0.797737	0.380028	0.619972	0.435696	0.564304	-0.705874	-0.371035	2e-05	0.00903	1.41658e+07	1.25314e+07	2.03902e+07	2.31631e+07	1.15724e+07	1.16591e+07	1.58603e+07	1.42286e+07
WBGene00016412	Q95QS3	Mitochondrial Ribosomal Protein, Small	mrps-26 C34E10.11 CELE_C34E10.11	mrps-26	1.2535	0.797763	0.311534	0.688466	0.360552	0.639448	-1.14369	-0.8249	<0.00001	<0.00001	1.12689e+07	1.05051e+07	2.30794e+07	2.50395e+07	1.06276e+07	9.55463e+06	1.6606e+07	1.91877e+07
WBGene00008569	G5EDX9	FTH domain-containing protein	fbxa-101 CELE_F08A8.7 F08A8.7	fbxa-101	1.25342	0.797816	0.242401	0.757599	0.283721	0.716279	-1.64245	-1.32501	<0.00001	<0.00001	230137	245029	784419	700670	237101	230246	516710	663150
WBGene00013144	O18216	RNA-binding protein pno-1	pno-1 Y53C12B.2	pno-1	1.25313	0.798004	0.280988	0.719012	0.328263	0.671737	-1.37356	-1.05065	<0.00001	<0.00001	3.64907e+06	5.02308e+06	1.13186e+07	1.08723e+07	5.52098e+06	4.01315e+06	9.4589e+06	1.00511e+07
WBGene00012995	H1UBJ8	DNA topoisomerase (EC 5.6.2.1)	CELE_Y48C3A.14 Y48C3A.14	Y48C3A.14	1.25299	0.798092	0.284327	0.715673	0.331806	0.668194	-1.33178	-1.01038	<0.00001	<0.00001	1.93584e+06	1.89714e+06	4.78467e+06	4.86326e+06	2.03803e+06	1.87269e+06	3.80338e+06	4.07205e+06
WBGene00003826	G5EFX8	NOT2_3_5 domain-containing protein	ntl-3 CELE_Y56A3A.1 Y56A3A.1	ntl-3	1.25217	0.798611	0.306439	0.693561	0.35604	0.64396	-1.17663	-0.853356	<0.00001	<0.00001	2.42094e+07	2.32757e+07	5.08618e+07	5.66107e+07	2.31243e+07	2.18368e+07	3.84326e+07	4.28874e+07
WBGene00019057	Q20990	Uncharacterized protein	CELE_F58F9.3 F58F9.3	F58F9.3	1.25158	0.798988	0.335945	0.664055	0.387916	0.612084	-0.981564	-0.65589	<0.00001	0.00018	544087	562381	1.14679e+06	1.04035e+06	501193	518039	758800	849425
WBGene00006856	Q17361	Ubiquitin carboxyl-terminal hydrolase 14 (EC 3.4.19.12) (Deubiquitinating enzyme 14) (Ubiquitin thioesterase 14) (Ubiquitin-specific-processing protease 14)	usp-14 tgt-1 C13B4.2	usp-14	1.25137	0.799122	0.239143	0.760857	0.279975	0.720025	-1.67057	-1.36133	<0.00001	<0.00001	4.50236e+07	4.89739e+07	1.45746e+08	1.53317e+08	4.97503e+07	4.37709e+07	1.10909e+08	1.29603e+08
WBGene00004466	O61742	26S proteasome non-ATPase regulatory subunit 4 (26S proteasome regulatory subunit rpn-10)	rpn-10 B0205.3	rpn-10	1.25128	0.799182	0.243416	0.756584	0.284605	0.715395	-1.63597	-1.32808	<0.00001	<0.00001	2.0577e+07	2.1072e+07	6.36326e+07	6.58203e+07	2.27883e+07	1.99922e+07	4.9393e+07	5.8142e+07
WBGene00017986	O16291	Uncharacterized protein	CELE_F32D1.7 F32D1.7	F32D1.7	1.25123	0.799212	0.228648	0.771352	0.264844	0.735156	-1.74798	-1.4842	<0.00001	<0.00001	1.47327e+06	1.44548e+06	4.46244e+06	5.38404e+06	1.75929e+06	1.22857e+06	3.618e+06	4.67573e+06
WBGene00004807	G5ECU1	Skp1-related protein	skr-1 F46A9.5	skr-1	1.25085	0.799456	0.221537	0.778463	0.259703	0.740297	-1.81541	-1.51168	<0.00001	<0.00001	1.92071e+07	2.17014e+07	7.02553e+07	7.3494e+07	2.10046e+07	1.76933e+07	5.06331e+07	5.96774e+07
WBGene00018400	Q95ZT6	Uncharacterized protein	CELE_F43H9.4 F43H9.4	F43H9.4	1.2507	0.799554	0.356581	0.643419	0.41424	0.58576	-0.834332	-0.497435	<0.00001	0.00197	527391	506959	788814	1.07758e+06	655235	608699	832469	954812
WBGene00011312	Q22047	TRansport of membrane to Cell Surface	trcs-2 CELE_T01B7.6 T01B7.6	trcs-2	1.25069	0.799561	0.342161	0.657839	0.395352	0.604648	-0.94583	-0.614428	<0.00001	0.00035	6.15199e+06	5.22124e+06	1.03472e+07	1.1519e+07	6.48046e+06	5.83391e+06	9.16323e+06	9.67028e+06
WBGene00016330	Q95Q77	Uncharacterized protein	C32E12.4 CELE_C32E12.4	C32E12.4	1.25053	0.799662	0.30784	0.69216	0.348113	0.651887	-1.16404	-0.92618	<0.00001	<0.00001	144861	147134	301192	355339	167883	108359	223844	293454
WBGene00019953	H2L0H5	Wings apart-like protein homolog 1	wapl-1 R08C7.10	wapl-1	1.25046	0.799704	0.326008	0.673992	0.376593	0.623407	-1.05065	-0.727417	<0.00001	5e-05	3.96209e+06	3.43817e+06	7.90418e+06	7.39519e+06	3.18811e+06	3.07198e+06	5.18123e+06	5.18164e+06
WBGene00021460	Q95XP9	Protein zwilch homolog	zwl-1 Y39G10AR.2	zwl-1	1.25031	0.799803	0.302459	0.697541	0.351009	0.648991	-1.20795	-0.886085	<0.00001	<0.00001	2.70338e+07	3.03753e+07	6.57532e+07	6.66454e+07	2.74525e+07	2.63215e+07	4.79321e+07	5.14922e+07
WBGene00000975	G5EG13	DeHydrogenases, Short chain	dhs-12 CELE_K08F4.9 K08F4.9	dhs-12	1.25018	0.799883	0.224173	0.775827	0.263516	0.736484	-1.79127	-1.47835	<0.00001	<0.00001	6.61178e+07	6.85084e+07	2.30451e+08	2.35468e+08	7.32758e+07	6.90512e+07	1.82276e+08	2.15505e+08
WBGene00007756	P90759	ANK_REP_REGION domain-containing protein	C27A7.5 CELE_C27A7.5	C27A7.5	1.24999	0.800008	0.214392	0.785608	0.262528	0.737472	-1.83915	-1.49647	<0.00001	<0.00001	764299	797116	2.24054e+06	3.48104e+06	837593	693529	2.1311e+06	2.17001e+06
WBGene00003495	Q27371	Troponin T	mup-2 T22E5.5	mup-2	1.24996	0.800025	0.371106	0.628894	0.42457	0.57543	-0.764475	-0.447126	<0.00001	0.00374	8.10055e+07	1.01061e+08	1.41047e+08	1.67492e+08	9.59545e+07	1.20173e+08	1.42148e+08	1.50774e+08
WBGene00007455	Q9U3Q6	UDP-glucuronosyltransferase (EC 2.4.1.17)	ugt-22 C08F11.8 CELE_C08F11.8	ugt-22	1.24993	0.800042	0.375556	0.624444	0.431216	0.568784	-0.730421	-0.399419	1e-05	0.00659	2.38974e+08	2.1676e+08	3.47901e+08	4.09856e+08	2.38444e+08	2.23463e+08	2.9441e+08	3.14857e+08
WBGene00006730	O45495	Ubiquitin-conjugating enzyme E2 variant 1	uev-1 F39B2.2	uev-1	1.24984	0.800106	0.226205	0.773795	0.266196	0.733804	-1.7726	-1.4657	<0.00001	<0.00001	4.46436e+07	4.73464e+07	1.48378e+08	1.66299e+08	4.92311e+07	4.1417e+07	1.17468e+08	1.32414e+08
WBGene00000162	Q95X88	AP-3 complex subunit delta	apd-3 CELE_W09G10.4 W09G10.4	apd-3	1.24977	0.800146	0.3972	0.6028	0.44825	0.55175	-0.600828	-0.295174	0.00015	0.01927	399338	384295	569860	619401	443850	392788	463499	566315
WBGene00017295	Q19248	Uncharacterized protein	CELE_F09E10.5 F09E10.5	F09E10.5	1.24972	0.80018	0.2599	0.7401	0.305279	0.694721	-1.51431	-1.18652	<0.00001	<0.00001	68157.2	80049.9	213622	208419	70559.5	63905.2	160090	145911
WBGene00016961	Q18886	Related to yeast Vacuolar Protein Sorting factor	vps-32.1 C56C10.3 CELE_C56C10.3	vps-32.1	1.24955	0.800291	0.301075	0.698925	0.348267	0.651733	-1.21339	-0.90402	<0.00001	<0.00001	3.40318e+07	3.3417e+07	7.45025e+07	8.20754e+07	3.48791e+07	3.02924e+07	5.66486e+07	6.53108e+07
WBGene00020883	P91522	F-box domain-containing protein	fbxa-64 CELE_T28A11.21 T28A11.21	fbxa-64	1.24845	0.800996	0.246781	0.753219	0.290256	0.709744	-1.6081	-1.29394	<0.00001	<0.00001	640085	671863	1.8928e+06	2.11149e+06	747876	641514	1.66589e+06	1.73148e+06
WBGene00008985	Q93544	Uncharacterized protein	CELE_F20G2.1 F20G2.1	F20G2.1	1.24824	0.801128	0.214348	0.785652	0.247048	0.752952	-1.87398	-1.58866	<0.00001	<0.00001	2.46733e+07	2.52189e+07	9.21253e+07	9.07451e+07	2.73475e+07	2.47487e+07	6.5971e+07	9.28077e+07
WBGene00002152	Q21926	Isoleucine--tRNA ligase, cytoplasmic (EC 6.1.1.5) (Isoleucyl-tRNA synthetase) (IleRS)	iars-1 irs-1 R11A8.6	iars-1	1.24822	0.80114	0.259816	0.740184	0.303723	0.696277	-1.50976	-1.19368	<0.00001	<0.00001	9.51461e+07	9.93277e+07	2.66911e+08	2.8712e+08	1.03273e+08	1.01884e+08	2.19369e+08	2.50947e+08
WBGene00013901	G5EGK7	UDP-glucuronosyltransferase (EC 2.4.1.17)	ugt-16 CELE_ZC443.6 ZC443.6	ugt-16	1.24816	0.801176	0.374461	0.625539	0.432606	0.567394	-0.735281	-0.400703	<0.00001	0.0065	986081	876926	1.39798e+06	1.71419e+06	1.08136e+06	839363	1.32811e+06	1.19106e+06
WBGene00013434	G2HK17	Uncharacterized protein	CELE_Y66D12A.8 Y66D12A.8	Y66D12A.8	1.24801	0.801275	0.335435	0.664565	0.386633	0.613367	-0.985662	-0.666771	<0.00001	0.00015	695680	675190	1.40523e+06	1.31074e+06	781275	725628	1.1944e+06	1.1962e+06
WBGene00020146	Q22067	Aspartate aminotransferase, cytoplasmic (EC 2.6.1.1) (Glutamate oxaloacetate transaminase 1.2) (Transaminase A)	got-1.2 got-1 T01C8.5	got-1.2	1.24801	0.801278	0.252511	0.747489	0.294287	0.705713	-1.566	-1.29813	<0.00001	<0.00001	3.6023e+07	3.75717e+07	1.0952e+08	1.08337e+08	5.56965e+07	3.52259e+07	1.04473e+08	1.13562e+08
WBGene00007018	Q966M5	Mediator of RNA polymerase II transcription subunit 18 (Mediator complex subunit 18)	mdt-18 C55B7.9	mdt-18	1.24782	0.801397	0.326488	0.673512	0.378704	0.621296	-1.03619	-0.730309	<0.00001	5e-05	1.13467e+06	1.23459e+06	2.16044e+06	2.7271e+06	1.42118e+06	1.05328e+06	2.01704e+06	2.04253e+06
WBGene00019890	Q21742	Uncharacterized protein	CELE_R05F9.6 R05F9.6	R05F9.6	1.24764	0.801512	0.211966	0.788034	0.247581	0.752419	-1.89385	-1.60435	<0.00001	<0.00001	1.18583e+08	1.23208e+08	4.34171e+08	4.64742e+08	1.44584e+08	1.1731e+08	3.58431e+08	4.37486e+08
WBGene00000230	P91283	ATP synthase subunit O, mitochondrial (Oligomycin sensitivity conferral protein)	atp-3 CELE_F27C1.7 F27C1.7	atp-3	1.2476	0.801536	0.408037	0.591963	0.463828	0.536172	-0.539993	-0.209839	0.00045	0.03924	3.92429e+08	3.32578e+08	5.00024e+08	5.51787e+08	3.02014e+08	3.23318e+08	3.65807e+08	3.57059e+08
WBGene00002891	S6FCZ1	Very-long-chain 3-oxooacyl-coA reductase let-767	let-767 C56G2.6 CELE_C56G2.6	let-767	1.24738	0.801683	0.366319	0.633681	0.418539	0.581461	-0.801276	-0.478554	<0.00001	0.00252	5.70164e+07	4.37739e+07	9.1693e+07	8.26598e+07	6.03731e+07	4.90156e+07	8.13322e+07	7.06372e+07
WBGene00008019	Q18515	Glycoprotein-N-acetylgalactosamine 3-beta-galactosyltransferase 1 (EC 2.4.1.122) (Core 1 O-glycan T-synthase) (Ce-T-synthase) (Core 1 UDP-galactose:N-acetylgalactosamine-alpha-R beta 1,3-galactosyltransferase 1) (Core 1 beta1,3-galactosyltransferase 1) (C1GalT1) (Core 1 beta3-Gal-T1)	C38H2.2	C38H2.2	1.24707	0.801877	0.356572	0.643428	0.409493	0.590507	-0.852195	-0.527717	<0.00001	0.0013	1.75794e+06	1.5882e+06	2.89357e+06	3.14447e+06	1.47817e+06	1.50079e+06	2.09478e+06	2.20101e+06
WBGene00000940	D8FRQ0	M7GpppX diphosphatase	dcs-1 CELE_Y113G7A.9 Y113G7A.9	dcs-1	1.24704	0.801902	0.239256	0.760744	0.282157	0.717843	-1.67289	-1.34805	<0.00001	<0.00001	414198	355134	1.20114e+06	1.24505e+06	417065	460540	1.07725e+06	1.15549e+06
WBGene00013894	Q27535	Probable arginine kinase ZC434.8 (AK) (EC 2.7.3.3)	ZC434.8	ZC434.8	1.24702	0.801913	0.20511	0.79489	0.237939	0.762061	-1.95471	-1.67234	<0.00001	<0.00001	1.24884e+08	1.3229e+08	4.89079e+08	5.07583e+08	1.37215e+08	1.14409e+08	3.49253e+08	4.56634e+08
WBGene00019510	O45181	RRM domain-containing protein	CELE_K07H8.10 K07H8.10	K07H8.10	1.24699	0.801934	0.394345	0.605655	0.44959	0.55041	-0.614248	-0.291129	0.00012	0.01999	1.89404e+08	1.89304e+08	2.67156e+08	3.14485e+08	1.49954e+08	1.59192e+08	1.8087e+08	1.97602e+08
WBGene00012907	Q9U2F2	Carnitine O-palmitoyltransferase (EC 2.3.1.21)	cpt-1 CELE_Y46G5A.17 Y46G5A.17	cpt-1	1.24695	0.801957	0.379181	0.620819	0.433804	0.566196	-0.707889	-0.389984	2e-05	0.00733	9.82875e+06	9.47826e+06	1.46851e+07	1.69255e+07	9.68949e+06	1.15827e+07	1.39337e+07	1.38304e+07
WBGene00018293	O16465	Uncharacterized protein	CELE_F41E6.12 F41E6.12	F41E6.12	1.24691	0.801985	0.234452	0.765548	0.278055	0.721945	-1.70035	-1.38206	<0.00001	<0.00001	467681	542875	1.44824e+06	1.8515e+06	552483	449732	1.37102e+06	1.23115e+06
WBGene00008392	O17728	DUF19 domain-containing protein	CELE_D1086.5 D1086.5	D1086.5	1.24685	0.802023	0.309099	0.690901	0.357549	0.642451	-1.16095	-0.842423	<0.00001	<0.00001	16927	17936.9	39327.5	38600.6	17866.4	19579.1	30978.6	36304.3
WBGene00008132	Q564Q1	UDP-glucose 4-epimerase (EC 5.1.3.2) (Galactowaldenase) (UDP-N-acetylgalactosamine 4-epimerase) (UDP-GalNAc 4-epimerase) (UDP-N-acetylglucosamine 4-epimerase) (UDP-GlcNAc 4-epimerase) (EC 5.1.3.7) (UDP-galactose 4-epimerase)	gale-1 C47B2.6	gale-1	1.24653	0.802226	0.220787	0.779213	0.265433	0.734567	-1.80279	-1.46749	<0.00001	<0.00001	1.77742e+07	1.8506e+07	7.37557e+07	5.42864e+07	1.72362e+07	1.62758e+07	4.41568e+07	4.85854e+07
WBGene00003955	O02115	Proliferating cell nuclear antigen (PCNA)	pcn-1 W03D2.4	pcn-1	1.2465	0.802249	0.210653	0.789347	0.245672	0.754328	-1.90577	-1.61536	<0.00001	<0.00001	8.48776e+07	8.49391e+07	3.19702e+08	3.16626e+08	8.4143e+07	7.07228e+07	2.11961e+08	2.6355e+08
WBGene00003928	Q09583	Proteasome subunit alpha type-3 (EC 3.4.25.1) (Proteasome subunit alpha 7)	pas-7 ZK945.2	pas-7	1.24611	0.802497	0.232872	0.767128	0.270772	0.729228	-1.72	-1.42697	<0.00001	<0.00001	1.00244e+08	9.7097e+07	3.20914e+08	3.29169e+08	1.09604e+08	9.25252e+07	2.44517e+08	2.99847e+08
WBGene00013344	Q9GRZ1	Microtubule End Binding Protein	ebp-1 CELE_Y59A8B.7 Y59A8B.7	ebp-1	1.24598	0.80258	0.241163	0.758837	0.281834	0.718166	-1.66027	-1.36714	<0.00001	<0.00001	1.05103e+07	1.27131e+07	3.67628e+07	3.63112e+07	1.42505e+07	1.02747e+07	2.98014e+07	3.26935e+07
WBGene00006889	O18054	Probable prefoldin subunit 3	pfd-3 vbp-1 T06G6.9	pfd-3	1.24586	0.802656	0.219716	0.780284	0.256144	0.743856	-1.82762	-1.53848	<0.00001	<0.00001	1.9227e+07	1.99307e+07	6.69817e+07	7.20797e+07	2.18452e+07	1.78596e+07	5.20288e+07	6.32761e+07
WBGene00021443	Q65XX5	Uncharacterized protein	CELE_Y39A3CL.7 Y39A3CL.7	Y39A3CL.7	1.24567	0.802779	0.2611	0.7389	0.302112	0.697888	-1.50142	-1.22279	<0.00001	<0.00001	582070	544621	1.61755e+06	1.57093e+06	487826	353721	902663	1.04133e+06
WBGene00001973	O01683	FACT complex subunit ssrp1-B (Facilitates chromatin transcription complex subunit ssrp1-B) (HMG box-containing protein 3) (Structure-specific recognition protein 1-B)	hmg-3 C32F10.5	hmg-3	1.24536	0.80298	0.261778	0.738222	0.304076	0.695924	-1.49517	-1.1925	<0.00001	<0.00001	1.5796e+07	1.66215e+07	4.7414e+07	4.40044e+07	1.62794e+07	1.42322e+07	3.1941e+07	3.78893e+07
WBGene00020334	Q22342	ATG11 domain-containing protein	epg-7 atg-11 CELE_T08A9.1 T08A9.1	epg-7	1.24514	0.803123	0.153928	0.846072	0.184923	0.815077	-2.46582	-2.14033	<0.00001	<0.00001	451020	553524	2.81238e+06	2.70915e+06	540551	512367	2.28164e+06	2.35927e+06
WBGene00018152	Q20121	Fatty Acid CoA Synthetase family	acs-4 CELE_F37C12.7 F37C12.7	acs-4	1.24484	0.803315	0.358358	0.641642	0.410023	0.589977	-0.841701	-0.532538	<0.00001	0.00121	1.33714e+08	1.2175e+08	2.24422e+08	2.32989e+08	1.23196e+08	1.51542e+08	2.00377e+08	1.94941e+08
WBGene00004931	P31161	Superoxide dismutase [Mn] 1, mitochondrial (EC 1.15.1.1)	sod-2 sdm-1 F10D11.1	sod-2	1.24454	0.803508	0.265159	0.734841	0.30786	0.69214	-1.46997	-1.16839	<0.00001	<0.00001	3.98652e+07	4.01836e+07	1.14176e+08	1.07666e+08	4.53499e+07	3.9432e+07	8.82867e+07	1.02323e+08
WBGene00017393	Q09946	NEPrilysin metallopeptidase family	nep-5 CELE_F12A10.4 F12A10.4	nep-5	1.24429	0.803669	0.285292	0.714708	0.33268	0.66732	-1.32248	-1.00448	<0.00001	<0.00001	3.68304e+06	3.70355e+06	9.79015e+06	8.7146e+06	5.22299e+06	4.37864e+06	1.04593e+07	8.8006e+06
WBGene00006781	G5EG62	TPR_REGION domain-containing protein (UNC-45)	unc-45 CELE_F30H5.1 F30H5.1	unc-45	1.2442	0.803732	0.248676	0.751324	0.289722	0.710278	-1.59555	-1.29864	<0.00001	<0.00001	1.0344e+07	1.135e+07	3.14552e+07	3.40887e+07	1.21751e+07	9.94216e+06	2.55285e+07	2.86938e+07
WBGene00011224	Q21918	Riboflavin kinase (EC 2.7.1.26)	CELE_R10H10.6 R10H10.6	R10H10.6	1.24406	0.803822	0.319753	0.680247	0.368328	0.631672	-1.08701	-0.774112	<0.00001	2e-05	370121	368305	743185	827756	373097	370692	589887	685691
WBGene00001161	G5EF11	E2F_TDP domain-containing protein (EFL-1)	efl-1 CELE_Y102A5C.18 Y102A5C.18	efl-1	1.24402	0.803845	0.334561	0.665439	0.385345	0.614655	-0.989084	-0.679599	<0.00001	0.00012	6.30363e+06	5.93193e+06	1.13071e+07	1.30294e+07	5.79581e+06	4.76474e+06	8.11902e+06	8.72588e+06
WBGene00006058	Q9TXJ7	Sperm Specific Transcript	sst-20 CELE_F54C1.9 F54C1.9	sst-20	1.2436	0.804119	0.378078	0.621922	0.413098	0.586902	-0.785735	-0.442539	<0.00001	0.00396	8732.66	4709.48	11013.8	11097.9	6522.45	7502.93	6982.66	12943.6
WBGene00019341	O16628	Uncharacterized protein	CELE_K02F6.7 K02F6.7	K02F6.7	1.24359	0.804122	0.271871	0.728129	0.31629	0.68371	-1.41147	-1.1125	<0.00001	<0.00001	3.05547e+06	3.39779e+06	7.53921e+06	9.74404e+06	3.64177e+06	3.0775e+06	6.6746e+06	7.85017e+06
WBGene00012497	G5EGB3	RAs-related GTP binding protein C homolog	ragc-1 CELE_Y24F12A.2 Y24F12A.2	ragc-1	1.24347	0.804202	0.218256	0.781744	0.25821	0.74179	-1.83507	-1.53191	<0.00001	<0.00001	1.16875e+06	1.38833e+06	5.14115e+06	4.01773e+06	1.58776e+06	1.17851e+06	3.5965e+06	4.35051e+06
WBGene00011953	P49596	Probable protein phosphatase 2C T23F11.1 (PP2C) (EC 3.1.3.16)	ppm-2 T23F11.1	ppm-2	1.24299	0.804513	0.257593	0.742407	0.302565	0.697435	-1.51892	-1.21039	<0.00001	<0.00001	3.67632e+07	3.81424e+07	9.63048e+07	1.1958e+08	4.19168e+07	3.47815e+07	8.56701e+07	9.1125e+07
WBGene00004919	Q9XTU6	Probable small nuclear ribonucleoprotein E (snRNP-E) (Sm protein E) (Sm-E) (SmE)	snr-6 Y49E10.15	snr-6	1.24287	0.804589	0.279192	0.720808	0.32375	0.67625	-1.36274	-1.0582	<0.00001	<0.00001	2.02876e+07	2.0264e+07	4.77373e+07	5.69576e+07	1.82298e+07	1.64911e+07	3.28832e+07	3.9642e+07
WBGene00022201	Q95X21	Uncharacterized protein	CELE_Y71H10B.1 Y71H10B.1	Y71H10B.1	1.24276	0.804662	0.204687	0.795313	0.241539	0.758461	-1.95764	-1.65994	<0.00001	<0.00001	3.89907e+07	4.07559e+07	1.60153e+08	1.49703e+08	4.45148e+07	3.50644e+07	1.20019e+08	1.29869e+08
WBGene00004506	Q9XTT9	26S proteasome regulatory subunit 8 (26S proteasome AAA-ATPase subunit rpt-6) (Proteasome regulatory particle ATPase-like protein 6)	rpt-6 Y49E10.1	rpt-6	1.24263	0.804745	0.220939	0.779061	0.257231	0.742769	-1.81931	-1.53109	<0.00001	<0.00001	1.06404e+08	1.155e+08	3.9135e+08	3.91115e+08	1.20242e+08	9.83506e+07	2.86812e+08	3.44385e+08
WBGene00021286	Q8T876	Transaldolase (EC 2.2.1.2)	tald-1 CELE_Y24D9A.8 Y24D9A.8	tald-1	1.24242	0.80488	0.204107	0.795893	0.240383	0.759617	-1.9582	-1.66237	<0.00001	<0.00001	6.40261e+07	6.65167e+07	2.32715e+08	2.76323e+08	7.14083e+07	5.9106e+07	1.90862e+08	2.21567e+08
WBGene00004258	H2L2E4	Pyruvate carboxylase 1	pyc-1 CELE_D2023.2 D2023.2	pyc-1	1.24226	0.804985	0.337789	0.662211	0.388633	0.611367	-0.968714	-0.653391	<0.00001	0.00019	1.52866e+08	1.47575e+08	2.76559e+08	3.12435e+08	1.68224e+08	1.6039e+08	2.50706e+08	2.66244e+08
WBGene00021855	Q9N3C2	Uncharacterized protein	CELE_Y54F10AR.2 Y54F10AR.2	Y54F10AR.2	1.24176	0.80531	0.364308	0.635692	0.41523	0.58477	-0.805874	-0.491566	<0.00001	0.00212	4.9836e+06	4.40389e+06	8.12204e+06	8.25847e+06	3.97569e+06	4.0659e+06	5.33064e+06	5.99435e+06
WBGene00011111	Q21831	SNF chromatin remodeling Complex component	snfc-5 CELE_R07E5.3 R07E5.3	snfc-5	1.24169	0.805356	0.286324	0.713676	0.332143	0.667857	-1.31755	-1.01747	<0.00001	<0.00001	1.1948e+06	1.36525e+06	2.9756e+06	3.40546e+06	1.36347e+06	1.07894e+06	2.42285e+06	2.48824e+06
WBGene00019600	O01585	Rho-GAP domain-containing protein	rga-3 CELE_K09H11.3 K09H11.3	rga-3	1.24119	0.805681	0.321333	0.678667	0.369237	0.630763	-1.07875	-0.770211	<0.00001	2e-05	1.68944e+06	1.61506e+06	3.55421e+06	3.42502e+06	1.57554e+06	1.54778e+06	2.51422e+06	2.8213e+06
WBGene00009049	O45394	MOSC domain-containing protein	CELE_F22B8.7 F22B8.7	F22B8.7	1.24114	0.80571	0.36964	0.63036	0.422002	0.577998	-0.768326	-0.454308	<0.00001	0.00342	3.47924e+07	3.42123e+07	5.59173e+07	6.17589e+07	3.63793e+07	3.92262e+07	5.03763e+07	5.31771e+07
WBGene00009508	A5JYT9	Relative of Woc homolog	row-1 CELE_F37D6.2 F37D6.2	row-1	1.24102	0.805789	0.395009	0.604991	0.436377	0.563623	-0.620693	-0.365619	0.00011	0.00957	2.03094e+06	2.64228e+06	3.23243e+06	3.92501e+06	1.9162e+06	2.50101e+06	3.2789e+06	2.42635e+06
WBGene00010780	P34519	Putative tricarboxylate transport protein, mitochondrial (Citrate transport protein) (CTP)	K11H3.3	K11H3.3	1.241	0.8058	0.370586	0.629414	0.420436	0.579564	-0.766746	-0.456297	<0.00001	0.00334	3.86694e+07	3.41383e+07	6.06752e+07	6.29834e+07	3.64145e+07	3.58506e+07	5.46437e+07	4.49726e+07
WBGene00000198	Q9N5Y2	Probable very-long-chain enoyl-CoA reductase art-1 (EC 1.3.1.93)	art-1 C15F1.6	art-1	1.24045	0.806157	0.366961	0.633039	0.419916	0.580084	-0.791868	-0.466567	<0.00001	0.00293	5.65521e+07	4.66217e+07	8.49172e+07	9.30663e+07	4.85764e+07	4.60015e+07	6.62049e+07	6.44479e+07
WBGene00009139	P91989	Succinate dehydrogenase assembly factor 3, mitochondrial	CELE_F25H9.7 F25H9.7	F25H9.7	1.24004	0.806427	0.335731	0.664269	0.384763	0.615237	-0.980083	-0.683222	<0.00001	0.00011	1.96177e+06	1.92387e+06	3.54269e+06	4.14533e+06	1.99197e+06	1.60704e+06	2.71676e+06	3.03808e+06
WBGene00303005	A0A2R8F5N2	Uncharacterized protein	C34E10.12 CELE_C34E10.12	C34E10.12	1.23974	0.806618	0.278721	0.721279	0.327445	0.672555	-1.35742	-1.03899	<0.00001	<0.00001	411337	419544	924005	1.22616e+06	482101	442402	918912	979973
WBGene00018765	O01578	Probable mitochondrial pyruvate carrier 2 (MPC2)	mpc-2 F53F10.3	mpc-2	1.23937	0.806864	0.35872	0.64128	0.40957	0.59043	-0.842905	-0.529274	<0.00001	0.00127	5.8681e+06	4.96205e+06	9.49735e+06	9.86362e+06	5.09996e+06	5.64962e+06	7.89752e+06	7.59888e+06
WBGene00006121	O18042	Seven TM Receptor	str-56 CELE_T06C12.3 T06C12.3	str-56	1.23926	0.806934	0.279044	0.720956	0.324474	0.675526	-1.36355	-1.06001	<0.00001	<0.00001	3.50178e+06	3.79606e+06	8.49814e+06	1.0357e+07	2.82257e+06	3.23084e+06	6.55679e+06	6.04588e+06
WBGene00000424	Q03206-2	Ras-related protein ced-10 (CErac1) (Cell death protein 10) (Cell-corpse engulfment protein ced-10) (Ras-related protein rac-1)	ced-10 rac-1 C09G12.8	ced-10	1.23893	0.807149	0.273866	0.726134	0.318852	0.681148	-1.4057	-1.09785	<0.00001	<0.00001	2.29339e+06	2.46806e+06	5.97697e+06	6.64762e+06	2.27674e+06	2.59454e+06	5.09599e+06	5.31026e+06
WBGene00004464	O61792	MPN domain-containing protein	rpn-8 CELE_R12E2.3 R12E2.3	rpn-8	1.23874	0.807274	0.249831	0.750169	0.290839	0.709161	-1.58505	-1.28774	<0.00001	<0.00001	4.5559e+07	4.67708e+07	1.44574e+08	1.32665e+08	4.85576e+07	4.14951e+07	1.03201e+08	1.16376e+08
WBGene00017733	Q9TXH9	UBX domain-containing protein 1	ubxn-1 F23C8.4	ubxn-1	1.23849	0.807435	0.244678	0.755322	0.283122	0.716878	-1.61915	-1.34004	<0.00001	<0.00001	4.60878e+07	4.83483e+07	1.30972e+08	1.60552e+08	5.25356e+07	4.23428e+07	1.07009e+08	1.33228e+08
WBGene00016326	P91133	E3 ubiquitin-protein ligase ubr-1 (EC 2.3.2.27) (N-recognin-1) (RING-type E3 ubiquitin transferase ubr-1) (Ubiquitin-protein ligase E3-alpha)	ubr-1 C32E8.11	ubr-1	1.23849	0.807435	0.247408	0.752592	0.287581	0.712419	-1.60476	-1.30582	<0.00001	<0.00001	4.63376e+06	4.94108e+06	1.50939e+07	1.40318e+07	5.54229e+06	4.99347e+06	1.19762e+07	1.41239e+07
WBGene00016416	Q18462	Tyrosine-protein kinase (EC 2.7.10.2)	C34F11.5 CELE_C34F11.5	C34F11.5	1.23832	0.807547	0.197195	0.802805	0.222123	0.777877	-2.02849	-1.79996	<0.00001	<0.00001	30030.2	25640.6	118379	108264	36164.1	26695.6	89844.8	130290
WBGene00014204	Q23382	Coiled-coil domain-containing protein 47	ccdc-47 CELE_ZK1058.4 ZK1058.4	ccdc-47	1.23808	0.8077	0.353904	0.646096	0.404354	0.595646	-0.870961	-0.559635	<0.00001	0.00082	1.99842e+07	1.76734e+07	3.38733e+07	3.48755e+07	2.03243e+07	1.9013e+07	2.88896e+07	2.90575e+07
WBGene00020779	Q22749	SWIB domain-containing protein	CELE_T24G10.2 T24G10.2	T24G10.2	1.23802	0.807745	0.289569	0.710431	0.335095	0.664905	-1.29225	-0.992772	<0.00001	<0.00001	7.37938e+06	7.52687e+06	1.71868e+07	1.93844e+07	7.87583e+06	6.65418e+06	1.39e+07	1.49308e+07
WBGene00006733	Q9U3I6	Ubiquitin fusion degradation protein 1 homolog	ufd-1 CELE_F19B6.2 F19B6.2	ufd-1	1.23793	0.807803	0.21601	0.78399	0.252649	0.747351	-1.86149	-1.56783	<0.00001	<0.00001	4.47298e+06	4.94323e+06	1.69454e+07	1.72299e+07	5.42826e+06	4.54758e+06	1.38932e+07	1.5616e+07
WBGene00007362	G5ECD0	CYtochrome P450 family	cyp-35c1 cyp-35C1 C06B3.3 CELE_C06B3.3	cyp-35c1	1.23734	0.808187	0.347748	0.652252	0.398108	0.601892	-0.909882	-0.596779	<0.00001	0.00047	3.39591e+07	2.98194e+07	5.81601e+07	6.14658e+07	2.68958e+07	2.82697e+07	4.15375e+07	4.18661e+07
WBGene00017759	O02642	Succinate--CoA ligase [ADP/GDP-forming] subunit alpha, mitochondrial (EC 6.2.1.4) (EC 6.2.1.5) (Succinyl-CoA synthetase subunit alpha) (SCS-alpha)	sucl-2 CELE_F23H11.3 F23H11.3	sucl-2	1.23638	0.80881	0.279885	0.720115	0.323891	0.676109	-1.36389	-1.06488	<0.00001	<0.00001	1.12726e+08	1.06952e+08	2.82154e+08	2.83055e+08	1.05497e+08	9.12244e+07	1.99046e+08	2.11602e+08
WBGene00000800	O76618	Cysteinyl-tRNA synthetase (EC 6.1.1.16)	cars-1 CELE_Y23H5A.7 Y23H5A.7	cars-1	1.23618	0.808942	0.221624	0.778376	0.256844	0.743156	-1.81143	-1.52995	<0.00001	<0.00001	6.78125e+07	7.08114e+07	2.33268e+08	2.53599e+08	7.90721e+07	6.70795e+07	1.89662e+08	2.33215e+08
WBGene00016173	A0A1N7SYQ6	FUS/TLS RNA binding protein homolog	fust-1 C27H5.3 CELE_C27H5.3	fust-1	1.23618	0.808946	0.28032	0.71968	0.325305	0.674695	-1.36083	-1.05611	<0.00001	<0.00001	1.25153e+06	1.38382e+06	3.24114e+06	3.52471e+06	1.28664e+06	1.09072e+06	2.5678e+06	2.36294e+06
WBGene00007387	A0A2I2LDX7	Glucosamine 6-phosphate N-acetyltransferase (EC 2.3.1.4)	jmjd-5 C06H2.3 CELE_C06H2.3	jmjd-5	1.23608	0.809008	0.251986	0.748014	0.2924	0.7076	-1.56955	-1.27791	<0.00001	<0.00001	1.70122e+06	1.64441e+06	4.85164e+06	5.07976e+06	2.03287e+06	1.70891e+06	4.26057e+06	4.79443e+06
WBGene00007965	Q18493	Probable UDP-N-acetylglucosamine pyrophosphorylase (EC 2.7.7.23)	C36A4.4	C36A4.4	1.23602	0.809051	0.206984	0.793016	0.239424	0.760576	-1.93814	-1.66209	<0.00001	<0.00001	6.04194e+07	6.4292e+07	2.44487e+08	2.33319e+08	7.04997e+07	5.91921e+07	1.80725e+08	2.31266e+08
WBGene00007113	Q17439	Uncharacterized protein B0035.15	B0035.15	B0035.15	1.23596	0.809087	0.314595	0.685405	0.36443	0.63557	-1.11972	-0.80932	<0.00001	1e-05	6.53662e+06	5.72672e+06	1.20559e+07	1.46621e+07	6.61419e+06	5.36264e+06	1.00536e+07	1.08341e+07
WBGene00004798	Q20363	Stress-induced protein 1	sip-1 F43D9.4	sip-1	1.23592	0.809114	0.365725	0.634275	0.413127	0.586873	-0.790069	-0.493918	<0.00001	0.00206	5.26464e+08	4.7191e+08	9.47353e+08	7.84124e+08	5.45723e+08	5.58183e+08	6.80764e+08	8.87401e+08
WBGene00007684	Q18095	Complex I-B12 (NADH dehydrogenase [ubiquinone] 1 beta subcomplex subunit 3) (NADH-ubiquinone oxidoreductase B12 subunit)	C18E9.4 CELE_C18E9.4	C18E9.4	1.23571	0.809252	0.377069	0.622931	0.428135	0.571865	-0.716804	-0.416673	1e-05	0.00541	4.07969e+06	3.11748e+06	6.93887e+06	4.95108e+06	3.90158e+06	3.61045e+06	4.75173e+06	5.28217e+06
WBGene00009189	Q93618	Zinc finger CCCH domain-containing protein 15 homolog	F27D4.4	F27D4.4	1.23571	0.809254	0.307754	0.692246	0.353156	0.646844	-1.16981	-0.873635	<0.00001	<0.00001	1.59811e+07	1.47751e+07	3.34345e+07	3.5747e+07	1.48412e+07	1.29071e+07	2.37768e+07	2.70473e+07
WBGene00019075	Q8I7G1	Uncharacterized protein	CELE_F59A3.2 F59A3.2	F59A3.2	1.23547	0.809406	0.25701	0.74299	0.306223	0.693777	-1.49839	-1.1831	<0.00001	<0.00001	429656	457328	1.00767e+06	1.55652e+06	469809	394799	924913	1.03394e+06
WBGene00011128	Q93934	Adenosine kinase (EC 2.7.1.20)	adk-1 CELE_R07H5.8 R07H5.8	adk-1	1.23541	0.80945	0.197187	0.802813	0.232803	0.767197	-2.02552	-1.72194	<0.00001	<0.00001	1.22842e+08	1.366e+08	5.55947e+08	5.00324e+08	1.45015e+08	1.27049e+08	4.26552e+08	4.70028e+08
WBGene00020246	P90961	Clathrin light chain	clic-1 CELE_T05B11.3 T05B11.3	clic-1	1.23529	0.809527	0.213838	0.786162	0.250841	0.749159	-1.87165	-1.58069	<0.00001	<0.00001	3.38123e+07	3.45038e+07	1.13475e+08	1.37685e+08	3.64133e+07	3.034e+07	9.24511e+07	1.06914e+08
WBGene00004496	Q9TXP0	40S ribosomal protein S27	rps-27 F56E10.4	rps-27	1.23522	0.809576	0.244924	0.755076	0.284869	0.715131	-1.62428	-1.32873	<0.00001	<0.00001	8.44601e+07	8.2758e+07	2.60501e+08	2.55017e+08	6.47207e+07	5.72179e+07	1.45178e+08	1.60935e+08
WBGene00000542	P34308-2	Calpain clp-1 (EC 3.4.22.-)	clp-1 C06G4.2	clp-1	1.2351	0.809652	0.303911	0.696089	0.350727	0.649273	-1.19205	-0.888584	<0.00001	<0.00001	1.46468e+07	1.5998e+07	3.2186e+07	3.8004e+07	1.5543e+07	1.46603e+07	2.72121e+07	2.8701e+07
WBGene00020101	O17268	Late endosomal/lysosomal adaptor and MAPK and MTOR activator 5	lmtr-5 CELE_R148.2 R148.2	lmtr-5	1.23507	0.809669	0.305524	0.694476	0.352165	0.647835	-1.1815	-0.878176	<0.00001	<0.00001	6.76979e+06	6.82266e+06	1.44275e+07	1.64691e+07	7.13431e+06	6.7653e+06	1.21635e+07	1.34059e+07
WBGene00016860	O16482	CYtochrome P450 family	cyp-33c9 cyp-33C9 C50H11.15 CELE_C50H11.15	cyp-33c9	1.23499	0.809724	0.313427	0.686573	0.360121	0.639879	-1.13236	-0.837963	<0.00001	<0.00001	1.18797e+06	1.28414e+06	2.72056e+06	2.69467e+06	1.44249e+06	1.15601e+06	2.27248e+06	2.34465e+06
WBGene00022783	P34660	Mitochondrial import receptor subunit TOM7 homolog (Translocase of outer membrane 7 kDa subunit homolog)	tomm-7 ZK652.2	tomm-7	1.23494	0.809753	0.404369	0.595631	0.455159	0.544841	-0.556526	-0.263214	0.00034	0.02562	5.24769e+06	4.78011e+06	6.85067e+06	7.92017e+06	3.5131e+06	4.30252e+06	5.01002e+06	4.34555e+06
WBGene00019322	P27604	Adenosylhomocysteinase (AdoHcyase) (EC 3.3.1.1) (Protein dumpy-14) (S-adenosyl-L-homocysteine hydrolase)	ahcy-1 ahh dpy-14 K02F2.2	ahcy-1	1.23473	0.809891	0.156755	0.843245	0.183783	0.816217	-2.42725	-2.15425	<0.00001	<0.00001	9.19842e+08	9.85552e+08	4.92954e+09	5.32031e+09	1.17206e+09	9.30578e+08	4.23437e+09	5.10387e+09
WBGene00006666	H2KZ66	TWiK family of potassium channels	twk-11 CELE_F20A1.7 F20A1.7	twk-11	1.23473	0.809893	0.311532	0.688468	0.355374	0.644626	-1.14352	-0.893991	<0.00001	<0.00001	43833.2	50975.7	96415	113107	52091.3	33112.7	73375.8	81178.8
WBGene00017928	O76365	Cytoplasmic tRNA 2-thiolation protein 1 (EC 2.7.7.-) (Cytoplasmic tRNA adenylyltransferase 1) (Thiolation of uridine in tRNA protein 1)	tut-1 ctu-1 F29C4.6	tut-1	1.23465	0.809945	0.299918	0.700082	0.344698	0.655302	-1.2218	-0.925603	<0.00001	<0.00001	1.43491e+06	1.44475e+06	3.2257e+06	3.49615e+06	1.72092e+06	1.56364e+06	2.92511e+06	3.31913e+06
WBGene00011240	Q21920-5	Ankyrin repeat and KH domain-containing protein mask-1 (Multiple ankyrin repeats single KH domain homolog)	mask-1 R11A8.7	mask-1	1.23451	0.810037	0.325972	0.674028	0.373199	0.626801	-1.04797	-0.747842	<0.00001	4e-05	1.08012e+07	1.0434e+07	2.15005e+07	2.24086e+07	1.06676e+07	9.86352e+06	1.65023e+07	1.79804e+07
WBGene00010768	O62303	Uncharacterized protein	CELE_K11D2.1 K11D2.1	K11D2.1	1.23385	0.810473	0.213101	0.786899	0.255667	0.744333	-1.86878	-1.56531	<0.00001	<0.00001	181257	194156	798023	588227	225231	156651	553550	558234
WBGene00008131	Q9U3L5	Uncharacterized protein	C47B2.2 CELE_C47B2.2	C47B2.2	1.23371	0.810562	0.318649	0.681351	0.365807	0.634193	-1.0928	-0.797596	<0.00001	1e-05	1.99805e+07	2.00888e+07	3.98036e+07	4.58743e+07	1.95515e+07	1.65539e+07	3.00048e+07	3.25905e+07
WBGene00021757	Q965T4	Translational Activator of Cytochrome c Oxidase	taco-1 CELE_Y50D7A.9 Y50D7A.9	taco-1	1.23359	0.810643	0.311125	0.688875	0.357753	0.642247	-1.14443	-0.849452	<0.00001	<0.00001	5.39011e+06	5.42081e+06	1.12904e+07	1.26466e+07	5.91784e+06	4.94257e+06	9.47883e+06	1.0018e+07
WBGene00018996	Q20939	Putative pyridoxamine 5'-phosphate oxidase (EC 1.4.3.5) (PNP/PMP oxidase) (PNPOx)	F57B9.1	F57B9.1	1.23282	0.811145	0.226916	0.773084	0.265409	0.734591	-1.76773	-1.47142	<0.00001	<0.00001	3.45488e+06	3.52363e+06	1.14891e+07	1.22861e+07	4.06931e+06	3.56404e+06	1.02943e+07	1.08331e+07
WBGene00022306	U4PBN7	Phosphotransferase (EC 2.7.1.-)	hxk-3 CELE_Y77E11A.1 Y77E11A.1	hxk-3	1.2324	0.811426	0.251353	0.748647	0.287399	0.712601	-1.57407	-1.32134	<0.00001	<0.00001	2.27693e+06	2.34126e+06	7.08303e+06	6.67209e+06	3.2324e+06	2.33654e+06	6.19646e+06	7.61163e+06
WBGene00007586	Q17973	RNAi-Induced Longevity	ril-2 C14C10.3 CELE_C14C10.3	ril-2	1.23189	0.81176	0.0982277	0.901772	0.118291	0.881709	-3.19991	-2.91137	<0.00001	<0.00001	713127	636755	5.96992e+06	6.42257e+06	847329	642495	5.42758e+06	5.67718e+06
WBGene00009888	Q20625	Uncharacterized protein	CELE_F49E2.5 F49E2.5	F49E2.5	1.23187	0.811773	0.304415	0.695585	0.350558	0.649442	-1.19142	-0.891065	<0.00001	<0.00001	9.70606e+06	1.03181e+07	2.18554e+07	2.38995e+07	1.11366e+07	1.00729e+07	2.00462e+07	1.92464e+07
WBGene00014119	B3WFW5	Transmembrane 9 superfamily member	CELE_ZK858.6 ZK858.6	ZK858.6	1.23184	0.811794	0.27946	0.72054	0.322303	0.677697	-1.36624	-1.0712	<0.00001	<0.00001	4.22737e+06	4.1456e+06	1.05845e+07	1.10038e+07	3.82217e+06	3.53119e+06	7.30902e+06	8.15264e+06
WBGene00021882	Q95XX1	Nicotinate phosphoribosyltransferase (NAPRTase) (EC 6.3.4.21)	nprt-1 Y54G2A.17	nprt-1	1.23174	0.811861	0.235797	0.764203	0.275082	0.724918	-1.69138	-1.39862	<0.00001	<0.00001	8.85662e+06	9.01052e+06	2.65266e+07	3.13796e+07	9.63299e+06	8.40398e+06	2.23161e+07	2.52162e+07
WBGene00018395	H2KYJ5	MiTochondrial Carrier Homolog	mtch-1 CELE_F43E2.7 F43E2.7	mtch-1	1.23133	0.812132	0.400229	0.599771	0.45047	0.54953	-0.589383	-0.286979	0.00019	0.02076	3.5366e+07	2.89274e+07	5.03522e+07	4.59961e+07	2.7103e+07	2.94629e+07	3.31901e+07	3.58149e+07
WBGene00009368	O62218	DNA polymerase epsilon catalytic subunit (EC 2.7.7.7)	pole-1 CELE_F33H2.5 F33H2.5	pole-1	1.2311	0.812279	0.229872	0.770128	0.268171	0.731829	-1.7444	-1.44803	<0.00001	<0.00001	996741	1.07207e+06	3.58278e+06	3.34824e+06	918967	835532	2.26954e+06	2.51842e+06
WBGene00009017	Q9XV72	Uncharacterized protein	CELE_F21D9.3 F21D9.3	F21D9.3	1.23106	0.812305	0.347943	0.652057	0.396192	0.603808	-0.907979	-0.60763	<0.00001	0.00039	520084	590204	1.00063e+06	1.08009e+06	638832	579249	976892	879499
WBGene00001694	O16462	Ground-like domain-containing protein	grd-5 CELE_F41E6.2 F41E6.2	grd-5	1.23091	0.812406	0.258418	0.741582	0.300137	0.699863	-1.52315	-1.22503	<0.00001	<0.00001	3.70913e+06	4.45946e+06	1.08636e+07	1.25778e+07	4.84645e+06	4.17755e+06	1.07663e+07	1.0276e+07
WBGene00012740	Q9U2J0	SLC (SoLute Carrier) homolog	slc-25a46 slc-25A46 CELE_Y40B1B.8 Y40B1B.8	slc-25a46	1.23043	0.812721	0.38775	0.61225	0.43804	0.56196	-0.664715	-0.359273	4e-05	0.01024	1.10257e+06	922424	1.59197e+06	1.60546e+06	1.09646e+06	1.05185e+06	1.41214e+06	1.34393e+06
WBGene00000041	P34455-3	Probable aconitate hydratase, mitochondrial (Aconitase) (EC 4.2.1.3) (Citrate hydro-lyase)	aco-2 F54H12.1	aco-2	1.23027	0.812827	0.259037	0.740963	0.299256	0.700744	-1.5124	-1.21981	<0.00001	<0.00001	4.07476e+08	3.95868e+08	1.06365e+09	1.23428e+09	4.19333e+08	4.00099e+08	8.58028e+08	1.06077e+09
WBGene00007248	G5EFV6	Sodium/potassium-transporting ATPase subunit alpha	catp-4 C01G12.8 CELE_C01G12.8	catp-4	1.23017	0.812895	0.285674	0.714326	0.334892	0.665108	-1.299	-0.986896	<0.00001	<0.00001	386078	349782	1.08972e+06	750291	409349	340848	828078	661841
WBGene00004810	Q9U1Y9	Skp1-related protein	skr-4 CELE_Y60A3A.18 Y60A3A.18	skr-4	1.22995	0.813041	0.34491	0.65509	0.390518	0.609482	-0.922532	-0.636461	<0.00001	0.00025	2.77995e+07	2.5305e+07	4.64386e+07	5.4423e+07	2.90768e+07	2.52937e+07	3.76429e+07	4.72133e+07
WBGene00001779	Q9NAA9	Glutathione S-Transferase	gst-31 CELE_Y53F4B.35 Y53F4B.35	gst-31	1.22978	0.813156	0.192117	0.807883	0.226414	0.773586	-2.07258	-1.77869	<0.00001	<0.00001	8.24286e+06	8.68704e+06	3.52402e+07	3.59526e+07	9.58508e+06	7.9624e+06	3.03369e+07	2.96175e+07
WBGene00015813	Q18033	THO complex subunit 2	thoc-2 C16A3.8 CELE_C16A3.8	thoc-2	1.22972	0.813194	0.263961	0.736039	0.306329	0.693671	-1.47744	-1.17888	<0.00001	<0.00001	410774	457246	1.11925e+06	1.30117e+06	301348	308186	674236	706029
WBGene00000479	Q95YF3	ATP-dependent RNA helicase cgh-1 (EC 3.6.4.13) (Conserved germline helicase 1)	cgh-1 C07H6.5	cgh-1	1.22968	0.813219	0.224486	0.775514	0.257315	0.742685	-1.78531	-1.51337	<0.00001	<0.00001	2.69126e+08	2.38963e+08	9.55963e+08	7.99295e+08	2.26329e+08	2.08842e+08	5.32141e+08	7.23888e+08
WBGene00001034	C1P627	J domain-containing protein	dnj-16 CELE_R74.4 R74.4	dnj-16	1.22941	0.813398	0.305525	0.694475	0.34917	0.65083	-1.1846	-0.902078	<0.00001	<0.00001	4.57212e+06	4.57689e+06	1.04701e+07	1.03261e+07	5.18299e+06	4.32038e+06	8.36346e+06	9.35022e+06
WBGene00001236	Q9BKS1	Elongin-C	elc-1 CELE_Y82E9BR.15 Y82E9BR.15	elc-1	1.22939	0.813411	0.258732	0.741268	0.298347	0.701653	-1.51851	-1.23153	<0.00001	<0.00001	2.11887e+07	2.09863e+07	6.08804e+07	5.9951e+07	2.07909e+07	1.88425e+07	4.31491e+07	5.00606e+07
WBGene00006566	Q23623	Queuine tRNA-ribosyltransferase catalytic subunit (EC 2.4.2.29) (Guanine insertion enzyme) (tRNA-guanine transglycosylase)	tgt-1 ZK829.6	tgt-1	1.22926	0.813496	0.23976	0.76024	0.278824	0.721176	-1.66012	-1.37611	<0.00001	<0.00001	2.30162e+06	2.4449e+06	6.87554e+06	8.17486e+06	2.41312e+06	1.98162e+06	5.39372e+06	5.97327e+06
WBGene00003927	O44156	Proteasome subunit alpha type-1 (EC 3.4.25.1) (Proteasome subunit alpha 6)	pas-6 CD4.6	pas-6	1.2288	0.8138	0.242779	0.757221	0.282804	0.717196	-1.63932	-1.34315	<0.00001	<0.00001	5.21369e+07	5.5663e+07	1.78057e+08	1.58168e+08	5.4612e+07	4.90195e+07	1.25388e+08	1.37424e+08
WBGene00015308	Q17569	Protein DDI1 homolog 1 (EC 3.4.23.-)	ddi-1 C01G5.6	ddi-1	1.22869	0.813875	0.24694	0.75306	0.285906	0.714094	-1.60933	-1.32658	<0.00001	<0.00001	1.31311e+07	1.40885e+07	4.21304e+07	4.08774e+07	1.52634e+07	1.24251e+07	3.29458e+07	3.62107e+07
WBGene00004042	P34331	Serine/threonine-protein kinase plk-1 (EC 2.7.11.21) (Polo-like kinase 1)	plk-1 plc1 C14B9.4	plk-1	1.22838	0.814081	0.338125	0.661875	0.385125	0.614875	-0.97405	-0.673633	<0.00001	0.00013	2.93311e+07	3.46781e+07	6.24991e+07	6.27981e+07	3.14662e+07	3.1718e+07	4.82627e+07	5.26146e+07
WBGene00021423	U4PBT1	Transcription Factor ThreeC subunit (GTF3C homolog)	tftc-1 CELE_Y38F2AR.5 Y38F2AR.5	tftc-1	1.22829	0.81414	0.323516	0.676484	0.391207	0.608793	-0.984399	-0.68459	<0.00001	0.00011	63388.1	77584.9	97662.9	197116	62367.9	37384.5	78773.7	76460.3
WBGene00010620	P90919	Uncharacterized protein	CELE_K07A12.1 K07A12.1	K07A12.1	1.22794	0.814373	0.318333	0.681667	0.364053	0.635947	-1.09554	-0.800674	<0.00001	1e-05	5.60548e+06	5.60513e+06	1.12306e+07	1.27754e+07	5.96796e+06	5.93768e+06	9.61671e+06	1.11807e+07
WBGene00017895	Q19848	Serine/threonine-protein kinase VRK1 (EC 2.7.11.1) (Vaccinia-related kinase 1)	vrk-1 F28B12.3	vrk-1	1.22793	0.814381	0.364273	0.635727	0.413543	0.586457	-0.803811	-0.50757	<0.00001	0.00171	2.57208e+06	2.42526e+06	4.28848e+06	4.43282e+06	2.46975e+06	2.11621e+06	3.35432e+06	3.14916e+06
WBGene00020347	Q9BIC3	Enoyl-CoA Hydratase	ech-1.2 CELE_T08B2.7 T08B2.7	ech-1.2	1.22792	0.814386	0.353503	0.646497	0.401598	0.598402	-0.869233	-0.570796	<0.00001	0.00069	4.26554e+08	4.00108e+08	7.12125e+08	7.99696e+08	4.0439e+08	4.12052e+08	5.59606e+08	6.56935e+08
WBGene00001600	O01836	ATP-dependent RNA helicase glh-3 (EC 3.6.4.13) (Germline helicase 3)	glh-3 B0414.6	glh-3	1.22788	0.814412	0.261103	0.738897	0.301091	0.698909	-1.4973	-1.20871	<0.00001	<0.00001	1.5128e+07	1.56161e+07	4.65838e+07	4.04191e+07	1.38286e+07	1.2886e+07	2.79392e+07	3.40723e+07
WBGene00009094	Q19764	Uncharacterized protein	CELE_F23H12.5 F23H12.5	F23H12.5	1.22735	0.814762	0.276378	0.723622	0.318805	0.681195	-1.3702	-1.06446	<0.00001	<0.00001	192963	175380	402387	562021	108316	115436	189508	288588
WBGene00021963	E2S7J2	Abhydro_lipase domain-containing protein	lipl-6 CELE_Y57E12B.3 Y57E12B.3	lipl-6	1.22727	0.814818	0.383737	0.616263	0.415463	0.584537	-0.685371	-0.499458	3e-05	0.00191	142021	176492	231427	280092	193411	127165	184225	266812
WBGene00011253	O62349	DZF domain-containing protein	CELE_R11H6.5 R11H6.5	R11H6.5	1.22725	0.814832	0.28304	0.71696	0.32342	0.67658	-1.34003	-1.05689	<0.00001	<0.00001	2.19811e+06	2.13482e+06	5.69333e+06	5.2823e+06	1.98194e+06	1.8866e+06	3.61096e+06	4.48186e+06
WBGene00004743	X5M5X6	Secretory carrier-associated membrane protein (Secretory carrier membrane protein)	scm-1 CELE_M01D7.2 M01D7.2	scm-1	1.22716	0.81489	0.296626	0.703374	0.341365	0.658635	-1.24397	-0.951425	<0.00001	<0.00001	3.10451e+06	3.64742e+06	7.25537e+06	8.75516e+06	3.75267e+06	3.27945e+06	6.81047e+06	6.75739e+06
WBGene00017826	Q19819	Uncharacterized protein	tag-340 CELE_F26F4.4 F26F4.4	tag-340	1.22703	0.814975	0.290703	0.709297	0.334043	0.665957	-1.28778	-0.999187	<0.00001	<0.00001	2.2237e+06	2.05717e+06	5.29947e+06	5.14559e+06	2.20372e+06	1.89294e+06	3.99134e+06	4.17585e+06
WBGene00007787	O17606	MYG1 protein C27H6.8	C27H6.8 K08H10.8	C27H6.8	1.22689	0.81507	0.244779	0.755221	0.280633	0.719367	-1.62452	-1.35639	<0.00001	<0.00001	4.97143e+07	4.93908e+07	1.58285e+08	1.47485e+08	5.8977e+07	4.9037e+07	1.24096e+08	1.52784e+08
WBGene00012830	Q9XWP0	Mitochondrial Ribosomal Protein, Small	mrps-28 CELE_Y43F8C.8 Y43F8C.8	mrps-28	1.22658	0.815276	0.310829	0.689171	0.353202	0.646798	-1.15104	-0.871581	<0.00001	<0.00001	5.24109e+06	4.58143e+06	1.12872e+07	1.04914e+07	5.15021e+06	4.49095e+06	8.12236e+06	9.53289e+06
WBGene00004064	G5EFG5	PMS (Post Meiotic Segregation) family	pms-2 CELE_H12C20.2 H12C20.2	pms-2	1.22651	0.815318	0.370817	0.629183	0.425005	0.574995	-0.749871	-0.43739	<0.00001	0.00422	241296	220832	337094	447022	261999	233369	322059	348132
WBGene00010557	P54815	Mitochondrial sorting homolog	mspn-1 K04D7.2	mspn-1	1.22648	0.815343	0.386308	0.613692	0.443075	0.556925	-0.663614	-0.334089	5e-05	0.01328	310394	252981	390780	504202	263017	225161	311807	301809
WBGene00017348	Q19303	Uncharacterized protein	CELE_F10E7.6 F10E7.6	F10E7.6	1.22644	0.815367	0.406687	0.593313	0.458706	0.541294	-0.551597	-0.239141	0.00037	0.03128	2.75968e+06	2.2197e+06	3.45034e+06	3.81405e+06	2.24115e+06	2.33721e+06	2.68714e+06	2.71555e+06
WBGene00003159	O16297	DNA replication licensing factor MCM7 (EC 3.6.4.12)	mcm-7 MCM7 CELE_F32D1.10 F32D1.10	mcm-7	1.22624	0.8155	0.291023	0.708977	0.333383	0.666617	-1.28523	-0.999567	<0.00001	<0.00001	6.5767e+07	6.13783e+07	1.57657e+08	1.52089e+08	5.85415e+07	5.24974e+07	1.04814e+08	1.17214e+08
WBGene00011064	Q21774	Adenylosuccinate lyase (ASL) (EC 4.3.2.2) (Adenylosuccinase) (ASase)	adsl-1 R06C7.5	adsl-1	1.22602	0.815651	0.250509	0.749491	0.291407	0.708593	-1.58124	-1.31234	<0.00001	<0.00001	5.03126e+07	5.22565e+07	1.51953e+08	1.5492e+08	8.14662e+07	5.3846e+07	1.67775e+08	1.61254e+08
WBGene00044921	Q0G820	TIL domain-containing protein	CELE_F53C11.9 F53C11.9	F53C11.9	1.22553	0.815972	0.145966	0.854034	0.172105	0.827895	-2.55381	-2.26523	<0.00001	<0.00001	542142	668111	3.32397e+06	3.75711e+06	675152	624138	2.95876e+06	3.29136e+06
WBGene00017244	Q19202	Apyrase apy-1 (EC 3.6.1.6) (Uridine-diphosphatase) (UDPase)	apy-1 F08C6.6	apy-1	1.22541	0.816054	0.348176	0.651824	0.395579	0.604421	-0.905469	-0.612343	<0.00001	0.00036	1.64311e+07	1.37166e+07	3.05818e+07	2.58581e+07	1.6854e+07	1.5502e+07	2.5375e+07	2.40632e+07
WBGene00017123	Q19058	MAO-C-like dehydratase domain	maoc-1 CELE_E04F6.3 E04F6.3	maoc-1	1.22485	0.816428	0.258009	0.741991	0.297644	0.702356	-1.52326	-1.23891	<0.00001	<0.00001	5.76863e+07	6.09265e+07	1.63441e+08	1.7767e+08	6.85257e+07	6.12841e+07	1.45182e+08	1.61133e+08
WBGene00016194	Q09475	Uncharacterized helicase C28H8.3 (EC 3.6.4.-)	C28H8.3	C28H8.3	1.22482	0.816447	0.272876	0.727124	0.311475	0.688525	-1.41462	-1.13969	<0.00001	<0.00001	1.38043e+08	1.46817e+08	3.77614e+08	3.81444e+08	1.61247e+08	1.43345e+08	3.0311e+08	3.70199e+08
WBGene00012559	A0A486WWI5	Ectopic P granules protein 3	epg-3 CELE_Y37D8A.22 Y37D8A.22	epg-3	1.22471	0.816522	0.375194	0.624806	0.423473	0.576527	-0.734588	-0.446772	1e-05	0.00376	1.26999e+06	1.31806e+06	2.05892e+06	2.25092e+06	1.08677e+06	1.21485e+06	1.61137e+06	1.52211e+06
WBGene00021766	Q8WTK2	Beta-N-acetylhexosaminidase (EC 3.2.1.52)	hex-4 CELE_Y51F10.5 Y51F10.5	hex-4	1.22462	0.816579	0.361016	0.638984	0.409316	0.590684	-0.825831	-0.527823	<0.00001	0.00129	205336	232149	398348	375984	243860	221177	357409	313687
WBGene00015244	Q9N5Z8	Uncharacterized protein	B0524.5 CELE_B0524.5	B0524.5	1.22445	0.816696	0.354549	0.645451	0.356482	0.643518	-0.871032	-0.784582	<0.00001	2e-05	166278	223951	315168	395239	263056	181261	261955	540123
WBGene00010904	Q21603	UDP-glucuronosyltransferase (EC 2.4.1.17)	ugt-62 CELE_M88.1 M88.1	ugt-62	1.22439	0.816736	0.359574	0.640426	0.407439	0.592561	-0.834735	-0.541582	<0.00001	0.00106	7.65994e+07	6.87827e+07	1.30989e+08	1.27947e+08	8.47245e+07	7.50509e+07	1.21381e+08	1.10989e+08
WBGene00021613	Q9BKR2	TeTratriCopeptide repeat domain protein related	ttc-37 CELE_Y47A7.1 Y47A7.1	ttc-37	1.22432	0.816778	0.289722	0.710278	0.331548	0.668452	-1.29371	-1.01043	<0.00001	<0.00001	4.14977e+06	4.14423e+06	1.0188e+07	1.01454e+07	4.49465e+06	4.08703e+06	8.11166e+06	9.19035e+06
WBGene00009002	P53795	Histidine triad nucleotide-binding protein 1	hint-1 F21C3.3	hint-1	1.22404	0.816968	0.201632	0.798368	0.237091	0.762909	-1.97698	-1.70543	<0.00001	<0.00001	2.33022e+07	2.50216e+07	1.06478e+08	8.48615e+07	3.08434e+07	2.18503e+07	8.03589e+07	8.9198e+07
WBGene00013236	Q9U239	Zinc finger protein 593 homolog	Y56A3A.18	Y56A3A.18	1.22366	0.817224	0.412099	0.587901	0.467476	0.532524	-0.498267	-0.195652	0.00089	0.04362	1.11553e+07	1.11448e+07	1.36771e+07	1.81361e+07	7.15867e+06	9.01463e+06	8.74373e+06	9.68005e+06
WBGene00011289	Q21888	DUF4440 domain-containing protein	CELE_R102.2 R102.2	R102.2	1.22327	0.817481	0.329134	0.670866	0.374678	0.625322	-1.03384	-0.740765	<0.00001	4e-05	2.33683e+06	2.86867e+06	5.09982e+06	5.51044e+06	2.68443e+06	3.01463e+06	4.61748e+06	4.89402e+06
WBGene00015650	Q8MQE2	Protein Kinase, cGMP-dependent	pkg-2 C09G4.2 CELE_C09G4.2	pkg-2	1.22311	0.81759	0.270853	0.729147	0.310723	0.689277	-1.42893	-1.14673	<0.00001	<0.00001	3.0049e+06	2.80271e+06	8.04995e+06	7.58434e+06	3.31979e+06	3.08686e+06	6.59918e+06	7.61271e+06
WBGene00003925	Q95005	Proteasome subunit alpha type-7 (EC 3.4.25.1) (Proteasome subunit alpha 4)	pas-4 C36B1.4	pas-4	1.22285	0.817764	0.267719	0.732281	0.304682	0.695318	-1.45119	-1.18899	<0.00001	<0.00001	2.13912e+08	2.11123e+08	5.65664e+08	5.96918e+08	2.49223e+08	2.05874e+08	4.64907e+08	5.73674e+08
WBGene00012459	Q9XXJ1	Lactamase_B domain-containing protein	CELE_Y17G7B.3 Y17G7B.3	Y17G7B.3	1.2228	0.817793	0.26358	0.73642	0.309976	0.690024	-1.45345	-1.15243	<0.00001	<0.00001	1.90613e+07	2.05269e+07	4.41725e+07	6.64338e+07	1.82895e+07	1.67536e+07	3.63101e+07	4.16977e+07
WBGene00000102	Q17941	Serine/threonine-protein kinase akt-1 (EC 2.7.11.1) (Protein kinase B akt-1) (PKB akt-1)	akt-1 C12D8.10	akt-1	1.22276	0.817823	0.30097	0.69903	0.344494	0.655506	-1.21619	-0.928023	<0.00001	<0.00001	1.04266e+07	1.228e+07	2.43199e+07	2.84183e+07	1.16167e+07	1.10539e+07	2.09729e+07	2.2165e+07
WBGene00009012	G5EE80	Signal recognition particle 54 kDa protein	SRP54 CELE_F21D5.7 F21D5.7	SRP54	1.22258	0.817941	0.324993	0.675007	0.368293	0.631707	-1.05445	-0.778236	<0.00001	2e-05	3.26922e+07	3.29688e+07	6.8774e+07	6.76031e+07	3.52298e+07	3.07169e+07	5.25948e+07	6.05188e+07
WBGene00304173	A0A3B1DQT0	F-box domain-containing protein	CELE_F07E5.13 F07E5.13	F07E5.13	1.22226	0.818158	0.364516	0.635484	0.415258	0.584742	-0.784217	-0.490633	<0.00001	0.00215	1.37144e+06	1.20733e+06	2.62491e+06	1.87083e+06	1.24612e+06	1.2269e+06	1.62524e+06	1.85713e+06
WBGene00219452	I2HAL4	FBA_2 domain-containing protein	CELE_F21D9.11 F21D9.11	F21D9.11	1.22226	0.818158	0.364516	0.635484	0.415258	0.584742	-0.784217	-0.490633	<0.00001	0.00215	1.37144e+06	1.20733e+06	2.62491e+06	1.87083e+06	1.24612e+06	1.2269e+06	1.62524e+06	1.85713e+06
WBGene00017208	P91222	F-box domain-containing protein	fbxb-35 CELE_F07E5.2 F07E5.2	fbxb-35	1.22226	0.818158	0.364516	0.635484	0.415258	0.584742	-0.784217	-0.490633	<0.00001	0.00215	1.37144e+06	1.20733e+06	2.62491e+06	1.87083e+06	1.24612e+06	1.2269e+06	1.62524e+06	1.85713e+06
WBGene00016578	Q86S48	FBA_2 domain-containing protein	sdz-5 C41H7.8 CELE_C41H7.8	sdz-5	1.22226	0.818158	0.364516	0.635484	0.415258	0.584742	-0.784217	-0.490633	<0.00001	0.00215	1.37144e+06	1.20733e+06	2.62491e+06	1.87083e+06	1.24612e+06	1.2269e+06	1.62524e+06	1.85713e+06
WBGene00010099	Q9XUZ6	FBA_2 domain-containing protein	fbxb-117 CELE_F55C9.1 F55C9.1	fbxb-117	1.22226	0.818158	0.364516	0.635484	0.415258	0.584742	-0.784217	-0.490633	<0.00001	0.00215	1.37144e+06	1.20733e+06	2.62491e+06	1.87083e+06	1.24612e+06	1.2269e+06	1.62524e+06	1.85713e+06
WBGene00012692	Q9NEU5	Ribosome biogenesis protein NOP53	Y39B6A.33	Y39B6A.33	1.22209	0.81827	0.284809	0.715191	0.324257	0.675743	-1.32729	-1.06506	<0.00001	<0.00001	1.18797e+07	1.25412e+07	2.92292e+07	3.20948e+07	1.15261e+07	9.10118e+06	1.98328e+07	2.31538e+07
WBGene00010303	Q21018	Conserved regulator of innate immunity protein 3	cri-3 F59A2.3	cri-3	1.22195	0.818363	0.268997	0.731003	0.304057	0.695943	-1.44464	-1.18759	<0.00001	<0.00001	2.1764e+07	1.92933e+07	5.47195e+07	5.68543e+07	2.24117e+07	1.86611e+07	4.07036e+07	5.33062e+07
WBGene00022817	Q23588	Uridine and thymidine phosphorylase (EC 2.4.2.2) (Pyrimidine-nucleoside phosphorylase)	upp-1 ZK783.2	upp-1	1.22178	0.818481	0.230987	0.769013	0.269143	0.730857	-1.73045	-1.43869	<0.00001	<0.00001	6.82763e+06	7.03342e+06	2.49722e+07	2.11747e+07	6.89163e+06	6.70109e+06	1.73345e+07	1.95765e+07
WBGene00009035	Q19699	Glutamine--fructose-6-phosphate transaminase (isomerizing) (EC 2.6.1.16)	gfat-2 CELE_F22B3.4 F22B3.4	gfat-2	1.22171	0.818525	0.298033	0.701967	0.34022	0.65978	-1.23049	-0.951993	<0.00001	<0.00001	6.33657e+07	6.48632e+07	1.64218e+08	1.37804e+08	5.91324e+07	5.21944e+07	9.78576e+07	1.18035e+08
WBGene00022223	Q95XD8	Calponin-homology (CH) domain-containing protein	CELE_Y73B3B.1 Y73B3B.1	Y73B3B.1	1.2216	0.818595	0.288765	0.711235	0.330399	0.669601	-1.29689	-1.01947	<0.00001	<0.00001	6.10855e+06	6.57817e+06	1.43876e+07	1.68602e+07	6.68538e+06	5.83251e+06	1.18698e+07	1.34996e+07
WBGene00010790	Q17334	Alcohol dehydrogenase 1 (EC 1.1.1.1) (Sorbitol dehydrogenase family protein 1)	sodh-1 K12G11.3	sodh-1	1.22137	0.81875	0.21314	0.78686	0.2403	0.7597	-1.88541	-1.63449	<0.00001	<0.00001	7.10815e+07	7.7543e+07	2.69155e+08	2.79531e+08	8.39653e+07	7.80804e+07	2.07007e+08	3.05296e+08
WBGene00021097	O02108	Probable Hsp90 co-chaperone cdc37 (Cell division cycle-related protein 37) (Hsp90 chaperone protein kinase-targeting subunit)	cdc-37 W08F4.8	cdc-37	1.22126	0.818827	0.289556	0.710444	0.337206	0.662794	-1.29214	-0.973222	<0.00001	<0.00001	4.30242e+07	5.5523e+07	1.37911e+08	1.0388e+08	5.57174e+07	6.52288e+07	1.29846e+08	1.07879e+08
WBGene00013238	Q9U238	Signal sequence receptor subunit delta (Translocon-associated protein subunit delta)	trap-4 CELE_Y56A3A.21 Y56A3A.21	trap-4	1.2212	0.818869	0.323688	0.676312	0.373291	0.626709	-1.0442	-0.747703	<0.00001	4e-05	2.06363e+07	1.83776e+07	4.77111e+07	3.38043e+07	2.06138e+07	1.96479e+07	3.32257e+07	3.43688e+07
WBGene00012020	O45819	GlYcoGenin like	gyg-2 CELE_T25E12.5 T25E12.5	gyg-2	1.22118	0.818878	0.224184	0.775816	0.255574	0.744426	-1.7913	-1.5436	<0.00001	<0.00001	1.61523e+07	1.71087e+07	5.6326e+07	5.87779e+07	1.94118e+07	1.51858e+07	4.45855e+07	5.61887e+07
WBGene00012343	G5EDE4	Protein CASC3	CELE_W08E3.2 W08E3.2	W08E3.2	1.22118	0.818879	0.312748	0.687252	0.361511	0.638489	-1.12702	-0.827442	<0.00001	<0.00001	496591	446444	909458	1.16283e+06	658761	539249	1.03326e+06	1.08262e+06
WBGene00006707	Q9XVK5	NEDD8-conjugating enzyme ubc-12 (EC 2.3.2.-) (NEDD8 carrier protein) (Ubiquitin-conjugating enzyme E2 12)	ubc-12 R09B3.4	ubc-12	1.22097	0.819021	0.304076	0.695924	0.348444	0.651556	-1.19327	-0.903252	<0.00001	<0.00001	2.99576e+06	3.16408e+06	7.39723e+06	6.70047e+06	3.24836e+06	3.04945e+06	5.74461e+06	6.03167e+06
WBGene00003977	G5ECQ5	F-box domain-containing protein (Pes-2 protein)	pes-2.1 pes-2 pes-2.2 CELE_F56G4.2 CELE_F56G4.3 F56G4.2 F56G4.3	pes-2.1	1.22041	0.819395	0.304574	0.695426	0.349273	0.650727	-1.18464	-0.89626	<0.00001	<0.00001	434639	506629	944199	1.20498e+06	411587	433694	746736	828095
WBGene00010317	H9G2T3	Isocitrate dehydrogenase [NADP]	idh-1 CELE_F59B8.2 F59B8.2	idh-1	1.22032	0.819454	0.272357	0.727643	0.310166	0.689834	-1.42085	-1.1461	<0.00001	<0.00001	4.57129e+07	3.97099e+07	1.1126e+08	1.1696e+08	5.09816e+07	4.60257e+07	9.58669e+07	1.19885e+08
WBGene00011352	G5EE78	Ribosomal protein S6 kinase (EC 2.7.11.1)	rskn-1 CELE_T01H8.1 T01H8.1	rskn-1	1.21998	0.819686	0.254405	0.745595	0.293269	0.706731	-1.55103	-1.26742	<0.00001	<0.00001	1.73816e+06	1.74553e+06	5.19751e+06	5.0123e+06	1.77939e+06	1.70962e+06	3.99361e+06	4.41433e+06
WBGene00007110	Q17431	RNA polymerase-associated protein LEO1	leo-1 B0035.11	leo-1	1.21976	0.819833	0.291145	0.708855	0.335657	0.664343	-1.2757	-0.98854	<0.00001	<0.00001	3.77449e+06	3.79847e+06	8.24687e+06	1.01912e+07	3.53284e+06	3.04264e+06	6.35016e+06	6.66424e+06
WBGene00003926	Q95008	Proteasome subunit alpha type-5 (Proteasome subunit alpha 5) (EC 3.4.25.1)	pas-5 F25H2.9	pas-5	1.21954	0.819982	0.228698	0.771302	0.262564	0.737436	-1.7532	-1.48838	<0.00001	<0.00001	1.14618e+08	1.16664e+08	3.778e+08	4.02217e+08	1.25249e+08	1.06426e+08	2.95123e+08	3.5556e+08
WBGene00013550	Q9XW68	GPN-loop GTPase 3	CELE_Y75B8A.14 Y75B8A.14	Y75B8A.14	1.2195	0.820007	0.28169	0.71831	0.320372	0.679628	-1.34167	-1.07069	<0.00001	<0.00001	1.90369e+06	2.15139e+06	4.51932e+06	5.82115e+06	1.89162e+06	1.82527e+06	3.38564e+06	4.49928e+06
WBGene00002064	G1K0V9	eIF-5a domain-containing protein	iff-1 CELE_T05G5.10 T05G5.10	iff-1	1.21948	0.820022	0.191362	0.808638	0.223044	0.776956	-2.06517	-1.79206	<0.00001	<0.00001	1.00038e+07	1.11337e+07	5.12921e+07	3.80286e+07	1.1054e+07	9.08313e+06	2.99771e+07	4.0169e+07
WBGene00004167	A5PEX6	MATH domain-containing protein	pqn-87 CELE_Y57A10A.18 Y57A10A.18	pqn-87	1.21943	0.820058	0.317952	0.682048	0.361258	0.638742	-1.10106	-0.819511	<0.00001	<0.00001	3.12631e+07	2.98155e+07	6.39456e+07	6.70757e+07	3.20363e+07	3.0369e+07	5.14931e+07	5.88462e+07
WBGene00009595	Q7JMS5	TAZ-type domain-containing protein	cbp-3 CELE_F40F12.7 F40F12.7	cbp-3	1.21925	0.820178	0.39793	0.60207	0.446543	0.553457	-0.59773	-0.315296	0.00016	0.01598	7.56757e+06	7.19194e+06	1.10026e+07	1.13286e+07	7.90578e+06	6.62048e+06	9.07265e+06	8.93155e+06
WBGene00004888	P55853	Small ubiquitin-related modifier (SUMO) (Ubiquitin-like protein SMT3)	smo-1 smt3 sumo K12C11.2	smo-1	1.21924	0.820185	0.191063	0.808937	0.224438	0.775562	-2.07546	-1.79373	<0.00001	<0.00001	1.69828e+07	1.76598e+07	8.04371e+07	6.62357e+07	1.7788e+07	1.47469e+07	5.36293e+07	5.87972e+07
WBGene00011924	Q22676	C2H2-type domain-containing protein	CELE_T22C8.3 T22C8.3	T22C8.3	1.2192	0.820208	0.539629	0.460371	0.584838	0.415162	0.196435	0.461206	0.03395	0.00314	1.00723e+06	1.55287e+06	1.05572e+06	1.12836e+06	950159	1.46914e+06	887743	829657
WBGene00008376	Q564Z7	Uncharacterized protein	CELE_D1054.9 D1054.9	D1054.9	1.21909	0.820286	0.216974	0.783026	0.25904	0.74096	-1.84872	-1.52079	<0.00001	<0.00001	1.14325e+06	878631	3.12014e+06	4.17653e+06	983341	820848	2.47062e+06	2.69011e+06
WBGene00020030	O61795	BTB domain-containing protein	kel-20 CELE_R12E2.1 R12E2.1	kel-20	1.21888	0.820426	0.312455	0.687545	0.356671	0.643329	-1.13086	-0.84967	<0.00001	<0.00001	33076.4	38392.7	68981.7	88282.9	32590.5	30314.4	53573.4	59888.3
WBGene00016391	O44952	Lon protease homolog, mitochondrial (EC 3.4.21.53)	lonp-1 C34B2.6	lonp-1	1.2186	0.820614	0.312157	0.687843	0.355765	0.644235	-1.14082	-0.857029	<0.00001	<0.00001	3.01762e+07	2.79809e+07	6.37981e+07	6.43522e+07	2.85358e+07	2.66168e+07	4.86148e+07	5.12579e+07
WBGene00011682	Q22372	C2 domain-containing protein	snt-7 CELE_T10B10.5 T10B10.5	snt-7	1.2185	0.820679	0.363792	0.636208	0.416533	0.583467	-0.800519	-0.490615	<0.00001	0.00215	170140	205396	370986	285760	228209	271593	363483	336625
WBGene00020417	Q86NC2	Complex I-30kD (NADH dehydrogenase [ubiquinone] iron-sulfur protein 3, mitochondrial) (NADH-ubiquinone oxidoreductase 30 kDa subunit)	nuo-2 CELE_T10E9.7 T10E9.7	nuo-2	1.21847	0.820702	0.401624	0.598376	0.450513	0.549487	-0.579852	-0.285066	0.00022	0.02109	4.59315e+07	3.85106e+07	6.06286e+07	6.51807e+07	4.09118e+07	4.09793e+07	4.77007e+07	5.21813e+07
WBGene00009563	G5EE11	GCV_T domain-containing protein	CELE_F39H2.3 F39H2.3	F39H2.3	1.21807	0.820968	0.29287	0.70713	0.333571	0.666429	-1.2715	-0.997472	<0.00001	<0.00001	8.97224e+06	9.10115e+06	2.14135e+07	2.22244e+07	9.32228e+06	8.34671e+06	1.64782e+07	1.8822e+07
WBGene00006647	A0A3P6NNQ0	Xpo1 domain-containing protein	tsr-1 CELE_F53G2.6 F53G2.6	tsr-1	1.21789	0.821091	0.289053	0.710947	0.331194	0.668806	-1.29334	-1.01357	<0.00001	<0.00001	761830	824527	1.77051e+06	2.13125e+06	798880	729172	1.46503e+06	1.62068e+06
WBGene00022075	Q95XG6	Complex I-9kD (NADH dehydrogenase [ubiquinone] flavoprotein 3, mitochondrial) (NADH-ubiquinone oxidoreductase 9 kDa subunit)	CELE_Y69A2AR.3 Y69A2AR.3	Y69A2AR.3	1.21782	0.821142	0.397696	0.602304	0.444383	0.555617	-0.599723	-0.320227	0.00016	0.01524	5.56521e+06	5.0422e+06	8.30908e+06	7.75564e+06	5.20183e+06	5.46024e+06	7.05649e+06	6.27445e+06
WBGene00016589	G5EFT4-2	Aminopeptidase ltah-1.1 (EC 3.4.11.6) (Aminopeptidase-1) (AP-1) (Arginine aminopeptidase 1) (Leukotriene A4 hydrolase homolog ltah-1.1)	ltah-1.1 C42C1.11	ltah-1.1	1.2178	0.821155	0.214109	0.785891	0.247604	0.752396	-1.87633	-1.60557	<0.00001	<0.00001	7.27407e+06	7.59886e+06	2.72873e+07	2.73041e+07	8.99699e+06	7.66733e+06	2.38309e+07	2.68072e+07
WBGene00013354	D9PTP8	PX domain-containing protein	snx-6 CELE_Y59A8B.22 Y59A8B.22	snx-6	1.21759	0.821291	0.266534	0.733466	0.305283	0.694717	-1.45795	-1.19257	<0.00001	<0.00001	7.83792e+06	8.73509e+06	2.09887e+07	2.46182e+07	8.78631e+06	7.07411e+06	1.70583e+07	1.90344e+07
WBGene00006829	P35602	AP-1 complex subunit mu-1-I (Clathrin assembly protein complex 1 mu-1-I medium chain) (Clathrin coat assembly protein AP47) (Clathrin coat-associated protein AP47) (Golgi adaptor AP-1 47 kDa protein) (HA1 47 kDa subunit) (Mu1-I-adaptin) (Uncoordinated protein 101)	unc-101 K11D2.3	unc-101	1.21731	0.821484	0.308204	0.691796	0.346164	0.653836	-1.16621	-0.916036	<0.00001	<0.00001	991114	988317	2.26273e+06	2.1803e+06	1.141e+06	926841	1.73284e+06	2.17291e+06
WBGene00007650	Q93242	UDP-glucuronosyltransferase (EC 2.4.1.17)	ugt-23 C17G1.3 CELE_C17G1.3	ugt-23	1.21729	0.821497	0.339873	0.660127	0.38221	0.61779	-0.954609	-0.681584	<0.00001	0.00012	8.94125e+06	8.50557e+06	1.81371e+07	1.57495e+07	1.0431e+07	1.05412e+07	1.9052e+07	1.48467e+07
WBGene00004208	A0A3P6N6C5	SSD domain-containing protein	ptc-1 CELE_ZK675.1 ZK675.1	ptc-1	1.21727	0.821512	0.289907	0.710093	0.335414	0.664586	-1.28161	-0.986317	<0.00001	<0.00001	4.32604e+06	4.18371e+06	9.13895e+06	1.17047e+07	4.49201e+06	4.25246e+06	8.3863e+06	8.93988e+06
WBGene00015487	Q11189	28S ribosomal protein S17, mitochondrial (MRP-S17) (S17mt)	mrps-17 C05D11.10	mrps-17	1.21702	0.821682	0.305494	0.694506	0.348289	0.651711	-1.18574	-0.904665	<0.00001	<0.00001	1.11832e+07	1.03952e+07	2.47601e+07	2.42958e+07	1.09707e+07	1.01447e+07	1.92969e+07	2.02139e+07
WBGene00015369	O16506	Glucuronosyltransferase (EC 2.4.1.17)	ugt-51 C03A7.11 CELE_C03A7.11	ugt-51	1.21695	0.821729	0.397371	0.602629	0.446317	0.553683	-0.599605	-0.31583	0.00016	0.0159	718703	693825	1.02388e+06	1.11827e+06	807519	676952	950696	890876
WBGene00001030	O45502	DNaJ domain (Prokaryotic heat shock protein)	dnj-12 CELE_F39B2.10 F39B2.10	dnj-12	1.21609	0.822306	0.332034	0.667966	0.373543	0.626457	-1.00907	-0.745701	<0.00001	4e-05	6.39493e+07	6.01944e+07	1.23985e+08	1.2576e+08	6.61086e+07	5.60854e+07	9.3854e+07	1.11074e+08
WBGene00019438	Q21262	CYtochrome P450 family	cyp-25a6 cyp-25A6 CELE_K06B9.1 K06B9.1	cyp-25a6	1.21606	0.822325	0.355693	0.644307	0.401808	0.598192	-0.866908	-0.575187	<0.00001	0.00065	4.5976e+06	3.64111e+06	7.46202e+06	7.46171e+06	3.96665e+06	3.60528e+06	5.79376e+06	5.47898e+06
WBGene00017293	Q8IG33	Boca/MESD chaperone for YWTD beta-propeller-EGF	bmy-1 CELE_F09E5.17 F09E5.17	bmy-1	1.216	0.822368	0.312811	0.687189	0.362349	0.637651	-1.11488	-0.816909	<0.00001	<0.00001	1.73688e+06	1.76766e+06	3.20369e+06	4.49515e+06	1.69668e+06	1.54204e+06	2.81181e+06	2.8876e+06
WBGene00011510	P52899	Probable pyruvate dehydrogenase E1 component subunit alpha, mitochondrial (PDHE1-A) (EC 1.2.4.1)	T05H10.6	T05H10.6	1.21596	0.822398	0.288867	0.711133	0.329573	0.670427	-1.2987	-1.02199	<0.00001	<0.00001	1.53813e+08	1.51111e+08	3.60861e+08	3.89799e+08	1.58938e+08	1.49132e+08	2.92435e+08	3.3425e+08
WBGene00009057	G5EC09	Choline/EthanolaminePhosphoTransferase	cept-1 CELE_F22E10.5 F22E10.5	cept-1	1.21591	0.82243	0.267389	0.732611	0.308006	0.691994	-1.45588	-1.16948	<0.00001	<0.00001	3.15612e+06	2.81739e+06	7.9579e+06	8.40874e+06	3.04399e+06	2.74294e+06	6.62946e+06	6.372e+06
WBGene00017166	P46563	Fructose-bisphosphate aldolase 2 (EC 4.1.2.13) (Aldolase CE-2) (CE2)	aldo-2 F01F1.12	aldo-2	1.21549	0.822712	0.164484	0.835516	0.192244	0.807756	-2.34025	-2.078	<0.00001	<0.00001	5.60724e+08	5.84213e+08	2.67179e+09	3.14404e+09	7.26935e+08	5.77168e+08	2.57671e+09	2.90277e+09
WBGene00017546	Q19537	Probable replication factor A 73 kDa subunit (RP-A p73) (Replication factor A protein 1) (RF-A protein 1)	rpa-1 F18A1.5	rpa-1	1.21538	0.822787	0.276827	0.723173	0.316188	0.683812	-1.38474	-1.10952	<0.00001	<0.00001	7.74514e+07	7.55587e+07	1.93499e+08	2.0622e+08	7.00072e+07	6.60509e+07	1.36309e+08	1.57941e+08
WBGene00021562	Q9N4Y8	NADH-ubiquinone oxidoreductase 75 kDa subunit, mitochondrial	nuo-5 CELE_Y45G12B.1 Y45G12B.1	nuo-5	1.21528	0.822858	0.417881	0.582119	0.467548	0.532452	-0.479311	-0.18758	0.0012	0.04625	2.45906e+08	2.14567e+08	3.02787e+08	3.38664e+08	2.15067e+08	2.22039e+08	2.52356e+08	2.45427e+08
WBGene00001478	G5ECJ8	Dimethylaniline monooxygenase [N-oxide-forming] (EC 1.14.13.8)	fmo-3 CELE_Y39A1A.19 Y39A1A.19	fmo-3	1.21522	0.822897	0.321226	0.678774	0.362375	0.637625	-1.07745	-0.813709	<0.00001	<0.00001	1.15408e+06	1.20132e+06	2.35193e+06	2.62521e+06	1.14847e+06	991782	1.7205e+06	2.04542e+06
WBGene00014095	Q23621	Glutamate dehydrogenase	gdh-1 CELE_ZK829.4 ZK829.4	gdh-1	1.21521	0.822903	0.274477	0.725523	0.316184	0.683816	-1.40084	-1.11139	<0.00001	<0.00001	1.34977e+09	1.19851e+09	3.11631e+09	3.61953e+09	1.31242e+09	1.24074e+09	2.615e+09	2.90674e+09
WBGene00002202	P42168	Casein kinase I isoform alpha (CKI-alpha) (EC 2.7.11.1) (CK1)	kin-19 C03C10.1	kin-19	1.215	0.823049	0.299801	0.700199	0.339449	0.660551	-1.22179	-0.956575	<0.00001	<0.00001	3.20954e+07	3.09426e+07	7.76841e+07	6.95441e+07	2.93684e+07	2.61247e+07	4.89313e+07	5.90556e+07
WBGene00007622	Q09461	Uncharacterized mitochondrial carrier C16C10.1	C16C10.1	C16C10.1	1.21495	0.823082	0.343009	0.656991	0.389707	0.610293	-0.949745	-0.647485	<0.00001	0.00021	109190	83330.9	177468	191282	92058.4	101982	144970	158903
WBGene00008901	Q19500	Nuclear Hormone Receptor family	nhr-27 CELE_F16H9.2 F16H9.2	nhr-27	1.2149	0.823113	0.554944	0.445056	0.601887	0.398113	0.310562	0.569264	0.01128	0.00071	1.00745e+06	1.24099e+06	907296	895913	1.19504e+06	1.76398e+06	991459	965763
WBGene00044746	Q2A956	Uncharacterized protein	C53H9.3 CELE_C53H9.3	C53H9.3	1.21488	0.823126	0.365111	0.634889	0.411624	0.588376	-0.79965	-0.518443	<0.00001	0.00148	1.36543e+06	1.24507e+06	2.2891e+06	2.25027e+06	1.27441e+06	1.07252e+06	1.77247e+06	1.58222e+06
WBGene00016985	Q18903	Aldo_ket_red domain-containing protein	C56G3.2 CELE_C56G3.2	C56G3.2	1.21458	0.823331	0.194861	0.805139	0.225706	0.774294	-2.04684	-1.78524	<0.00001	<0.00001	7.98673e+06	7.62024e+06	3.15291e+07	3.2957e+07	8.37138e+06	6.68765e+06	2.43826e+07	2.7278e+07
WBGene00021661	A0SQM0	Malignant brain tumor repeat protein 1	mbtr-1 Y48G1A.6	mbtr-1	1.21448	0.823395	0.359768	0.640232	0.404898	0.595102	-0.831698	-0.553438	<0.00001	0.0009	664850	644484	1.16301e+06	1.16704e+06	569328	571520	884060	792711
WBGene00013301	O18229	Putative 6-phosphogluconolactonase (6PGL) (EC 3.1.1.31)	Y57G11C.3	Y57G11C.3	1.21435	0.823486	0.240304	0.759696	0.274752	0.725248	-1.6616	-1.40097	<0.00001	<0.00001	2.4633e+07	2.65804e+07	8.11237e+07	8.07822e+07	2.81173e+07	2.36037e+07	6.2652e+07	7.38731e+07
WBGene00008452	Q93425	Putative 28S ribosomal protein S5, mitochondrial	mrps-5 E02A10.1	mrps-5	1.21432	0.823504	0.31687	0.68313	0.360251	0.639749	-1.10863	-0.8281	<0.00001	<0.00001	2.39545e+07	2.23525e+07	4.85982e+07	5.12334e+07	2.12639e+07	2.02935e+07	3.56743e+07	3.8125e+07
WBGene00001058	Q9TYX1	Peptidase_S9 domain-containing protein	dpf-5 CELE_R11E3.8 R11E3.8	dpf-5	1.21387	0.823812	0.228278	0.771722	0.260795	0.739205	-1.75611	-1.49659	<0.00001	<0.00001	9.78789e+07	1.03555e+08	3.23727e+08	3.57247e+08	1.05671e+08	9.41675e+07	2.51915e+08	3.14511e+08
WBGene00021508	U4PRY3	Amidase domain-containing protein	CELE_Y41D4A.6 Y41D4A.6	Y41D4A.6	1.21375	0.823891	0.371078	0.628922	0.410654	0.589346	-0.762414	-0.504818	<0.00001	0.00178	364491	332122	578167	602490	379773	355731	446893	608659
WBGene00000818	Q95PZ0	COP9 signalosome complex subunit 6 (Signalosome subunit 6)	csn-6 Y67H2A.6	csn-6	1.21366	0.823956	0.257804	0.742196	0.293451	0.706549	-1.53301	-1.27387	<0.00001	<0.00001	1.00514e+07	1.23268e+07	3.20917e+07	3.23331e+07	1.34548e+07	1.05951e+07	2.67787e+07	3.11269e+07
WBGene00022122	Q95XT5	Signal sequence receptor subunit alpha (Translocon-associated protein subunit alpha)	trap-1 CELE_Y71F9AM.6 Y71F9AM.6	trap-1	1.21354	0.824034	0.401401	0.598599	0.449553	0.550447	-0.587766	-0.292474	0.00019	0.01975	1.68902e+08	1.31029e+08	2.18557e+08	2.28722e+08	1.67722e+08	1.54887e+08	2.04015e+08	1.90998e+08
WBGene00008117	Q93379-2	Glutathione reductase, mitochondrial (GR) (EC 1.8.1.7) (Glutathione disulfide reductase)	gsr-1 C46F11.2	gsr-1	1.21343	0.824111	0.204119	0.795881	0.236453	0.763547	-1.96244	-1.69248	<0.00001	<0.00001	9.31649e+07	9.99938e+07	3.94277e+08	3.58867e+08	1.05971e+08	9.09603e+07	2.9787e+08	3.38057e+08
WBGene00020604	P41847	Anamorsin homolog (Fe-S cluster assembly protein DRE2 homolog)	T20B12.7	T20B12.7	1.21333	0.824181	0.259849	0.740151	0.297094	0.702906	-1.505	-1.24632	<0.00001	<0.00001	3.35213e+07	3.22915e+07	8.56344e+07	1.01827e+08	3.88573e+07	3.09992e+07	7.55789e+07	8.96976e+07
WBGene00009110	Q19774	Uncharacterized protein	CELE_F25D1.5 F25D1.5	F25D1.5	1.21329	0.824207	0.237356	0.762644	0.269492	0.730508	-1.68367	-1.42992	<0.00001	<0.00001	9.9368e+06	1.04364e+07	3.16954e+07	3.37654e+07	1.09102e+07	9.65128e+06	2.43706e+07	3.1365e+07
WBGene00017557	O16796	Neprilysin-11 (EC 3.4.24.-)	nep-11 F18A12.8	nep-11	1.21316	0.824295	0.229339	0.770661	0.261058	0.738942	-1.77006	-1.50632	<0.00001	<0.00001	1.08351e+06	766335	3.14085e+06	3.07529e+06	756824	588583	1.72884e+06	2.07942e+06
WBGene00009664	Q93714	Probable isocitrate dehydrogenase [NAD] subunit alpha, mitochondrial (EC 1.1.1.41) (Isocitric dehydrogenase subunit alpha) (NAD(+)-specific ICDH subunit alpha)	idha-1 F43G9.1	idha-1	1.21275	0.824571	0.297937	0.702063	0.339703	0.660297	-1.237	-0.961035	<0.00001	<0.00001	1.42909e+08	1.35449e+08	3.32002e+08	3.23925e+08	1.51822e+08	1.3594e+08	2.78755e+08	2.80583e+08
WBGene00000197	O01541	Alanine--tRNA ligase, cytoplasmic (EC 6.1.1.7) (AlaRS A) (Alanyl-tRNA synthetase)	aars-2 ars-2 F28H1.3	aars-2	1.21259	0.824683	0.212959	0.787041	0.243834	0.756166	-1.88668	-1.63126	<0.00001	<0.00001	1.73026e+08	1.87538e+08	6.51541e+08	6.81012e+08	1.96085e+08	1.65988e+08	5.08055e+08	6.14789e+08
WBGene00007100	Q17425	TUG-UBL1 domain-containing protein	asps-1 B0024.10 CELE_B0024.10	asps-1	1.21251	0.824738	0.266789	0.733211	0.305592	0.694408	-1.45663	-1.18937	<0.00001	<0.00001	6.60161e+06	7.11628e+06	1.76526e+07	2.0048e+07	7.39824e+06	6.16275e+06	1.48906e+07	1.59245e+07
WBGene00022357	Q9N2X3	KNL (Kinetochore null) Binding Protein	kbp-4 CELE_Y92C3B.1 Y92C3B.1	kbp-4	1.21226	0.824908	0.344989	0.655011	0.38778	0.61222	-0.924347	-0.660876	<0.00001	0.00017	37768.8	38261.2	74349.2	70004.8	38939	33012.6	53235	60360.7
WBGene00011808	K8FE09	Serine/threonine-protein phosphatase (EC 3.1.3.16)	CELE_T16G12.7 T16G12.7	T16G12.7	1.2122	0.824943	0.292253	0.707747	0.327506	0.672494	-1.27751	-1.04253	<0.00001	<0.00001	1.20213e+06	1.06551e+06	2.63696e+06	2.85456e+06	1.21216e+06	908531	1.91672e+06	2.43787e+06
WBGene00002061	O61955-3	Eukaryotic translation initiation factor 4E-3 (eIF-4E-3) (eIF4E-3) (eIF-4F 25 kDa subunit) (mRNA cap-binding protein)	ife-3 B0348.6	ife-3	1.21183	0.825201	0.271873	0.728127	0.309205	0.690795	-1.41977	-1.15845	<0.00001	<0.00001	3.57121e+07	3.48489e+07	9.00499e+07	9.89254e+07	3.37592e+07	2.90794e+07	6.42132e+07	7.61747e+07
WBGene00004881	C2BR97	Suppressor with Morphological effect on Genitalia	smg-3 CELE_Y73B6BL.18 Y73B6BL.18	smg-3	1.21181	0.825212	0.254089	0.745911	0.286963	0.713037	-1.55367	-1.3071	<0.00001	<0.00001	2.07726e+06	2.06392e+06	6.05554e+06	6.10144e+06	2.15541e+06	1.82516e+06	4.3371e+06	5.55372e+06
WBGene00003559	A0A0K3ARF3	B-box type zinc finger protein ncl-1	ncl-1 CELE_ZK112.2 ZK112.2	ncl-1	1.21181	0.825214	0.346964	0.653036	0.391526	0.608474	-0.913564	-0.636157	<0.00001	0.00025	3.82631e+06	3.43743e+06	7.07512e+06	6.59628e+06	3.43221e+06	3.25355e+06	5.32455e+06	5.06586e+06
WBGene00006533	O18154	Tubulin alpha chain	tba-7 CELE_T28D6.2 T28D6.2	tba-7	1.2118	0.825216	0.199321	0.800679	0.227876	0.772124	-2.0063	-1.755	<0.00001	<0.00001	2.36771e+08	2.52835e+08	1.01171e+09	9.55046e+08	2.60403e+08	2.21704e+08	7.19783e+08	9.13767e+08
WBGene00009450	Q20086	Putative UDP-glucuronosyltransferase ugt-58 (UDPGT 58) (EC 2.4.1.17)	ugt-58 ugt5 F35H8.6	ugt-58	1.21179	0.825224	0.331514	0.668486	0.375543	0.624457	-1.01265	-0.734491	<0.00001	5e-05	1.29503e+06	1.2093e+06	2.50998e+06	2.5399e+06	1.34872e+06	1.22198e+06	2.2123e+06	2.06228e+06
WBGene00043948	E9P841	Uncharacterized protein	CELE_ZC262.7 ZC262.7	ZC262.7	1.21168	0.825303	0.241461	0.758539	0.28142	0.71858	-1.63466	-1.35357	<0.00001	<0.00001	1.09954e+07	1.20702e+07	3.04899e+07	4.19695e+07	1.19985e+07	1.08232e+07	2.81817e+07	3.00915e+07
WBGene00012689	Q8MYN1	Uncharacterized protein	CELE_Y39B6A.30 Y39B6A.30	Y39B6A.30	1.21161	0.82535	0.287096	0.712904	0.329711	0.670289	-1.30557	-1.04275	<0.00001	<0.00001	41863.5	39996.2	111608	91662.2	60452.1	43596.2	106201	105325
WBGene00020112	Q21993	Probable prefoldin subunit 5	pfd-5 R151.9	pfd-5	1.21144	0.825463	0.234899	0.765101	0.270117	0.729883	-1.69894	-1.4337	<0.00001	<0.00001	2.34132e+07	2.49159e+07	7.19293e+07	8.54859e+07	2.51728e+07	2.2014e+07	5.92391e+07	6.82648e+07
WBGene00019207	O44827	Facilitated glucose transporter protein 1	fgt-1 H17B01.1	fgt-1	1.21083	0.825878	0.294222	0.705778	0.336868	0.663132	-1.25835	-0.976083	<0.00001	<0.00001	8.28593e+06	7.84147e+06	1.78153e+07	2.08711e+07	7.64661e+06	7.46269e+06	1.42818e+07	1.54611e+07
WBGene00013201	Q9XWJ9	DRBM domain-containing protein	dus-2 CELE_Y54E5A.6 Y54E5A.6	dus-2	1.21075	0.825935	0.325021	0.674979	0.36453	0.63547	-1.05338	-0.795917	<0.00001	1e-05	2.34154e+06	2.25051e+06	4.57289e+06	4.96356e+06	2.43476e+06	2.15115e+06	3.5612e+06	4.43323e+06
WBGene00002008	V6CL98	Heat shock 70 kDa protein D	hsp-4 CELE_F43E2.8 F43E2.8	hsp-4	1.21063	0.826018	0.270713	0.729287	0.310039	0.689961	-1.42929	-1.15496	<0.00001	<0.00001	7.85974e+07	7.78214e+07	2.05428e+08	2.15956e+08	8.30873e+07	7.69352e+07	1.75356e+08	1.80758e+08
WBGene00021883	G5EBI0	Endoplasmic reticulum transmembrane protein	4D656 CELE_Y54G2A.18 Y54G2A.18	4D656	1.2105	0.826105	0.357011	0.642989	0.403054	0.596946	-0.84502	-0.564767	<0.00001	0.00076	1.92649e+07	1.84478e+07	3.139e+07	3.65319e+07	1.83336e+07	1.84887e+07	2.86573e+07	2.58787e+07
WBGene00020718	O17004	Mitochondrial Ribosomal Protein, Small	mrps-2 CELE_T23B12.3 T23B12.3	mrps-2	1.21046	0.82613	0.301433	0.698567	0.342253	0.657747	-1.21411	-0.939986	<0.00001	<0.00001	6.03638e+06	5.45741e+06	1.30532e+07	1.35836e+07	5.30828e+06	5.08986e+06	9.36983e+06	1.06134e+07
WBGene00001583	Q93903	Protein gfi-3	gfi-3 M163.4	gfi-3	1.21042	0.82616	0.324874	0.675126	0.367346	0.632654	-1.05654	-0.790689	<0.00001	2e-05	57768.3	52777.2	112930	116796	62852.3	51500.7	95338.4	101603
WBGene00008338	P90783	RNA polymerase II-associated factor 1 homolog	pafo-1 C55A6.9	pafo-1	1.2104	0.826171	0.277095	0.722905	0.315595	0.684405	-1.38393	-1.11717	<0.00001	<0.00001	3.90332e+06	3.70283e+06	9.90162e+06	9.94189e+06	3.46395e+06	3.07652e+06	6.70601e+06	7.47778e+06
WBGene00011376	B9WRT8	Uncharacterized protein	gla-3 CELE_T02E1.3 T02E1.3	gla-3	1.2103	0.826241	0.318477	0.681523	0.359493	0.640507	-1.10749	-0.833811	<0.00001	<0.00001	862573	678801	1.60989e+06	1.68857e+06	659761	564041	1.01052e+06	1.16993e+06
WBGene00044069	Q21484	Histone acetyltransferase type B catalytic subunit (EC 2.3.1.48)	hat-1 CELE_M03C11.4 M03C11.4	hat-1	1.21016	0.826337	0.241225	0.758775	0.275999	0.724001	-1.65315	-1.38825	<0.00001	<0.00001	1.45304e+07	1.3792e+07	4.32232e+07	4.58654e+07	1.46904e+07	1.32967e+07	3.36971e+07	3.97186e+07
WBGene00017220	Q8WQF7	Uncharacterized protein	CELE_F07F6.8 F07F6.8	F07F6.8	1.21006	0.826405	0.334382	0.665618	0.380603	0.619397	-0.994783	-0.703226	<0.00001	8e-05	593084	499075	1.00847e+06	1.16557e+06	597839	559485	928464	954975
WBGene00013575	Q9XWD1	Fatty Acid CoA Synthetase family	acs-5 CELE_Y76A2B.3 Y76A2B.3	acs-5	1.20997	0.826465	0.360229	0.639771	0.407919	0.592081	-0.828293	-0.538672	<0.00001	0.00111	4.66727e+07	4.04682e+07	7.16157e+07	8.31477e+07	4.3705e+07	4.02107e+07	6.15817e+07	6.02191e+07
WBGene00007812	O17622	UMP-CMP kinase 1 (EC 2.7.4.14) (Deoxycytidylate kinase 1) (CK 1) (dCMP kinase 1) (Uridine monophosphate/cytidine monophosphate kinase 1) (UMP/CMP kinase 1) (UMP/CMPK 1)	C29F7.3	C29F7.3	1.20993	0.826497	0.235808	0.764192	0.27164	0.72836	-1.69085	-1.42424	<0.00001	<0.00001	3.98128e+07	4.0902e+07	1.19283e+08	1.42293e+08	4.59996e+07	3.98106e+07	1.08301e+08	1.21786e+08
WBGene00011799	Q9XUP8	CHK domain-containing protein	CELE_T16G1.5 T16G1.5	T16G1.5	1.20984	0.826552	0.246826	0.753174	0.283306	0.716694	-1.6151	-1.33902	<0.00001	<0.00001	1.60511e+06	1.98038e+06	5.15962e+06	5.78132e+06	1.83434e+06	1.88135e+06	4.75269e+06	4.6471e+06
WBGene00003007	G5EGT9	Inactive tyrosine-protein kinase RYK (Abnormal cell lineage protein 18)	lin-18 ryk C16B8.1	lin-18	1.20984	0.826557	0.35347	0.64653	0.405	0.595	-0.894512	-0.543939	<0.00001	0.00103	12591.4	19437.9	32789.2	25795.5	21385	23863	28762.8	37712.7
WBGene00013870	Q23261	Probable methylthioribulose-1-phosphate dehydratase (MTRu-1-P dehydratase) (EC 4.2.1.109)	ZC373.5	ZC373.5	1.20965	0.826685	0.293629	0.706371	0.375694	0.624306	-1.11803	-0.732441	<0.00001	5e-05	1.66972e+06	1.91831e+06	2.43533e+06	6.19622e+06	1.17536e+06	1.1571e+06	1.97726e+06	1.89866e+06
WBGene00020117	O01923	Protein-tyrosine-phosphatase	CELE_R155.3 R155.3	R155.3	1.20961	0.82671	0.100583	0.899417	0.137464	0.862536	-3.03205	-2.65808	<0.00001	<0.00001	898761	945088	4.90772e+06	1.15801e+07	1.38738e+06	1.10532e+06	7.56815e+06	8.07271e+06
WBGene00021900	Q9BL64	Protein HGH1 homolog	CELE_Y54H5A.2 Y54H5A.2	Y54H5A.2	1.20948	0.826799	0.248599	0.751401	0.284358	0.715642	-1.59132	-1.333	<0.00001	<0.00001	5.21619e+06	5.21769e+06	1.70045e+07	1.45324e+07	5.74956e+06	4.79644e+06	1.22308e+07	1.43102e+07
WBGene00001840	Q18212	Spliceosome RNA helicase DDX39B homolog (EC 3.6.4.13) (DEAD box protein UAP56)	hel-1 C26D10.2	hel-1	1.2094	0.826855	0.252027	0.747973	0.287073	0.712927	-1.56834	-1.31256	<0.00001	<0.00001	1.78191e+08	1.76349e+08	5.05688e+08	5.46526e+08	1.63701e+08	1.38322e+08	3.44227e+08	4.05828e+08
WBGene00015561	Q95QX5	GAT domain-containing protein	C07A12.7 CELE_C07A12.7	C07A12.7	1.20902	0.827116	0.339683	0.660317	0.381923	0.618077	-0.958916	-0.692628	<0.00001	0.0001	1.59454e+07	1.65931e+07	3.09433e+07	3.23089e+07	2.07407e+07	1.92041e+07	3.02584e+07	3.43854e+07
WBGene00007225	Q17572	Uncharacterized protein	C01G6.3 CELE_C01G6.3	C01G6.3	1.20895	0.827167	0.25998	0.74002	0.297337	0.702663	-1.50774	-1.24076	<0.00001	<0.00001	1.80153e+07	1.86351e+07	4.96846e+07	5.4639e+07	1.81217e+07	1.63644e+07	3.86868e+07	4.28102e+07
WBGene00015400	O02628	CYtochrome P450 family	cyp-35a2 cyp-35A2 C03G6.15 CELE_C03G6.15	cyp-35a2	1.20884	0.827237	0.317549	0.682451	0.359718	0.640282	-1.1057	-0.831927	<0.00001	<0.00001	6.97403e+06	5.76515e+06	1.47769e+07	1.26011e+07	6.07608e+06	5.92106e+06	1.07479e+07	1.06064e+07
WBGene00019065	Q20998	DUF148 domain-containing protein	CELE_F58G4.3 F58G4.3	F58G4.3	1.20835	0.827573	0.234601	0.765399	0.269611	0.730389	-1.70665	-1.44639	<0.00001	<0.00001	321157	350552	1.13085e+06	1.06065e+06	328874	260923	768720	829067
WBGene00015099	P41992	Probable geranylgeranyl transferase type-2 subunit beta (EC 2.5.1.60) (Geranylgeranyl transferase type II subunit beta) (GGTase-II-beta) (Rab geranyl-geranyltransferase subunit beta) (Rab GG transferase beta) (Rab GGTase beta) (Rab geranylgeranyltransferase subunit beta) (Type II protein geranyl-geranyltransferase subunit beta)	ggtb-1 B0280.1	ggtb-1	1.20831	0.827599	0.274887	0.725113	0.310693	0.689307	-1.40516	-1.16169	<0.00001	<0.00001	488301	587701	1.38633e+06	1.45201e+06	662357	494251	1.19547e+06	1.37059e+06
WBGene00012460	Q9XXJ0	Deoxyhypusine synthase (DHS) (EC 2.5.1.46)	dhps-1 Y17G7B.4	dhps-1	1.20822	0.827662	0.268824	0.731176	0.304801	0.695199	-1.44196	-1.19128	<0.00001	<0.00001	443764	425083	1.12042e+06	1.24277e+06	479002	390872	903877	1.08016e+06
WBGene00001749	P10299	Glutathione S-transferase P (EC 2.5.1.18) (GST class-pi)	gst-1 R107.7	gst-1	1.20803	0.827797	0.201043	0.798957	0.228848	0.771152	-1.99003	-1.74693	<0.00001	<0.00001	7.61466e+07	7.73666e+07	3.14086e+08	2.95986e+08	9.00556e+07	7.61046e+07	2.45843e+08	3.14068e+08
WBGene00003047	Q9NDC9	Lissencephaly-1 homolog (Pronuclear migration abnormal protein 1)	lis-1 pnm-1 T03F6.5	lis-1	1.208	0.827816	0.215492	0.784508	0.250421	0.749579	-1.86998	-1.60076	<0.00001	<0.00001	6.01682e+06	7.24317e+06	2.46835e+07	2.359e+07	7.89687e+06	5.66764e+06	2.09393e+07	1.9663e+07
WBGene00006536	O17921	Tubulin beta chain	tbb-1 CELE_K01G5.7 K01G5.7	tbb-1	1.208	0.827818	0.19439	0.80561	0.221622	0.778378	-2.05004	-1.80549	<0.00001	<0.00001	6.18609e+08	6.16648e+08	2.65914e+09	2.46015e+09	6.70507e+08	5.74855e+08	1.91617e+09	2.45778e+09
WBGene00007197	O45228	Proline dehydrogenase 1, mitochondrial (EC 1.5.5.2) (Proline oxidase)	prdh-1 prodh B0513.5	prdh-1	1.20796	0.827845	0.395585	0.604415	0.444835	0.555165	-0.604047	-0.319728	0.00014	0.01531	1.05067e+07	1.00304e+07	1.40524e+07	1.73263e+07	9.97091e+06	1.02422e+07	1.25089e+07	1.27175e+07
WBGene00013955	G5EDH0	KRIT 1 (Krev interaction trapped/cerebral cavernous malformation 1) homolog (Krev interaction trapped/cerebral cavernous malformation 1 isoform a)	kri-1 CELE_ZK265.1 ZK265.1	kri-1	1.20774	0.827993	0.236733	0.763267	0.269333	0.730667	-1.69126	-1.46467	<0.00001	<0.00001	213347	247346	777651	707699	215659	143896	449363	526064
WBGene00018160	Q94218	Ufm1-specific protease (UfSP) (EC 3.4.22.-) (Odorant response abnormal protein 8)	odr-8 ufsp-2 F38A5.1	odr-8	1.20753	0.828136	0.345773	0.654227	0.389529	0.610471	-0.920908	-0.648201	<0.00001	0.0002	1.53364e+07	1.41974e+07	2.75592e+07	2.8321e+07	1.47023e+07	1.40833e+07	2.20768e+07	2.30362e+07
WBGene00021753	Q9N3L4	Phosphorylase kinase (EC 2.7.11.19)	CELE_Y50D7A.3 Y50D7A.3	Y50D7A.3	1.20746	0.828185	0.271419	0.728581	0.317062	0.682938	-1.39697	-1.1146	<0.00001	<0.00001	604981	560326	1.87269e+06	1.25539e+06	651315	530198	1.26626e+06	1.27868e+06
WBGene00007024	A8WHP8-3	Perilipin-1 homolog (Lipid droplet-associated protein)	plin-1 mdt-28 W01A8.1	plin-1	1.20733	0.828273	0.366287	0.633713	0.410284	0.589716	-0.79192	-0.527125	<0.00001	0.00131	8.61277e+07	7.91098e+07	1.45541e+08	1.40337e+08	1.00374e+08	8.61694e+07	1.30652e+08	1.37473e+08
WBGene00022596	Q9GYG0	Uncharacterized protein	CELE_ZC395.4 ZC395.4	ZC395.4	1.20724	0.828337	0.317786	0.682214	0.351785	0.648215	-1.10665	-0.865334	<0.00001	<0.00001	81776.4	101076	182411	210132	88863.1	80448.4	131350	180631
WBGene00015029	O01426	GPN-loop GTPase 2	B0207.6 CELE_B0207.6	B0207.6	1.20717	0.828385	0.310126	0.689874	0.352838	0.647162	-1.14951	-0.873847	<0.00001	<0.00001	247924	245727	508317	589809	247926	259866	443273	488100
WBGene00017688	Q19694	TransThyretin-Related family domain	ttr-35 CELE_F22A3.2 F22A3.2	ttr-35	1.20712	0.828415	0.196228	0.803772	0.221989	0.778011	-2.03425	-1.81187	<0.00001	<0.00001	9.85432e+06	9.84617e+06	4.04455e+07	4.02497e+07	1.23724e+07	9.38605e+06	3.34055e+07	4.28518e+07
WBGene00021686	Q9BL15	tRNA (cytosine(34)-C(5))-methyltransferase (EC 2.1.1.203)	nsun-2 CELE_Y48G8AL.5 Y48G8AL.5	nsun-2	1.20701	0.828492	0.233927	0.766073	0.267027	0.732973	-1.71178	-1.45958	<0.00001	<0.00001	4.9016e+07	5.12686e+07	1.64772e+08	1.63644e+08	5.58286e+07	4.6204e+07	1.30093e+08	1.4998e+08
WBGene00008296	G5ECX9	CaDmium Responsive (Cadmium-inducible lysosomal protein CDR-2)	cdr-2 C54D10.1 CELE_C54D10.1	cdr-2	1.207	0.828502	0.34634	0.65366	0.390675	0.609325	-0.917122	-0.641303	<0.00001	0.00023	7.79238e+06	7.10903e+06	1.3609e+07	1.45149e+07	7.16956e+06	7.69247e+06	1.11964e+07	1.19835e+07
WBGene00000107	Q8IG19	Aldedh domain-containing protein	alh-1 CELE_F54D8.3 F54D8.3	alh-1	1.20678	0.828649	0.27474	0.72526	0.313481	0.686519	-1.40136	-1.12875	<0.00001	<0.00001	3.74646e+08	3.39053e+08	9.09441e+08	9.74582e+08	3.91251e+08	3.79886e+08	7.96417e+08	8.92365e+08
WBGene00001002	Q21625	DNA polymerase alpha subunit B (Division delayed protein 1)	div-1 R01H10.1/R01H10.2/Y70G10A.4	div-1	1.20668	0.82872	0.291037	0.708963	0.329396	0.670604	-1.27984	-1.02352	<0.00001	<0.00001	941925	1.02796e+06	2.18011e+06	2.61852e+06	967838	848600	1.69179e+06	2.00622e+06
WBGene00000166	Q23165	AdaPTin or adaptin-related protein	apt-9 CELE_W04G3.4 W04G3.4	apt-9	1.20654	0.828815	0.293559	0.706441	0.332568	0.667432	-1.27119	-1.00421	<0.00001	<0.00001	1.75789e+06	1.46971e+06	4.06093e+06	3.70618e+06	1.77425e+06	1.64871e+06	3.26667e+06	3.60287e+06
WBGene00007352	P54811	Transitional endoplasmic reticulum ATPase homolog 1 (EC 3.6.4.6) (Cell division cycle-related protein 48.1) (p97/CDC48 homolog 1)	cdc-48.1 C06A1.1	cdc-48.1	1.20652	0.828833	0.228027	0.771973	0.258362	0.741638	-1.75873	-1.51588	<0.00001	<0.00001	3.99762e+08	3.99596e+08	1.31361e+09	1.39257e+09	4.4062e+08	3.74721e+08	1.0318e+09	1.30867e+09
WBGene00008371	Q18949	SGS domain-containing protein	CELE_D1054.3 D1054.3	D1054.3	1.2064	0.828911	0.276167	0.723833	0.314556	0.685444	-1.38504	-1.12729	<0.00001	<0.00001	1.43595e+06	1.50338e+06	3.51743e+06	4.18656e+06	1.57551e+06	1.31317e+06	2.96565e+06	3.32902e+06
WBGene00019548	Q21384	Uncharacterized protein	CELE_K09C4.2 K09C4.2	K09C4.2	1.20638	0.828924	0.276087	0.723913	0.314097	0.685903	-1.39823	-1.12455	<0.00001	<0.00001	5866.49	7348.75	16511.6	18139.4	7616.55	9695.56	16403.1	21401.9
WBGene00010844	Q21486	Yeast PRP (Splicing factor) related	prp-3 CELE_M03C11.7 M03C11.7	prp-3	1.20633	0.828958	0.265488	0.734512	0.306053	0.693947	-1.45859	-1.18674	<0.00001	<0.00001	1.09209e+07	1.07852e+07	2.65775e+07	3.34757e+07	1.07583e+07	8.95499e+06	2.18419e+07	2.28562e+07
WBGene00012483	Q9XW18	Cytochrome c oxidase assembly factor 5	coa-5 CELE_Y18D10A.16 Y18D10A.16	coa-5	1.20613	0.829097	0.34104	0.65896	0.386409	0.613591	-0.937238	-0.674563	<0.00001	0.00013	516665	515909	864203	1.13094e+06	572573	454496	770645	860269
WBGene00018119	O76719	Major sperm protein	CELE_F36H12.3 F36H12.3	F36H12.3	1.20582	0.829309	0.341496	0.658504	0.382541	0.617459	-0.946542	-0.684627	<0.00001	0.00011	682739	668472	1.25773e+06	1.3478e+06	662197	635020	948402	1.14543e+06
WBGene00018769	O17245	CDK-activating kinase assembly factor MAT1 (CDK7/cyclin-H assembly factor) (Menage a trois) (RING finger protein MAT1)	mnat-1 CELE_F53G2.7 F53G2.7	mnat-1	1.2056	0.829462	0.283618	0.716382	0.3246	0.6754	-1.32579	-1.05827	<0.00001	<0.00001	1.61544e+06	1.56603e+06	3.52013e+06	4.51586e+06	1.51168e+06	1.28593e+06	2.70741e+06	3.11361e+06
WBGene00001262	Q09590	NADPH--cytochrome P450 reductase (CPR) (P450R) (EC 1.6.2.4)	emb-8 CELE_K10D2.6 K10D2.6	emb-8	1.20554	0.829505	0.34591	0.65409	0.390121	0.609879	-0.921175	-0.645839	<0.00001	0.00021	4.40416e+07	3.89103e+07	7.60101e+07	8.0846e+07	4.50657e+07	4.11812e+07	6.86052e+07	6.62249e+07
WBGene00017981	O16299	Fidgetin-like protein 1 (EC 3.6.4.-) (Fidgetin homolog)	figl-1 F32D1.1	figl-1	1.20529	0.829678	0.195655	0.804345	0.224922	0.775078	-2.03341	-1.78877	<0.00001	<0.00001	4.14414e+06	4.00367e+06	1.831e+07	1.5186e+07	5.14331e+06	4.09641e+06	1.45364e+07	1.73035e+07
WBGene00016652	O01804	Aspartate aminotransferase (EC 2.6.1.1)	got-2.1 C44E4.3 CELE_C44E4.3	got-2.1	1.20524	0.829708	0.286722	0.713278	0.324752	0.675248	-1.31545	-1.0597	<0.00001	<0.00001	4.43799e+07	4.1495e+07	1.08504e+08	1.05128e+08	4.43459e+07	3.72329e+07	8.0479e+07	8.91457e+07
WBGene00001491	H2KYZ6	FERM domain-containing protein	frm-4 C24A11.8 CELE_C24A11.8	frm-4	1.2051	0.829804	0.341491	0.658509	0.38434	0.61566	-0.949967	-0.679499	<0.00001	0.00012	2.33599e+06	2.05828e+06	4.31944e+06	4.15418e+06	2.18867e+06	2.24303e+06	3.47048e+06	3.62849e+06
WBGene00014081	O62519	Kinase (EC 2.7.-.-)	ipmk-1 CELE_ZK795.1 ZK795.1	ipmk-1	1.20502	0.829862	0.223892	0.776108	0.257763	0.742237	-1.78787	-1.55488	<0.00001	<0.00001	1.27156e+06	1.31906e+06	4.08709e+06	4.89316e+06	1.8121e+06	1.20522e+06	4.2053e+06	4.48317e+06
WBGene00000779	O01542	Calponin-homology (CH) domain-containing protein	cpn-3 CELE_F28H1.2 F28H1.2	cpn-3	1.20498	0.829891	0.166336	0.833664	0.193287	0.806713	-2.32704	-2.06031	<0.00001	<0.00001	1.16369e+08	1.28622e+08	6.05526e+08	6.22355e+08	1.55493e+08	1.48446e+08	6.06523e+08	6.62009e+08
WBGene00013210	G5EC67	2O16	2O16 CELE_Y54G9A.7 Y54G9A.7	2O16	1.2049	0.829946	0.294786	0.705214	0.333242	0.666758	-1.25867	-0.995908	<0.00001	<0.00001	3.33265e+06	3.113e+06	7.49506e+06	7.92483e+06	2.9919e+06	2.83794e+06	5.33846e+06	6.32603e+06
WBGene00007686	Q18090	Mitochondrial import receptor subunit TOM40 homolog (Translocase of outer membrane 40 kDa subunit homolog)	tomm-40 C18E9.6	tomm-40	1.20468	0.830099	0.376433	0.623567	0.419984	0.580016	-0.732816	-0.463368	1e-05	0.00306	1.04068e+07	8.73665e+06	1.63981e+07	1.53132e+07	9.30137e+06	9.6655e+06	1.23032e+07	1.38908e+07
WBGene00016200	Q09477	Zinc finger protein dpff-1	dpff-1 C28H8.9	dpff-1	1.2044	0.83029	0.295547	0.704453	0.3378	0.6622	-1.24733	-0.974658	<0.00001	<0.00001	380318	397091	1.01165e+06	841350	360585	312713	652249	667640
WBGene00003581	Q9U2M7	Bis(5'-nucleosyl)-tetraphosphatase [asymmetrical] (EC 3.6.1.-) (Diadenosine 5',5'''-P1,P4-tetraphosphate asymmetrical hydrolase) (Ap4A hydrolase) (Ap4Aase) (Diadenosine tetraphosphatase) (Nudix hydrolase 4)	ndx-4 Y37H9A.6	ndx-4	1.20425	0.830391	0.172849	0.827151	0.205752	0.794248	-2.23995	-1.9481	<0.00001	<0.00001	994223	1.101e+06	5.85367e+06	4.17279e+06	1.06925e+06	951128	3.64607e+06	4.15303e+06
WBGene00015011	Q95R19	Uncharacterized protein	B0041.8 CELE_B0041.8	B0041.8	1.20414	0.830467	0.291141	0.708859	0.329394	0.670606	-1.28428	-1.03125	<0.00001	<0.00001	556756	654136	1.36206e+06	1.58617e+06	610773	500930	1.08043e+06	1.18286e+06
WBGene00002219	G5ED75	Kinesin-like protein	klp-7 CELE_K11D9.1 K11D9.1	klp-7	1.20408	0.830507	0.310324	0.689676	0.351245	0.648755	-1.15208	-0.884598	<0.00001	<0.00001	1.69384e+07	1.72944e+07	3.75094e+07	3.85708e+07	1.62689e+07	1.63922e+07	2.92851e+07	3.10407e+07
WBGene00020679	U4PC51	Transket_pyr domain-containing protein	ogdh-1 CELE_T22B11.5 T22B11.5	ogdh-1	1.2036	0.830843	0.310444	0.689556	0.351232	0.648768	-1.15176	-0.88565	<0.00001	<0.00001	2.20355e+08	2.08365e+08	4.69548e+08	4.82721e+08	2.23469e+08	2.0886e+08	3.89251e+08	4.09315e+08
WBGene00015943	Q95QV7	RRM domain-containing protein	tiar-1 C18A3.5 CELE_C18A3.5	tiar-1	1.20358	0.830854	0.315462	0.684538	0.356031	0.643969	-1.11817	-0.85358	<0.00001	<0.00001	2.94856e+07	3.12247e+07	6.51498e+07	6.65888e+07	2.90183e+07	2.80551e+07	4.91756e+07	5.40557e+07
WBGene00005643	O17365	SERPIN domain-containing protein	srp-2 C05E4.1 CELE_C05E4.1	srp-2	1.20356	0.83087	0.245496	0.754504	0.281272	0.718728	-1.60969	-1.35823	<0.00001	<0.00001	2.77535e+06	3.222e+06	7.93158e+06	1.05006e+07	3.56363e+06	2.9088e+06	7.7663e+06	8.77257e+06
WBGene00001498	Q19713	Phenylalanine--tRNA ligase beta subunit (EC 6.1.1.20) (Phenylalanyl-tRNA synthetase beta subunit) (PheRS)	fars-3 frs-2 F22B5.9	fars-3	1.20351	0.8309	0.229405	0.770595	0.261375	0.738625	-1.74768	-1.49887	<0.00001	<0.00001	9.20203e+07	9.37444e+07	3.04112e+08	3.19891e+08	1.00161e+08	8.51533e+07	2.40969e+08	2.82713e+08
WBGene00009662	Q9XVX2	Uncharacterized protein	CELE_F43G6.10 F43G6.10	F43G6.10	1.2034	0.830979	0.336509	0.663491	0.379999	0.620001	-0.983703	-0.70127	<0.00001	8e-05	564867	463442	950855	1.07665e+06	548196	567453	832856	987420
WBGene00006715	Q9TZ69	E2 ubiquitin-conjugating enzyme (EC 2.3.2.23)	ubc-20 CELE_F40G9.3 F40G9.3	ubc-20	1.20338	0.830992	0.267672	0.732328	0.305588	0.694412	-1.45184	-1.1874	<0.00001	<0.00001	7.51392e+06	7.75267e+06	2.13529e+07	2.04153e+07	8.68796e+06	7.60179e+06	1.84174e+07	1.85991e+07
WBGene00006655	Q09306	Tubby protein homolog 1	tub-1 F10B5.4	tub-1	1.20328	0.831059	0.263392	0.736608	0.309269	0.690731	-1.42678	-1.15207	<0.00001	<0.00001	442809	311904	1.39512e+06	715536	499255	481319	984132	1.20592e+06
WBGene00006519	Q20779	Cytochrome c oxidase subunit 6A, mitochondrial (Cytochrome c oxidase polypeptide VIa)	cox-6A tag-174 F54D8.2	cox-6A	1.20297	0.831274	0.366976	0.633024	0.411164	0.588836	-0.786927	-0.519403	<0.00001	0.00146	5.3444e+06	5.67775e+06	9.70272e+06	9.3102e+06	6.67552e+06	6.13636e+06	9.22773e+06	9.12038e+06
WBGene00019820	O44502	Conserved oligomeric Golgi complex subunit 8 (COG complex subunit 8) (Component of oligomeric Golgi complex 8)	cogc-8 R02D3.2	cogc-8	1.20275	0.831431	0.229281	0.770719	0.264814	0.735186	-1.73778	-1.47898	<0.00001	<0.00001	579486	613076	1.7482e+06	2.26055e+06	680365	557029	1.6432e+06	1.7921e+06
WBGene00010063	G5EGA6	Dehydrogenase/reductase SDR family member 4 (EC 1.1.1.184)	dhrs-4 F54F3.4	dhrs-4	1.20274	0.831437	0.288913	0.711087	0.32804	0.67196	-1.2999	-1.03406	<0.00001	<0.00001	2.54914e+07	2.34699e+07	6.21492e+07	5.83563e+07	2.6102e+07	2.59716e+07	5.20026e+07	5.46654e+07
WBGene00007217	O02209	Replication termination factor 2 (Replication termination factor 2 domain-containing protein 1)	tads-1 C01A2.5 CELE_C01A2.5	tads-1	1.20268	0.831477	0.275949	0.724051	0.308339	0.691661	-1.39186	-1.17606	<0.00001	<0.00001	477907	506645	1.32362e+06	1.2597e+06	516060	372676	888797	1.10481e+06
WBGene00003830	Q9XTY6	Numb-related protein 1 (CKA1) (Protein kinase C adapter 1)	num-1 cka-1 T03D8.1	num-1	1.20263	0.831511	0.285787	0.714213	0.326099	0.673901	-1.32647	-1.04717	<0.00001	<0.00001	282694	341346	813423	746118	325623	318430	655802	675169
WBGene00009929	G5EGB9	Anion transporter ABTS-2 (Anion/Bicarbonate TranSporter family)	abts-2 CELE_F52D10.1 F52D10.1	abts-2	1.20243	0.831652	0.298169	0.701831	0.349792	0.650208	-1.18486	-0.898996	<0.00001	<0.00001	453321	474627	808096	1.37611e+06	471977	381585	737787	848851
WBGene00021628	Q9N4V3	NTP_transferase domain-containing protein	CELE_Y47D9A.1 Y47D9A.1	Y47D9A.1	1.20235	0.831708	0.281533	0.718467	0.320768	0.679232	-1.35408	-1.0892	<0.00001	<0.00001	2.5336e+06	2.9246e+06	6.67523e+06	7.25402e+06	3.4026e+06	2.65628e+06	6.9036e+06	5.92615e+06
WBGene00015310	P90740	Fanconi-associated nuclease 1 homolog (EC 3.1.4.1)	fan-1 C01G5.8	fan-1	1.2021	0.831875	0.24482	0.75518	0.292339	0.707661	-1.58936	-1.27523	<0.00001	<0.00001	620354	674074	2.44275e+06	1.5501e+06	540823	574474	1.39599e+06	1.30379e+06
WBGene00015525	P34305	Putative ATP-dependent RNA helicase rha-2 (EC 3.6.4.13)	rha-2 C06E1.10	rha-2	1.20204	0.831921	0.312826	0.687174	0.352515	0.647485	-1.13544	-0.87276	<0.00001	<0.00001	841107	878270	1.85594e+06	1.92096e+06	880569	912221	1.51481e+06	1.77811e+06
WBGene00014019	P34657	Uncharacterized protein ZK632.12	ZK632.12	ZK632.12	1.202	0.831945	0.300305	0.699695	0.339274	0.660726	-1.22042	-0.970903	<0.00001	<0.00001	878933	913735	2.05854e+06	2.11828e+06	974049	769490	1.64504e+06	1.75045e+06
WBGene00010231	Q20969	NUC153 domain-containing protein	CELE_F58B3.4 F58B3.4	F58B3.4	1.20197	0.831969	0.285481	0.714519	0.32202	0.67798	-1.32283	-1.07728	<0.00001	<0.00001	3.46077e+06	3.75405e+06	8.56056e+06	9.49711e+06	3.76404e+06	3.10245e+06	6.72301e+06	7.73368e+06
WBGene00009118	Q93568	MPN domain-containing protein	CELE_F25H2.4 F25H2.4	F25H2.4	1.2019	0.832018	0.322602	0.677398	0.364465	0.635535	-1.07161	-0.804336	<0.00001	1e-05	1.38515e+07	1.24333e+07	2.67128e+07	2.848e+07	1.31613e+07	1.17682e+07	2.14647e+07	2.2006e+07
WBGene00010889	Q21555	Asparagine synthetase domain-containing protein	CELE_M18.3 M18.3	M18.3	1.2019	0.832018	0.30172	0.69828	0.342054	0.657946	-1.20591	-0.947416	<0.00001	<0.00001	1.23851e+06	1.41559e+06	2.75073e+06	3.39173e+06	1.43128e+06	1.22798e+06	2.48644e+06	2.6287e+06
WBGene00017064	P91198	Protein Phosphatase Four Regulatory subunit	ppfr-2 CELE_D2092.2 D2092.2	ppfr-2	1.20149	0.832302	0.282128	0.717872	0.319796	0.680204	-1.34401	-1.08895	<0.00001	<0.00001	4.19456e+06	4.26479e+06	1.00223e+07	1.15025e+07	4.61653e+06	4.04254e+06	8.61149e+06	9.80627e+06
WBGene00044008	G5EF84	Gamma-tubulin interacting protein 2	gip-2 C45G3.5	gip-2	1.20143	0.832338	0.34295	0.65705	0.384862	0.615138	-0.9478	-0.677153	<0.00001	0.00013	2.47394e+06	1.94438e+06	4.35904e+06	4.10592e+06	1.91922e+06	2.3108e+06	3.08261e+06	3.67838e+06
WBGene00018953	A0A486WX46	Uncharacterized protein	CELE_F56C9.10 F56C9.10	F56C9.10	1.2014	0.83236	0.305589	0.694411	0.347405	0.652595	-1.17542	-0.915116	<0.00001	<0.00001	4.12139e+06	4.31479e+06	8.50841e+06	1.06617e+07	4.41714e+06	3.67532e+06	7.39285e+06	7.80871e+06
WBGene00002855	Q11190	Electron transfer flavoprotein-ubiquinone oxidoreductase, mitochondrial (ETF-QO) (ETF-ubiquinone oxidoreductase) (EC 1.5.5.1) (Electron-transferring-flavoprotein dehydrogenase) (ETF dehydrogenase) (Lethal protein 721)	let-721 C05D11.12	let-721	1.20124	0.832473	0.401561	0.598439	0.447462	0.552538	-0.574325	-0.304307	0.00025	0.01772	7.10698e+07	6.63548e+07	9.68657e+07	1.07936e+08	7.54008e+07	7.64293e+07	9.44113e+07	9.30728e+07
WBGene00003474	P17512	Metallothionein-2 (MT-2) (MT-Ce) (Metallothionein-II) (MT-II) (Metallothionein-like protein)	mtl-2 met-2 T08G5.10	mtl-2	1.20122	0.832487	0.149211	0.850789	0.171235	0.828765	-2.4976	-2.26396	<0.00001	<0.00001	2.08522e+06	2.42389e+06	1.08408e+07	1.48699e+07	2.14631e+06	1.83794e+06	8.24255e+06	1.10409e+07
WBGene00000931	Q9XVS4	Nucleolar protein dao-5 (140 kDa nucleolar phosphoprotein) (Nopp140) (Dauer or aging adult overexpression protein 5)	dao-5 C25A1.10	dao-5	1.2011	0.832572	0.416351	0.583649	0.461673	0.538327	-0.486016	-0.222317	0.00108	0.0357	9.74832e+07	1.03977e+08	1.33708e+08	1.48703e+08	6.71152e+07	7.14968e+07	8.12202e+07	8.04066e+07
WBGene00016087	Q18140	BTB domain-containing protein	C25A11.2 CELE_C25A11.2	C25A11.2	1.20098	0.832651	0.363605	0.636395	0.409041	0.590959	-0.806635	-0.529412	<0.00001	0.00127	829211	943561	1.66561e+06	1.43716e+06	924242	949976	1.29143e+06	1.41634e+06
WBGene00006504	N1NV09	K+/Cl-Cotransporter	kcc-1 CELE_R13A1.2 R13A1.2	kcc-1	1.20095	0.832675	0.234223	0.765777	0.267956	0.732044	-1.70778	-1.45063	<0.00001	<0.00001	4.52682e+06	4.24593e+06	1.50946e+07	1.35872e+07	4.27081e+06	3.82426e+06	1.05532e+07	1.15621e+07
WBGene00185079	C0Z1Y2	Uncharacterized protein	CELE_W10D9.6 W10D9.6	W10D9.6	1.20088	0.83272	0.38397	0.61603	0.430227	0.569773	-0.664838	-0.400052	4e-05	0.00655	1.72917e+06	1.87486e+06	2.43292e+06	3.34929e+06	1.71785e+06	1.80999e+06	2.54381e+06	2.1283e+06
WBGene00016333	O01685	Aminotran_1_2 domain-containing protein	C32F10.8 CELE_C32F10.8	C32F10.8	1.20081	0.832768	0.231863	0.768137	0.263967	0.736033	-1.72677	-1.47637	<0.00001	<0.00001	1.72396e+08	1.74557e+08	5.49888e+08	5.99529e+08	1.93701e+08	1.73023e+08	4.67385e+08	5.55169e+08
WBGene00021933	Q9N357	Thioredoxin domain-containing protein	CELE_Y55F3AR.2 Y55F3AR.2	Y55F3AR.2	1.20079	0.832784	0.371224	0.628776	0.421482	0.578518	-0.757506	-0.4571	<0.00001	0.00331	376604	305551	507884	647542	342458	330499	464197	459489
WBGene00008428	Q18994	eIF-2B GDP-GTP exchange factor subunit epsilon	eif-2bepsilon eif-2Bepsilon CELE_D2085.3 D2085.3	eif-2bepsilon	1.20064	0.832891	0.288441	0.711559	0.326166	0.673834	-1.30389	-1.04984	<0.00001	<0.00001	3.04713e+06	3.30371e+06	7.84325e+06	7.82376e+06	3.51419e+06	3.00078e+06	6.42907e+06	7.03034e+06
WBGene00012932	Q9NAH4	Density-regulated protein homolog	Y47D3A.21	Y47D3A.21	1.20034	0.833101	0.275431	0.724569	0.308947	0.691053	-1.39178	-1.15796	<0.00001	<0.00001	7.02838e+06	7.35839e+06	1.75104e+07	2.03364e+07	8.05885e+06	6.68509e+06	1.45775e+07	1.84017e+07
WBGene00016358	Q18390	Uncharacterized protein	C33F10.12 CELE_C33F10.12	C33F10.12	1.20031	0.833116	0.367475	0.632525	0.407686	0.592314	-0.7872	-0.542822	<0.00001	0.00105	1.09317e+07	8.70662e+06	1.83872e+07	1.54157e+07	6.96178e+06	8.48481e+06	1.19593e+07	1.04826e+07
WBGene00011493	Q9XUR1	Uncharacterized protein	CELE_T05F1.8 T05F1.8	T05F1.8	1.20031	0.833116	0.367475	0.632525	0.407686	0.592314	-0.7872	-0.542822	<0.00001	0.00105	1.09317e+07	8.70662e+06	1.83872e+07	1.54157e+07	6.96178e+06	8.48481e+06	1.19593e+07	1.04826e+07
WBGene00021442	H2L0P9	TLDc domain-containing protein	CELE_Y39A3CL.4 Y39A3CL.4	Y39A3CL.4	1.20029	0.83313	0.256363	0.743637	0.290733	0.709267	-1.53629	-1.28841	<0.00001	<0.00001	4.03936e+06	4.0505e+06	1.15783e+07	1.18881e+07	4.78925e+06	4.06462e+06	1.00953e+07	1.15045e+07
WBGene00009180	Q6BER5	Nucleosome-remodeling factor subunit NURF301-like	nurf-1 F26H11.2	nurf-1	1.20024	0.833167	0.242124	0.757876	0.278884	0.721116	-1.64236	-1.38758	<0.00001	<0.00001	189850	216373	697954	573571	187829	136780	403660	435687
WBGene00009153	G5ECL7	Uncharacterized protein	CELE_F26D2.15 F26D2.15	F26D2.15	1.19993	0.83338	0.216688	0.783312	0.24588	0.75412	-1.85387	-1.60697	<0.00001	<0.00001	6.42925e+06	6.45778e+06	2.30261e+07	2.35595e+07	6.28943e+06	5.93417e+06	1.64941e+07	2.0996e+07
WBGene00012929	Q9NAH6	Ribosomal protein S6 kinase beta (EC 2.7.11.1)	rsks-1 Y47D3A.16	rsks-1	1.19992	0.833391	0.36042	0.63958	0.403613	0.596387	-0.827773	-0.563962	<0.00001	0.00077	1.42082e+07	1.49168e+07	2.6147e+07	2.55365e+07	1.37365e+07	1.53422e+07	2.04996e+07	2.24676e+07
WBGene00010624	Q9NAP9	28S ribosomal protein S15, mitochondrial (MRP-S15) (S15mt)	mrps-15 K07A12.7	mrps-15	1.19992	0.833392	0.301553	0.698447	0.34201	0.65799	-1.20905	-0.943611	<0.00001	<0.00001	1.44333e+07	1.3504e+07	3.01075e+07	3.45999e+07	1.30713e+07	1.20989e+07	2.31117e+07	2.53129e+07
WBGene00008678	O17795	Putative steroid dehydrogenase 2 (EC 1.1.1.-)	stdh-2 F11A5.12	stdh-2	1.19986	0.833434	0.34145	0.65855	0.383292	0.616708	-0.952892	-0.685906	<0.00001	0.00011	5.93031e+06	4.99525e+06	1.06029e+07	1.04691e+07	6.13384e+06	6.06886e+06	9.63183e+06	1.0002e+07
WBGene00013381	A0A2C9C313	CYtochrome P450 family	cyp-31a5 cyp-31A5 CELE_Y62E10A.15 Y62E10A.15	cyp-31a5	1.19982	0.833459	0.308039	0.691961	0.348844	0.651156	-1.1641	-0.899394	<0.00001	<0.00001	1.52838e+06	1.58286e+06	3.24456e+06	3.74434e+06	1.52082e+06	1.62067e+06	2.78739e+06	3.07655e+06
WBGene00011767	Q94055	Serine--pyruvate aminotransferase (EC 2.6.1.44) (EC 2.6.1.51) (Alanine--glyoxylate aminotransferase)	agxt-1 CELE_T14D7.1 T14D7.1	agxt-1	1.19959	0.833615	0.257315	0.742685	0.29311	0.70689	-1.52917	-1.27079	<0.00001	<0.00001	2.66569e+07	2.74064e+07	7.92491e+07	7.67929e+07	3.00199e+07	2.73181e+07	6.67598e+07	7.15218e+07
WBGene00019022	Q20959	Uncharacterized protein	CELE_F58A6.1 F58A6.1	F58A6.1	1.19944	0.833726	0.308674	0.691326	0.348613	0.651387	-1.16362	-0.902805	<0.00001	<0.00001	4.38101e+06	4.17091e+06	9.68757e+06	9.46583e+06	4.81385e+06	4.4686e+06	8.57845e+06	8.76593e+06
WBGene00007964	Q27476	CYtochrome P450 family	cyp-25a2 cyp-25A2 C36A4.2 CELE_C36A4.2	cyp-25a2	1.19917	0.83391	0.356337	0.643663	0.39865	0.60135	-0.857072	-0.593209	<0.00001	0.00049	2.07528e+07	1.76905e+07	3.571e+07	3.37314e+07	1.98524e+07	1.93085e+07	2.96485e+07	2.94242e+07
WBGene00043981	Q5WRS0	Uncharacterized protein	CELE_T14E8.4 T14E8.4	T14E8.4	1.19909	0.833963	0.186335	0.813665	0.214772	0.785228	-2.13585	-1.87633	<0.00001	<0.00001	524346	659080	2.55375e+06	2.61388e+06	397553	329146	1.2971e+06	1.3598e+06
WBGene00009920	B3WFV9	Anion exchange protein	abts-1 CELE_F52B5.1 F52B5.1	abts-1	1.19909	0.833968	0.356391	0.643609	0.399067	0.600933	-0.853316	-0.593267	<0.00001	0.00049	2.51312e+06	2.35621e+06	4.33147e+06	4.46209e+06	2.86001e+06	2.52842e+06	4.02488e+06	4.08927e+06
WBGene00015724	H2KYG2	Uncharacterized protein	C13A2.7 CELE_C13A2.7	C13A2.7	1.19907	0.833979	0.329537	0.670463	0.361512	0.638488	-1.02612	-0.776849	<0.00001	2e-05	54098.4	59536.3	117742	113454	80074.1	61306	159146	90554.2
WBGene00015247	O76665	Dimer_Tnp_hAT domain-containing protein	B0545.4 CELE_B0545.4	B0545.4	1.19873	0.834217	0.223613	0.776387	0.254295	0.745705	-1.80131	-1.54937	<0.00001	<0.00001	1.72907e+06	1.44806e+06	5.58802e+06	5.44303e+06	1.76866e+06	1.58372e+06	4.50979e+06	5.32085e+06
WBGene00015915	Q09973	uS12 prolyl 3-hydroxylase	C17G10.1 CELE_C17G10.1	C17G10.1	1.1985	0.834379	0.321056	0.678944	0.362664	0.637336	-1.07864	-0.816585	<0.00001	<0.00001	3.66599e+06	3.60463e+06	7.29551e+06	8.07982e+06	3.33941e+06	2.90702e+06	5.60082e+06	5.3765e+06
WBGene00010615	A0A1N7SYV6	Arginyl-tRNA--protein transferase 1 (Arginyltransferase 1) (R-transferase 1) (EC 2.3.2.8) (Arginine-tRNA--protein transferase 1)	ate-1 CELE_K07A1.9 K07A1.9	ate-1	1.19847	0.834399	0.307433	0.692567	0.346343	0.653657	-1.17175	-0.918452	<0.00001	<0.00001	1.94273e+06	1.89433e+06	4.35576e+06	4.28814e+06	2.10226e+06	1.84073e+06	3.57812e+06	3.86354e+06
WBGene00000369	Q17345	CCR4-NOT transcription complex subunit 7 (EC 3.1.13.4) (CCR4-associated factor 1) (CAF1)	ccf-1 Y56A3A.20	ccf-1	1.19842	0.834433	0.284894	0.715106	0.322373	0.677627	-1.32759	-1.07223	<0.00001	<0.00001	8.7612e+06	8.47586e+06	2.20987e+07	2.11676e+07	8.83958e+06	8.02381e+06	1.69937e+07	1.84531e+07
WBGene00017565	Q19564-2	D-aspartate oxidase 2 (DASOX 2) (DDO-2) (EC 1.4.3.1)	ddo-2 F18E3.7	ddo-2	1.19839	0.834451	0.25857	0.74143	0.295436	0.704564	-1.51586	-1.25222	<0.00001	<0.00001	790626	800847	2.11373e+06	2.44968e+06	814496	848138	1.87944e+06	2.08564e+06
WBGene00004181	D7SFP4	DNA primase large subunit	pri-2 CELE_W02D9.1 W02D9.1	pri-2	1.19839	0.834452	0.293372	0.706628	0.330847	0.669153	-1.26448	-1.01331	<0.00001	<0.00001	4.24962e+06	4.2739e+06	9.52653e+06	1.10036e+07	4.01063e+06	3.60256e+06	7.06324e+06	8.33479e+06
WBGene00016449	Q18490	Twenty-One u (U) antagoniST	tost-1 C35D10.13 CELE_C35D10.13	tost-1	1.19838	0.834462	0.266968	0.733032	0.30089	0.69911	-1.4548	-1.21456	<0.00001	<0.00001	1.75758e+07	1.80283e+07	4.59901e+07	5.17707e+07	1.82176e+07	1.54757e+07	3.5431e+07	4.28542e+07
WBGene00001833	Q95Y84	Condensin-2 complex subunit	hcp-6 CELE_Y110A7A.1 Y110A7A.1	hcp-6	1.19828	0.83453	0.325139	0.674861	0.366625	0.633375	-1.05299	-0.796161	<0.00001	1e-05	1.3915e+06	1.2768e+06	2.62797e+06	2.91039e+06	1.4967e+06	1.21812e+06	2.30319e+06	2.38687e+06
WBGene00019060	Q20992	Acyl-coenzyme A oxidase	acox-3 acox-6 CELE_F58F9.7 F58F9.7	acox-3	1.19788	0.834807	0.289506	0.710494	0.327815	0.672185	-1.29096	-1.03332	<0.00001	<0.00001	1.49411e+07	1.51629e+07	3.40906e+07	3.97893e+07	1.74837e+07	1.65536e+07	3.25744e+07	3.72192e+07
WBGene00016020	P91079	Serine palmitoyltransferase 1 (EC 2.3.1.50) (Long chain base biosynthesis protein 1) (LCB 1) (Serine-palmitoyl-CoA transferase 1) (SPT 1) (SPT1)	sptl-1 C23H3.4	sptl-1	1.19788	0.834809	0.350828	0.649172	0.39453	0.60547	-0.889846	-0.618831	<0.00001	0.00033	5.49643e+07	4.75179e+07	9.00691e+07	9.95641e+07	4.94384e+07	4.56273e+07	7.4301e+07	7.15925e+07
WBGene00015673	O17324	Uncharacterized protein	C10E2.2 CELE_C10E2.2	C10E2.2	1.1977	0.834933	0.268894	0.731106	0.293375	0.706625	-1.4648	-1.26576	<0.00001	<0.00001	4.98828e+06	3.48932e+06	1.10641e+07	1.1986e+07	3.89038e+06	2.71828e+06	6.47572e+06	9.44196e+06
WBGene00014249	G5EC87	Glucosidase 2 subunit beta (Glucosidase II subunit beta)	CELE_ZK1307.8 ZK1307.8	ZK1307.8	1.19769	0.834943	0.297437	0.702563	0.337622	0.662378	-1.23714	-0.971722	<0.00001	<0.00001	5.2592e+07	5.05467e+07	1.13722e+08	1.29897e+08	5.55943e+07	5.70973e+07	1.07217e+08	1.13872e+08
WBGene00004929	Q22875	Leucine-rich repeat protein soc-2 (Suppressor of Clr protein 2) (Suppressor of activated let-60 Ras protein 8)	soc-2 sur-8 AC7.2	soc-2	1.19764	0.834976	0.227034	0.772966	0.260139	0.739861	-1.77877	-1.52515	<0.00001	<0.00001	360396	464267	1.37742e+06	1.43025e+06	564471	413991	1.40654e+06	1.3763e+06
WBGene00006710	A0A1T5HUK3	UBIQUITIN_CONJUGAT_2 domain-containing protein	ubc-15 CELE_Y110A2AR.2 Y110A2AR.2	ubc-15	1.19764	0.834978	0.287394	0.712606	0.322176	0.677824	-1.311	-1.06716	<0.00001	<0.00001	586831	536745	1.35594e+06	1.43002e+06	551622	490346	978138	1.21405e+06
WBGene00013160	Q9NAA5	Cap-specific mRNA (nucleoside-2'-O-)-methyltransferase 1 (EC 2.1.1.57) (Cap1 2'O-ribose methyltransferase 1) (MTr1)	Y53F4B.13	Y53F4B.13	1.19739	0.83515	0.273813	0.726187	0.310633	0.689367	-1.40702	-1.1523	<0.00001	<0.00001	4.69172e+06	4.41763e+06	1.16812e+07	1.24779e+07	4.45741e+06	3.89422e+06	8.91355e+06	9.62068e+06
WBGene00019205	H2KZC3	K+/Cl-Cotransporter	kcc-2 CELE_H16O14.1 H16O14.1	kcc-2	1.19738	0.835158	0.341883	0.658117	0.384128	0.615872	-0.945273	-0.681655	<0.00001	0.00012	728805	663073	1.2855e+06	1.39384e+06	770302	720434	1.17527e+06	1.21482e+06
WBGene00001334	Q7YTU4-2	Endoplasmic reticulum oxidoreductin-1 (EC 1.8.4.-)	ero-1 Y105E8B.8	ero-1	1.1972	0.835285	0.387174	0.612826	0.430748	0.569252	-0.66185	-0.402255	5e-05	0.00638	507744	551933	795643	881630	443868	451392	594551	588573
WBGene00001558	Q2V4S2	Rab GDP dissociation inhibitor	gdi-1 CELE_Y57G11C.10 Y57G11C.10	gdi-1	1.19704	0.835393	0.217275	0.782725	0.246996	0.753004	-1.84941	-1.6042	<0.00001	<0.00001	1.10306e+08	1.15876e+08	4.05988e+08	4.08825e+08	1.21308e+08	1.09356e+08	3.19851e+08	3.83365e+08
WBGene00017132	Q09293	Embryonic developmental protein tofu-6 (21U-RNA biogenesis fouled up protein 6) (Maternal effect lethal protein 47)	tofu-6 mel-47 EEED8.1	tofu-6	1.19702	0.835408	0.262908	0.737092	0.297292	0.702708	-1.48696	-1.2374	<0.00001	<0.00001	2.69413e+07	2.73622e+07	7.78469e+07	7.43986e+07	2.69144e+07	2.48616e+07	5.62176e+07	6.61653e+07
WBGene00008516	Q19108	Uncharacterized protein	CELE_F02C12.2 F02C12.2	F02C12.2	1.19688	0.835505	0.214922	0.785078	0.241035	0.758965	-1.8692	-1.63869	<0.00001	<0.00001	3.88796e+06	3.75857e+06	1.38714e+07	1.40603e+07	4.13603e+06	3.77768e+06	1.05256e+07	1.43929e+07
WBGene00006465	Q19752	Protein farnesyltransferase subunit beta (FTase-beta) (EC 2.5.1.58)	fntb-1 CELE_F23B12.6 F23B12.6	fntb-1	1.19681	0.835555	0.232397	0.767603	0.263314	0.736686	-1.71916	-1.49383	<0.00001	<0.00001	1.86821e+06	1.84923e+06	6.63014e+06	5.64848e+06	2.05955e+06	1.54401e+06	4.60734e+06	5.47454e+06
WBGene00021959	Q9N336	Uncharacterized protein	CELE_Y57E12AL.6 Y57E12AL.6	Y57E12AL.6	1.19679	0.835567	0.311329	0.688671	0.345763	0.654237	-1.1395	-0.901044	<0.00001	<0.00001	8.07529e+06	8.30365e+06	1.64642e+07	1.97666e+07	7.56035e+06	7.22512e+06	1.17119e+07	1.62645e+07
WBGene00018519	Q10454-2	Probable arginine kinase F46H5.3 (AK) (EC 2.7.3.3)	F46H5.3	F46H5.3	1.19638	0.835854	0.17654	0.82346	0.203182	0.796818	-2.21826	-1.96927	<0.00001	<0.00001	7.70215e+08	8.21226e+08	3.42953e+09	3.99363e+09	9.64758e+08	8.7353e+08	3.3368e+09	3.87242e+09
WBGene00014106	Q23640	Metallophos domain-containing protein	CELE_ZK856.5 ZK856.5	ZK856.5	1.19636	0.835871	0.403941	0.596059	0.444654	0.555346	-0.556458	-0.297292	0.00034	0.01889	10200	10226	13836.4	16304.4	15507	10856.5	20564.3	12362
WBGene00022781	H2KZF5	Methyltransf_11 domain-containing protein	pmt-1 CELE_ZK622.3 ZK622.3	pmt-1	1.19635	0.835876	0.222809	0.777191	0.255704	0.744296	-1.80311	-1.54559	<0.00001	<0.00001	1.0035e+07	1.07648e+07	3.56129e+07	3.69399e+07	1.16884e+07	9.7761e+06	3.26919e+07	2.97862e+07
WBGene00019767	Q95Y97	RPA_C domain-containing protein	rpa-2 CELE_M04F3.1 M04F3.1	rpa-2	1.19635	0.835877	0.296729	0.703271	0.335781	0.664219	-1.23989	-0.982832	<0.00001	<0.00001	3.48093e+07	3.4202e+07	7.49184e+07	8.86437e+07	3.17814e+07	2.9145e+07	5.66046e+07	6.39159e+07
WBGene00020089	O61709	Uncharacterized protein	CELE_R119.3 R119.3	R119.3	1.19627	0.835933	0.251436	0.748564	0.285816	0.714184	-1.57357	-1.32856	<0.00001	<0.00001	9.57092e+06	9.5962e+06	2.78896e+07	2.91739e+07	1.05352e+07	8.51958e+06	2.30304e+07	2.45826e+07
WBGene00001395	Q23221	Delta(6)-fatty-acid desaturase fat-3 (EC 1.14.19.-) (Fatty acid desaturase 3)	fat-3 W08D2.4	fat-3	1.1961	0.836052	0.359836	0.640164	0.403538	0.596462	-0.825283	-0.562132	<0.00001	0.00079	1.73228e+06	1.75643e+06	2.82434e+06	3.38222e+06	1.61979e+06	1.42481e+06	2.42872e+06	2.07146e+06
WBGene00004410	Q9U1X9	Ribosomal protein, Large subunit, Acidic (P1)	rla-2 CELE_Y62E10A.1 Y62E10A.1	rla-2	1.19607	0.836069	0.214356	0.785644	0.244523	0.755477	-1.86142	-1.61795	<0.00001	<0.00001	5.44646e+07	5.69509e+07	2.31254e+08	1.77099e+08	5.90895e+07	5.08499e+07	1.46683e+08	1.92986e+08
WBGene00021292	Q9TYL9	Coatomer subunit beta (Beta-coat protein)	copb-1 CELE_Y25C1A.5 Y25C1A.5	copb-1	1.19602	0.83611	0.266276	0.733724	0.301883	0.698117	-1.46216	-1.21173	<0.00001	<0.00001	5.30157e+07	5.62759e+07	1.45569e+08	1.55584e+08	5.68313e+07	4.96979e+07	1.18607e+08	1.27746e+08
WBGene00008444	A0A168H1X0	Rab-GAP TBC domain-containing protein	tbc-14 CELE_E01G4.1 E01G4.1	tbc-14	1.19592	0.836175	0.296909	0.703091	0.335366	0.664634	-1.24207	-0.99314	<0.00001	<0.00001	1.31384e+07	1.38022e+07	3.01938e+07	3.36025e+07	1.44529e+07	1.19301e+07	2.5601e+07	2.66852e+07
WBGene00021024	Q9TZE0	MICOS complex subunit MIC13	CELE_W04C9.2 W04C9.2	W04C9.2	1.19548	0.836487	0.404204	0.595796	0.44859	0.55141	-0.560552	-0.29801	0.00031	0.01877	1.26128e+07	1.14475e+07	1.71139e+07	1.8351e+07	1.04949e+07	1.10958e+07	1.30106e+07	1.35288e+07
WBGene00008495	Q9XVA9	Uncharacterized protein	CELE_F01D5.5 F01D5.5	F01D5.5	1.19523	0.836658	0.247568	0.752432	0.283544	0.716456	-1.60242	-1.34594	<0.00001	<0.00001	1.40673e+06	1.38805e+06	4.43035e+06	4.06382e+06	1.40846e+06	1.05119e+06	3.40739e+06	2.80761e+06
WBGene00012489	Q9XXH2	Uncharacterized protein	CELE_Y19D2B.1 Y19D2B.1	Y19D2B.1	1.19523	0.836659	0.200432	0.799568	0.231891	0.768109	-1.9769	-1.72387	<0.00001	<0.00001	4.25301e+07	4.5168e+07	2.0375e+08	1.46097e+08	4.67354e+07	3.88524e+07	1.25001e+08	1.58497e+08
WBGene00000106	O16720	Protein argonaute	alg-2 CELE_T07D3.7 T07D3.7	alg-2	1.19518	0.836697	0.332403	0.667597	0.373527	0.626473	-1.00622	-0.749679	<0.00001	3e-05	1.96823e+07	1.90644e+07	3.89677e+07	3.8851e+07	2.01663e+07	2.42176e+07	3.50778e+07	3.93619e+07
WBGene00001235	G5ECR7	ELongin B (RNA polymerase II transcription factor SIII p18 subunit)	elb-1 3L686 CELE_Y41C4A.10 Y41C4A.10	elb-1	1.19503	0.8368	0.240131	0.759869	0.272152	0.727848	-1.66171	-1.42276	<0.00001	<0.00001	1.28926e+07	1.29414e+07	4.01498e+07	4.1599e+07	1.38916e+07	1.14845e+07	3.1752e+07	3.61141e+07
WBGene00007207	Q17532	Uncharacterized protein	B0564.7 CELE_B0564.7	B0564.7	1.1948	0.836958	0.293218	0.706782	0.330844	0.669156	-1.27031	-1.01669	<0.00001	<0.00001	3.02953e+06	2.79242e+06	6.90612e+06	7.12727e+06	2.83855e+06	2.58118e+06	5.26441e+06	5.69739e+06
WBGene00017734	Q9TXI4	Electron transfer flavoprotein subunit beta (Beta-ETF)	CELE_F23C8.5 F23C8.5	F23C8.5	1.19466	0.837059	0.287897	0.712103	0.325234	0.674766	-1.30417	-1.05064	<0.00001	<0.00001	2.66433e+08	2.59394e+08	6.12086e+08	6.8853e+08	2.70152e+08	2.53146e+08	5.07689e+08	5.78001e+08
WBGene00014221	P34604	Probable translation initiation factor eIF-2B subunit alpha (eIF-2B GDP-GTP exchange factor subunit alpha)	ZK1098.4	ZK1098.4	1.19465	0.837064	0.292513	0.707487	0.327735	0.672265	-1.27386	-1.03023	<0.00001	<0.00001	3.67111e+06	3.46992e+06	8.32887e+06	8.94277e+06	3.58514e+06	3.27621e+06	6.31045e+06	7.76389e+06
WBGene00018849	Q9N5R9	FACT complex subunit spt-16 (Facilitates chromatin transcription complex subunit spt-16)	spt-16 F55A3.3	spt-16	1.19439	0.837245	0.271752	0.728248	0.306871	0.693129	-1.42209	-1.17763	<0.00001	<0.00001	3.1315e+07	3.22529e+07	8.37609e+07	8.65897e+07	3.06825e+07	2.63737e+07	6.10559e+07	6.78171e+07
WBGene00006910	Q21898	V-type proton ATPase 16 kDa proteolipid subunit 1 (V-ATPase 16 kDa proteolipid subunit 1) (Vacuolar proton pump 16 kDa proteolipid subunit 1)	vha-1 R10E11.8	vha-1	1.19421	0.837371	0.367846	0.632154	0.411785	0.588215	-0.778137	-0.518792	<0.00001	0.00147	783279	716748	1.18774e+06	1.3901e+06	887369	755120	1.14718e+06	1.19904e+06
WBGene00006537	P52275	Tubulin beta-2 chain (Beta-2-tubulin)	tbb-2 C36E8.5	tbb-2	1.19415	0.837418	0.195017	0.804983	0.220464	0.779536	-2.04418	-1.81519	<0.00001	<0.00001	6.48746e+08	6.50456e+08	2.78977e+09	2.57302e+09	7.04696e+08	6.06368e+08	2.03334e+09	2.60243e+09
WBGene00001588	Q10052	GABA/Glycine Receptor family (See gbr)	ggr-3 CELE_F09C12.1 F09C12.1	ggr-3	1.19398	0.837534	0.235438	0.764562	0.287959	0.712041	-1.74471	-1.26599	<0.00001	<0.00001	4803.27	9774.7	29412.5	17928	7891.42	8875.31	15765.8	25693.5
WBGene00014224	P34748	Probable 28S ribosomal protein S23, mitochondrial	mrps-23 ZK1098.7	mrps-23	1.19391	0.837586	0.30858	0.69142	0.351138	0.648862	-1.16022	-0.889794	<0.00001	<0.00001	2.3944e+06	2.75296e+06	6.34149e+06	5.19194e+06	2.79252e+06	2.40164e+06	4.72457e+06	4.87363e+06
WBGene00195081	D7SFL1	CHK domain-containing protein	C04F6.7 CELE_C04F6.7	C04F6.7	1.1937	0.837731	0.370533	0.629467	0.419557	0.580443	-0.725532	-0.469469	1e-05	0.00283	666175	995130	988329	1.83392e+06	643546	725671	989078	905186
WBGene00000990	Q11177	Uncharacterized oxidoreductase dhs-27 (EC 1.-.-.-) (Short-chain dehydrogenase 27)	dhs-27 C04F6.5	dhs-27	1.1937	0.837731	0.370533	0.629467	0.419557	0.580443	-0.725532	-0.469469	1e-05	0.00283	666175	995130	988329	1.83392e+06	643546	725671	989078	905186
WBGene00000081	O45218	Alkyldihydroxyacetonephosphate synthase (Alkyl-DHAP synthase) (EC 2.5.1.26) (Alkylglycerone-phosphate synthase)	ads-1 Y50D7A.7	ads-1	1.19346	0.837901	0.289488	0.710512	0.325795	0.674205	-1.29586	-1.04768	<0.00001	<0.00001	6.77662e+07	6.37362e+07	1.63915e+08	1.58841e+08	6.67319e+07	6.17176e+07	1.24877e+08	1.40938e+08
WBGene00175030	B7WNB4	tRNA-uridine aminocarboxypropyltransferase (EC 2.5.1.25)	CELE_Y53C12A.10 Y53C12A.10	Y53C12A.10	1.19302	0.838211	0.296425	0.703575	0.334458	0.665542	-1.24706	-0.992471	<0.00001	<0.00001	266171	271634	632840	643659	251617	264326	497641	529042
WBGene00010416	Q9XU15	Phosphotransferase (EC 2.7.1.-)	hxk-2 CELE_H25P06.1 H25P06.1	hxk-2	1.19285	0.83833	0.349275	0.650725	0.39114	0.60886	-0.896077	-0.637555	<0.00001	0.00024	2.91454e+07	2.75007e+07	4.98444e+07	5.56918e+07	2.9363e+07	2.91887e+07	4.39832e+07	4.71599e+07
WBGene00012984	Q9U294	Diphosphomevalonate decarboxylase (EC 4.1.1.33)	CELE_Y48B6A.13 Y48B6A.13	Y48B6A.13	1.19279	0.838369	0.227329	0.772671	0.261853	0.738147	-1.74547	-1.50509	<0.00001	<0.00001	3.43453e+06	3.44337e+06	9.77479e+06	1.36026e+07	3.673e+06	2.77653e+06	8.40381e+06	9.77697e+06
WBGene00016278	Q304D5	Thioredoxin domain-containing protein	erp-44.1 C30H7.2 CELE_C30H7.2	erp-44.1	1.19243	0.838623	0.323225	0.676775	0.362613	0.637387	-1.06689	-0.816914	<0.00001	<0.00001	3.54838e+07	3.31206e+07	7.26996e+07	7.09459e+07	4.28181e+07	3.74399e+07	6.98303e+07	7.12442e+07
WBGene00010396	Q9XTQ9	VWFA domain-containing protein	CELE_H13N06.2 H13N06.2	H13N06.2	1.19231	0.838707	0.120662	0.879338	0.13897	0.86103	-2.83716	-2.6295	<0.00001	<0.00001	530803	449037	4.32893e+06	2.81175e+06	515261	390072	2.39282e+06	3.21644e+06
WBGene00011871	Q22615	Partner of Y14 and mago	CELE_T20G5.9 T20G5.9	T20G5.9	1.1923	0.838714	0.311505	0.688495	0.349549	0.650451	-1.14434	-0.891905	<0.00001	<0.00001	5.8335e+06	5.66674e+06	1.26991e+07	1.2719e+07	5.3841e+06	5.82344e+06	9.54827e+06	1.1307e+07
WBGene00021697	B3CJ34	TOG domain-containing protein	gcn-1 CELE_Y48G9A.3 Y48G9A.3	gcn-1	1.19215	0.838819	0.253722	0.746278	0.285956	0.714044	-1.55603	-1.32049	<0.00001	<0.00001	1.27703e+08	1.30032e+08	3.88952e+08	3.6913e+08	1.27338e+08	1.08005e+08	2.70373e+08	3.17289e+08
WBGene00013038	Q9XTT4	Anillin-like protein 1	ani-1 Y49E10.19	ani-1	1.19213	0.838837	0.338109	0.661891	0.377223	0.622777	-0.96886	-0.719845	<0.00001	6e-05	1.05796e+07	1.0294e+07	1.99607e+07	2.09022e+07	1.00568e+07	9.73577e+06	1.51785e+07	1.74981e+07
WBGene00020216	Q22169	Translocon-associated protein subunit beta	trap-2 T04G9.5	trap-2	1.19169	0.839142	0.372316	0.627684	0.413644	0.586356	-0.756715	-0.506193	<0.00001	0.00175	9.53974e+06	7.23704e+06	1.58429e+07	1.24408e+07	9.41757e+06	8.3125e+06	1.25809e+07	1.25521e+07
WBGene00006588	H2KYL9	TropoNin T	tnt-3 C14F5.3 CELE_C14F5.3	tnt-3	1.19123	0.839471	0.164166	0.835834	0.183609	0.816391	-2.37367	-2.15873	<0.00001	<0.00001	577683	362704	2.7152e+06	2.07269e+06	542558	408649	1.88805e+06	2.34136e+06
WBGene00018048	Q20037	C-type LECtin	clec-137 CELE_F35D11.8 F35D11.8	clec-137	1.19122	0.839477	0.182982	0.817018	0.206871	0.793129	-2.16757	-1.92332	<0.00001	<0.00001	562452	414067	2.40827e+06	1.95189e+06	364614	390067	1.23026e+06	1.66313e+06
WBGene00017121	P19974	Cytochrome c 2.1	cyc-2.1 E04A4.7	cyc-2.1	1.19119	0.839498	0.290283	0.709717	0.327782	0.672218	-1.29037	-1.03862	<0.00001	<0.00001	1.53403e+08	1.4453e+08	3.61021e+08	3.67401e+08	1.52202e+08	1.35311e+08	2.97754e+08	2.91881e+08
WBGene00022015	H2L071	Uncharacterized protein	CELE_Y61A9LA.3 Y61A9LA.3	Y61A9LA.3	1.19117	0.839508	0.329068	0.670932	0.366662	0.633338	-1.02749	-0.791858	<0.00001	2e-05	458081	435301	881185	940319	444444	366892	653467	747960
WBGene00010965	P24894	Cytochrome c oxidase subunit 2 (EC 7.1.1.9) (Cytochrome c oxidase polypeptide II)	ctc-2 coII cox-2 MTCE.31	ctc-2	1.19103	0.839612	0.411676	0.588324	0.453041	0.546959	-0.544277	-0.285407	0.00042	0.02104	1.45101e+07	9.57016e+06	1.80742e+07	1.63387e+07	1.00604e+07	1.32653e+07	1.38892e+07	1.42721e+07
WBGene00022427	A0A2X0T211	Sphingosine Phosphate Lyase	spl-3 CELE_Y104H12D.3 Y104H12D.3	spl-3	1.19096	0.839658	0.362608	0.637392	0.404836	0.595164	-0.810586	-0.55665	<0.00001	0.00086	4.26557e+06	4.34218e+06	7.05896e+06	8.0717e+06	4.32534e+06	4.06364e+06	6.177e+06	6.15595e+06
WBGene00012765	Q2XMY1	GOLD domain-containing protein	CELE_Y41E3.7 Y41E3.7	Y41E3.7	1.19092	0.839688	0.269359	0.730641	0.299506	0.700494	-1.43969	-1.20646	<0.00001	<0.00001	1.02127e+06	986924	2.76327e+06	2.68399e+06	1.07307e+06	1.07746e+06	2.10593e+06	2.92381e+06
WBGene00022192	Q9N4E8	Phosphorylated adapter RNA export protein (RNA U small nuclear RNA export adapter protein)	CELE_Y71H2B.2 Y71H2B.2	Y71H2B.2	1.19092	0.839688	0.168654	0.831346	0.194596	0.805404	-2.29925	-2.06973	<0.00001	<0.00001	1.02202e+06	1.06347e+06	4.84266e+06	5.43732e+06	1.37936e+06	983007	4.83024e+06	4.94728e+06
WBGene00013422	G2HK18	Ribonuclease P/MRP protein subunit POP5	popl-5 CELE_Y66A7A.2 Y66A7A.2	popl-5	1.19079	0.839776	0.319553	0.680447	0.357329	0.642671	-1.08656	-0.838374	<0.00001	<0.00001	513923	539610	1.03521e+06	1.20816e+06	483206	503941	790116	985310
WBGene00021899	Q9N393	WD_REPEATS_REGION domain-containing protein	CELE_Y54H5A.1 Y54H5A.1	Y54H5A.1	1.19075	0.839808	0.285281	0.714719	0.320835	0.679165	-1.32492	-1.08073	<0.00001	<0.00001	2.41639e+07	2.40298e+07	6.10138e+07	5.97267e+07	2.44551e+07	2.24044e+07	4.6635e+07	5.25602e+07
WBGene00007194	Q17514	Diphthine methyl ester synthase (EC 2.1.1.314)	B0491.7 CELE_B0491.7	B0491.7	1.19074	0.839817	0.272984	0.727016	0.308242	0.691758	-1.41273	-1.17422	<0.00001	<0.00001	2.11841e+06	2.15864e+06	5.84625e+06	5.54446e+06	2.41632e+06	1.93913e+06	4.73611e+06	5.03839e+06
WBGene00020600	P41842	Tetratricopeptide repeat-containing protein trd-1 (TPR repeat protein 27) (Tetratricopeptide repeat regulator of differentiation protein 1)	trd-1 T20B12.1	trd-1	1.19072	0.839825	0.246488	0.753512	0.281014	0.718986	-1.61305	-1.36189	<0.00001	<0.00001	3.15328e+06	3.61847e+06	1.09567e+07	9.74449e+06	3.81021e+06	3.11731e+06	8.58961e+06	9.13475e+06
WBGene00010496	Q21115	WD_REPEATS_REGION domain-containing protein	sec-12 CELE_K02B12.3 K02B12.3	sec-12	1.19072	0.839828	0.368939	0.631061	0.413191	0.586809	-0.767046	-0.508092	<0.00001	0.0017	1.84211e+06	1.83686e+06	2.8295e+06	3.4633e+06	1.98504e+06	1.73055e+06	2.75388e+06	2.52297e+06
WBGene00013729	Q9NEM5	Uncharacterized protein	CELE_Y111B2A.3 Y111B2A.3	Y111B2A.3	1.19055	0.839947	0.306461	0.693539	0.340952	0.659048	-1.18011	-0.94237	<0.00001	<0.00001	3.60335e+06	3.25701e+06	7.78152e+06	7.74384e+06	3.34832e+06	3.13005e+06	5.55403e+06	6.96839e+06
WBGene00015684	Q8I7I6	Uncharacterized protein	C10G8.8 CELE_C10G8.8	C10G8.8	1.19041	0.840047	0.247849	0.752151	0.289604	0.710396	-1.57027	-1.31491	<0.00001	<0.00001	2.32607e+06	2.43237e+06	5.72423e+06	8.71627e+06	2.62194e+06	1.87193e+06	5.48816e+06	5.53529e+06
WBGene00011884	Q27527	Enolase (EC 4.2.1.11) (2-phospho-D-glycerate hydro-lyase) (2-phosphoglycerate dehydratase)	enol-1 T21B10.2	enol-1	1.1903	0.840127	0.185485	0.814515	0.211451	0.788549	-2.13421	-1.89631	<0.00001	<0.00001	3.87216e+08	4.22016e+08	1.68881e+09	1.86476e+09	4.76848e+08	4.26845e+08	1.54815e+09	1.82194e+09
WBGene00007875	Q9XUH3	CUB_2 domain-containing protein	dod-24 C32H11.12 CELE_C32H11.12	dod-24	1.19005	0.8403	0.230035	0.769965	0.261977	0.738023	-1.73164	-1.48181	<0.00001	<0.00001	1.05784e+07	1.00246e+07	3.88772e+07	3.00844e+07	8.73326e+06	9.1718e+06	2.18686e+07	2.85723e+07
WBGene00011467	Q22230	Probable 2,4-dienoyl-CoA reductase 3 (EC 1.3.1.34)	decr-1.3 T05C12.3	decr-1.3	1.19002	0.840322	0.34946	0.65054	0.391744	0.608256	-0.892257	-0.634076	<0.00001	0.00026	9.43515e+06	8.48337e+06	1.51241e+07	1.82322e+07	9.26364e+06	8.39772e+06	1.29167e+07	1.45059e+07
WBGene00000110	A0A486WWU7	Aldehyde dehydrogenase	alh-4 CELE_T05H4.13 T05H4.13	alh-4	1.18976	0.840504	0.352718	0.647282	0.393706	0.606294	-0.877799	-0.622533	<0.00001	0.00031	1.39814e+08	1.24439e+08	2.35929e+08	2.49008e+08	1.27712e+08	1.26101e+08	1.90849e+08	2.00015e+08
WBGene00000248	Q18817	Tubulin beta chain	ben-1 C54C6.2 CELE_C54C6.2	ben-1	1.18962	0.840602	0.189734	0.810266	0.213418	0.786582	-2.09398	-1.87438	<0.00001	<0.00001	4.33297e+08	4.17635e+08	1.8728e+09	1.76113e+09	4.61048e+08	3.93785e+08	1.37281e+09	1.7778e+09
WBGene00004336	G5EDI2	Reticulon-like protein	ret-1 CELE_W06A7.3 W06A7.3	ret-1	1.18953	0.840666	0.329839	0.670161	0.369002	0.630998	-1.02367	-0.773784	<0.00001	2e-05	6.64841e+07	6.18332e+07	1.29558e+08	1.31155e+08	6.76321e+07	6.47281e+07	1.09985e+08	1.16353e+08
WBGene00015146	Q10929	SH3 domain-containing protein	abi-1 B0336.6 CELE_B0336.6	abi-1	1.18922	0.840888	0.317966	0.682034	0.362062	0.637938	-1.08096	-0.827478	<0.00001	<0.00001	816004	802046	1.44792e+06	2.02278e+06	928941	723372	1.40277e+06	1.50854e+06
WBGene00014120	Q94416	tRNA (adenine(58)-N(1))-methyltransferase non-catalytic subunit TRM6 (tRNA(m1A58)-methyltransferase subunit TRM6)	CELE_ZK858.7 ZK858.7	ZK858.7	1.18906	0.841	0.291267	0.708733	0.326418	0.673582	-1.28223	-1.05004	<0.00001	<0.00001	5.05972e+06	4.95348e+06	1.17899e+07	1.2575e+07	5.77184e+06	4.70441e+06	1.01589e+07	1.14593e+07
WBGene00009542	Q20168	Probable coatomer subunit beta' (Beta'-coat protein) (Beta'-COP)	copb-2 F38E11.5	copb-2	1.18882	0.841168	0.251571	0.748429	0.283143	0.716857	-1.57283	-1.33882	<0.00001	<0.00001	9.21953e+07	9.77172e+07	2.73818e+08	2.91177e+08	1.01874e+08	8.90706e+07	2.22469e+08	2.60962e+08
WBGene00021057	Q23195	GlcNAc kinase (EC 2.7.1.59) (N-acetyl-D-glucosamine kinase)	CELE_W06B4.2 W06B4.2	W06B4.2	1.18872	0.841241	0.227009	0.772991	0.257642	0.742358	-1.76046	-1.52748	<0.00001	<0.00001	7.64184e+06	7.82473e+06	2.89829e+07	2.36825e+07	8.08433e+06	6.65675e+06	1.9294e+07	2.31802e+07
WBGene00008729	Q19375	IWS1-like protein	F13B12.1	F13B12.1	1.18865	0.84129	0.276274	0.723726	0.312639	0.687361	-1.39342	-1.14479	<0.00001	<0.00001	974688	1.16309e+06	2.67017e+06	2.92996e+06	1.16744e+06	889919	2.45011e+06	2.07315e+06
WBGene00003862	Q17833	Tyrosine-protein kinase receptor old-1 (EC 2.7.10.1) (Overexpression longevity determinant protein 1)	old-1 tkr-1 C08H9.5	old-1	1.18862	0.841315	0.26212	0.73788	0.297436	0.702564	-1.49062	-1.23888	<0.00001	<0.00001	3.17717e+06	3.49409e+06	1.01025e+07	8.67739e+06	3.33538e+06	3.03629e+06	7.06013e+06	7.99021e+06
WBGene00007966	Q18494	Microtubule-Associated Protein Homolog	maph-1.3 C36A4.5 CELE_C36A4.5	maph-1.3	1.18854	0.841372	0.271638	0.728362	0.304878	0.695122	-1.42228	-1.18345	<0.00001	<0.00001	5.37977e+07	5.43301e+07	1.40423e+08	1.49508e+08	5.37638e+07	5.06497e+07	1.07995e+08	1.30067e+08
WBGene00004460	Q04908	26S proteasome non-ATPase regulatory subunit 3 (26S proteasome regulatory subunit rpn-3)	rpn-3 C30C11.2	rpn-3	1.18853	0.841376	0.24345	0.75655	0.274401	0.725599	-1.63584	-1.40357	<0.00001	<0.00001	6.24883e+07	6.36711e+07	1.94735e+08	1.9732e+08	6.50054e+07	5.54188e+07	1.47518e+08	1.7092e+08
WBGene00000889	D3NQB1	Peptidyl-prolyl cis-trans isomerase (PPIase) (EC 5.2.1.8)	cyn-13 CELE_Y116A8C.34 Y116A8C.34	cyn-13	1.18838	0.841485	0.369616	0.630384	0.409675	0.590325	-0.770293	-0.52334	<0.00001	0.00138	1.56001e+06	1.4985e+06	2.65216e+06	2.56418e+06	1.42132e+06	1.48363e+06	1.93688e+06	2.24904e+06
WBGene00012665	Q9NES8	Serine/threonine-protein phosphatase 5 (EC 3.1.3.16)	pph-5 Y39B6A.2	pph-5	1.18811	0.841671	0.244744	0.755256	0.27626	0.72374	-1.6258	-1.39064	<0.00001	<0.00001	1.7708e+07	1.82445e+07	5.59695e+07	5.49764e+07	1.96421e+07	1.68884e+07	4.48101e+07	5.08918e+07
WBGene00008398	Q93408	Uncharacterized protein D2005.3	D2005.3	D2005.3	1.18783	0.841873	0.263487	0.736513	0.297348	0.702652	-1.47363	-1.23566	<0.00001	<0.00001	2.83909e+07	2.62664e+07	6.72337e+07	8.55472e+07	2.77628e+07	2.35421e+07	5.35411e+07	6.76958e+07
WBGene00008780	Q19440	Phosphotransferase (EC 2.7.1.-)	hxk-1 CELE_F14B4.2 F14B4.2	hxk-1	1.18746	0.842135	0.267156	0.732844	0.301714	0.698286	-1.45467	-1.22811	<0.00001	<0.00001	2.84721e+06	2.7286e+06	7.99422e+06	7.30096e+06	3.13287e+06	2.28906e+06	6.16666e+06	6.38186e+06
WBGene00003214	P50432	Serine hydroxymethyltransferase (SHMT) (EC 2.1.2.1) (Glycine hydroxymethyltransferase) (Glycosylation-related protein 1) (Maternal effect lethal protein 32) (Serine methylase)	mel-32 gly-1 C05D11.11	mel-32	1.18743	0.842153	0.204925	0.795075	0.232654	0.767346	-1.9522	-1.72105	<0.00001	<0.00001	4.47932e+08	4.41829e+08	1.60052e+09	1.8516e+09	5.09948e+08	4.31514e+08	1.4153e+09	1.68985e+09
WBGene00011106	Q1ZXU8	PlsC domain-containing protein	acl-5 CELE_R07E3.5 R07E3.5	acl-5	1.1874	0.84218	0.349788	0.650212	0.390438	0.609562	-0.891923	-0.640951	<0.00001	0.00023	573459	559374	989498	1.1163e+06	590364	561179	948418	849399
WBGene00003030	Q07292	Raf homolog serine/threonine-protein kinase (EC 2.7.11.1) (Abnormal cell lineage protein 45)	lin-45 raf-1 Y73B6A.5	lin-45	1.18727	0.842267	0.259515	0.740485	0.290217	0.709783	-1.51086	-1.2841	<0.00001	<0.00001	571441	582975	1.73048e+06	1.56346e+06	555334	485673	1.12831e+06	1.41768e+06
WBGene00012156	Q9XXA2	Microtubule End Binding Protein	ebp-2 CELE_VW02B12L.3 VW02B12L.3	ebp-2	1.18725	0.842283	0.280349	0.719651	0.312522	0.687478	-1.35734	-1.13587	<0.00001	<0.00001	3.83582e+06	3.8377e+06	9.24353e+06	1.04542e+07	4.16786e+06	3.44522e+06	7.49349e+06	9.25356e+06
WBGene00004390	Q09584	U1 small nuclear ribonucleoprotein 70 kDa	rnp-7 CELE_K04G7.10 K04G7.10	rnp-7	1.18721	0.842312	0.2937	0.7063	0.330342	0.669658	-1.26411	-1.02494	<0.00001	<0.00001	5.62332e+06	5.79467e+06	1.30084e+07	1.445e+07	5.47809e+06	4.57186e+06	9.94239e+06	1.04305e+07
WBGene00006617	Q86D21	Threonyl-tRNA synthetase (EC 6.1.1.3)	tars-1 C47D12.6 CELE_C47D12.6	tars-1	1.1871	0.842391	0.250473	0.749527	0.282977	0.717023	-1.57689	-1.34009	<0.00001	<0.00001	1.32847e+08	1.36131e+08	4.34349e+08	3.70552e+08	1.4011e+08	1.21679e+08	3.04575e+08	3.5876e+08
WBGene00007057	O01813	Adenine Nucleotide Translocator	ant-1.2 CELE_W02D3.6 W02D3.6	ant-1.2	1.18706	0.842417	0.422159	0.577841	0.462614	0.537386	-0.460178	-0.230102	0.00161	0.03362	9.23389e+07	7.28415e+07	1.20118e+08	1.05976e+08	5.44948e+07	7.22951e+07	7.53924e+07	7.18904e+07
WBGene00007707	Q9XVS0	Fatty acid 2-hydroxylase (EC 1.-.-.-)	fath-1 C25A1.5 CELE_C25A1.5	fath-1	1.18679	0.842608	0.398776	0.601224	0.435691	0.564309	-0.591025	-0.350637	0.00018	0.01122	349887	373959	516251	575075	414087	331728	582664	383319
WBGene00020879	P91515	Uncharacterized protein	CELE_T28A11.17 T28A11.17	T28A11.17	1.18649	0.84282	0.292892	0.707108	0.325077	0.674923	-1.28999	-1.06587	<0.00001	<0.00001	9365.36	13392.4	25300.9	29641.5	13172.1	9903.42	22492.5	25416.8
WBGene00009011	Q19684	RNase_H2-Ydr279 domain-containing protein	CELE_F21D5.6 F21D5.6	F21D5.6	1.18638	0.8429	0.230729	0.769271	0.261042	0.738958	-1.73458	-1.50446	<0.00001	<0.00001	957411	913335	2.91389e+06	3.32336e+06	952715	778845	2.26715e+06	2.63455e+06
WBGene00016722	O02141	Uncharacterized protein	C46G7.2 CELE_C46G7.2	C46G7.2	1.18633	0.842933	0.587893	0.412107	0.627049	0.372951	0.500389	0.710306	0.00086	7e-05	4.34306e+06	6.35328e+06	3.2331e+06	4.26492e+06	5.12987e+06	8.19854e+06	3.95448e+06	3.97289e+06
WBGene00000142	Q17820	SUMO-activating enzyme subunit aos-1	aos-1 C08B6.9	aos-1	1.18631	0.84295	0.218191	0.781809	0.246982	0.753018	-1.84139	-1.60932	<0.00001	<0.00001	5.7429e+06	5.91889e+06	2.09034e+07	2.08824e+07	6.14547e+06	5.27617e+06	1.6261e+07	1.85623e+07
WBGene00006975	P34447	Zinc finger protein zfp-1 (Protein AF-10 homolog)	zfp-1 F54F2.2	zfp-1	1.18626	0.842988	0.186936	0.813064	0.209842	0.790158	-2.12054	-1.90818	<0.00001	<0.00001	576691	504636	2.51506e+06	2.18809e+06	575533	476689	1.73678e+06	2.22535e+06
WBGene00020366	Q22347	Probable medium-chain specific acyl-CoA dehydrogenase 10, mitochondrial (MCAD) (EC 1.3.8.7)	acdh-10 T08G2.3	acdh-10	1.18618	0.843044	0.263794	0.736206	0.298208	0.701792	-1.47788	-1.2317	<0.00001	<0.00001	9.71396e+07	9.6221e+07	2.52914e+08	2.86725e+08	9.78785e+07	9.70847e+07	2.14548e+08	2.44271e+08
WBGene00019465	A0A486WXW2	PlsC domain-containing protein	acl-14 CELE_K07B1.5 K07B1.5	acl-14	1.18615	0.843062	0.367574	0.632426	0.40986	0.59014	-0.782297	-0.525635	<0.00001	0.00133	1.14973e+07	1.02501e+07	1.75153e+07	1.9902e+07	1.12846e+07	1.13588e+07	1.59686e+07	1.66346e+07
WBGene00021440	Q9N412	Uncharacterized protein	CELE_Y39A3CL.1 Y39A3CL.1	Y39A3CL.1	1.1861	0.843101	0.307452	0.692548	0.343341	0.656659	-1.17113	-0.941466	<0.00001	<0.00001	4.00287e+06	4.09432e+06	9.36293e+06	8.87628e+06	4.32183e+06	3.50519e+06	7.09744e+06	7.8722e+06
WBGene00003726	O01930	Nuclear hormone receptor family member nhr-136	nhr-136 C13C4.3	nhr-136	1.18599	0.843176	0.106807	0.893193	0.120497	0.879503	-3.05805	-2.8733	<0.00001	<0.00001	5.04641e+06	6.99203e+06	4.10466e+07	5.96267e+07	9.84289e+06	7.13844e+06	5.37158e+07	7.02304e+07
WBGene00013137	A5HWA4	Uncharacterized protein	CELE_Y53C10A.6 Y53C10A.6	Y53C10A.6	1.1859	0.843243	0.234259	0.765741	0.268001	0.731999	-1.7007	-1.46469	<0.00001	<0.00001	1.22238e+06	1.2732e+06	4.51635e+06	3.64116e+06	1.41335e+06	1.05265e+06	3.27747e+06	3.458e+06
WBGene00011938	P54889	Probable delta-1-pyrroline-5-carboxylate synthase (P5CS) [Includes: Glutamate 5-kinase (GK) (EC 2.7.2.11) (Gamma-glutamyl kinase); Gamma-glutamyl phosphate reductase (GPR) (EC 1.2.1.41) (Aldehyde dehydrogenase family 13) (Glutamate-5-semialdehyde dehydrogenase) (Glutamyl-gamma-semialdehyde dehydrogenase)]	alh-13 T22H6.2	alh-13	1.18577	0.843336	0.340794	0.659206	0.38064	0.61936	-0.949537	-0.70206	<0.00001	8e-05	2.72069e+07	2.76819e+07	5.00619e+07	5.61108e+07	3.06412e+07	2.90589e+07	5.01849e+07	4.69563e+07
WBGene00010097	Q20822	Probable signal recognition particle subunit SRP68 (SRP68) (Probable signal recognition particle 68 kDa protein)	srpa-68 F55C5.8	srpa-68	1.18538	0.84361	0.300407	0.699593	0.336398	0.663602	-1.21969	-0.982531	<0.00001	<0.00001	4.1395e+07	4.40883e+07	9.66197e+07	1.02455e+08	4.25526e+07	3.70793e+07	7.55721e+07	8.15154e+07
WBGene00008167	P34355	Probable peroxisomal acyl-coenzyme A oxidase 1.5 (AOX 1.5) (Acyl-CoA oxidase 1.5) (EC 1.3.3.6)	acox-1.5 acox-5 C48B4.1	acox-1.5	1.18519	0.843749	0.274564	0.725436	0.308632	0.691368	-1.40245	-1.16337	<0.00001	<0.00001	2.20848e+07	2.03214e+07	5.74973e+07	5.45455e+07	2.35215e+07	2.14988e+07	4.80143e+07	5.28358e+07
WBGene00008409	O17730	Putative thiosulfate sulfurtransferase mpst-1 (EC 2.8.1.1) (Mercaptopyruvate sulfurtransferase homolog 1)	mpst-1 D2023.5	mpst-1	1.18495	0.843915	0.311606	0.688394	0.348719	0.651281	-1.14284	-0.900406	<0.00001	<0.00001	1.86707e+07	1.87518e+07	4.00732e+07	4.25997e+07	1.88564e+07	1.79928e+07	3.30056e+07	3.58153e+07
WBGene00020284	G5ED26	RNA helicase (EC 3.6.4.13)	mel-46 CELE_T06A10.1 T06A10.1	mel-46	1.18475	0.844063	0.257599	0.742401	0.288092	0.711908	-1.53352	-1.30068	<0.00001	<0.00001	556555	459549	1.48568e+06	1.44273e+06	514380	460664	1.0891e+06	1.32035e+06
WBGene00008566	O62138	Acyl-coenzyme A oxidase	acox-1.3 acox-3 CELE_F08A8.3 F08A8.3	acox-1.3	1.1846	0.844165	0.275305	0.724695	0.310581	0.689419	-1.39366	-1.1484	<0.00001	<0.00001	5.54706e+06	5.33881e+06	1.52422e+07	1.34131e+07	5.88735e+06	5.49291e+06	1.34281e+07	1.18336e+07
WBGene00194888	D2Y8W3	Uncharacterized protein	CELE_K10H10.13 K10H10.13	K10H10.13	1.18434	0.844354	0.345202	0.654798	0.395803	0.604197	-0.892565	-0.638602	<0.00001	0.00024	18837.3	23518.8	49492	30851.5	21318.7	13621.1	23951.7	29384.1
WBGene00003080	Q95XN6	Sm domain-containing protein	lsm-6 CELE_Y71G12B.14 Y71G12B.14	lsm-6	1.18429	0.844385	0.295644	0.704356	0.32714	0.67286	-1.25176	-1.03511	<0.00001	<0.00001	1.12989e+07	9.81344e+06	2.70797e+07	2.32192e+07	1.19031e+07	1.01645e+07	2.00604e+07	2.53279e+07
[truncated: 4,445 more rows]

## Sheet: Overlap with XPO1 cargoes
Wormbase ID	Accession ID. (-# Isoform no.)	Gene name	Nuc repartitioned in Xpo-1	Cyt repartitioned in Xpo-1	Human HGNC symbol	Overlap with Kirli et al., 2015 eLife
[truncated: 5,883 more rows]
