# Supplementary material for: Exportin 1 modulates life span by regulating nucleolar dynamics via the autophagy protein LGG-1/GABARAP
Source: Sci Adv. 2022 Apr 1;8(13):eabj1604. doi: 10.1126/sciadv.abj1604 (PMC10938577; doi:10.1126/sciadv.abj1604)
Supplement: Supplementary file 2 — Data files S1 to S4 [file sciadv.abj1604_data_files_s1_to_s4.zip › sciadv.abj1604_data_file_s3.xlsx]

## Sheet: Translational Efficiency
WB ID	Gene.name	Control monosome (average counts)	xpo-1 RNAi monosome (average counts)	Control polysome (average counts)	xpo-1 RNAi polysome (average counts)	Translation Efficiency (TE)	log2 TE	Pro or Anti Longevity (GENAGE database)
WBGene00235300	T06A10.107	9.8052	9.86011	57.0968	0.461624	0.00803991	-6.9586
WBGene00044633	F54H12.7	14.1119	4.93005	67.5275	0.459216	0.0194657	-5.68292
WBGene00015907	C17F3.1	129.515	11.0926	550.67	0.918431	0.0194734	-5.68235
WBGene00020560	T19C3.2	28.2444	11.0926	177.965	1.38006	0.0197452	-5.66236
WBGene00007149	B0334.13	12.3346	4.93005	54.947	0.459216	0.0209096	-5.57969
WBGene00021627	Y47D7A.15	1083.66	97.3686	3879.89	7.34745	0.0210762	-5.56824
WBGene00021690	Y48G8AL.12	288.654	20.9527	1772.38	2.76011	0.0214539	-5.54262
WBGene00003444	msp-51	214.23	28.3478	1536.09	4.6042	0.0226516	-5.46424
WBGene00016058	nspd-3	92.2176	27.1153	660.158	4.59938	0.0236947	-5.39929
WBGene00009463	F36D1.4	26.2585	4.93005	188.552	0.918431	0.0259438	-5.26847
WBGene00000666	col-91	289.992	29.5803	1389.98	3.68095	0.0259617	-5.26747
WBGene00012379	Y1A5A.1	64.977	7.39508	299.259	0.918431	0.026966	-5.21271
WBGene00002120	ins-37	33.8682	20.9527	54.0471	0.923248	0.027612	-5.17856
WBGene00021908	Y55B1AR.4	14.3626	7.39508	32.3107	0.461624	0.0277481	-5.17147
WBGene00007639	C17D12.5	10.0559	12.3251	24.4361	0.92084	0.0307454	-5.02348
WBGene00012937	Y47D3A.31	105.515	8.6276	174.722	0.459216	0.0321435	-4.95933
WBGene00009682	msd-2	157.595	24.6503	887.14	4.59697	0.0331284	-4.91579
WBGene00013583	ceh-51	33.3248	6.16257	74.0579	0.461624	0.0337072	-4.8908
WBGene00003426	msp-19	315.838	28.3478	2239.81	6.9075	0.0343601	-4.86312
WBGene00194787	T16G1.13	22.6	3.69754	81.0392	0.459216	0.0346352	-4.85162
WBGene00000252	bli-2	226.605	11.0926	539.757	0.923248	0.0349425	-4.83887
WBGene00011466	T05C12.1	15.0109	4.93005	39.4604	0.461624	0.035619	-4.81121
WBGene00003429	msp-31	266.161	57.9281	2291.7	17.9528	0.035994	-4.7961
WBGene00001736	grl-27	21.7843	13.5576	120.955	2.76011	0.0366658	-4.76942
WBGene00006048	ssp-31	27.5335	6.16257	168.247	1.38246	0.0367117	-4.76762
WBGene00000653	col-77	1268.58	114.624	5319.76	17.9407	0.0373241	-4.74375
WBGene00017386	nspd-5	143.335	22.1852	857.779	5.06341	0.0381379	-4.71263
WBGene00000663	col-88	576.888	45.603	2357.96	7.35467	0.039457	-4.66357
WBGene00000639	col-63	865.143	41.9055	1679.19	3.22414	0.0396399	-4.6569
WBGene00018930	F56B3.6	69.6597	17.2552	139.561	1.38006	0.0399203	-4.64673
WBGene00044109	K02E11.10	265.952	12.3251	1224.98	2.29608	0.0404454	-4.62788
WBGene00016541	C39H7.1	69.4511	4.93005	318.414	0.918431	0.0406333	-4.62119
WBGene00011911	T22B3.3	16.7461	2.46503	76.5645	0.459216	0.0407457	-4.61721
WBGene00010563	K04G2.4	12.8575	7.39508	58.2907	1.38246	0.0412353	-4.59998
WBGene00014247	ZK1307.4	33.2415	3.69754	200.583	0.92084	0.0412723	-4.59868
WBGene00022754	nspd-1	329.989	35.7429	1854.05	8.28997	0.0412802	-4.59841
WBGene00000734	col-161	1122.96	78.8809	3734.55	11.0477	0.042114	-4.56956
WBGene00019626	K10C9.7	36.9411	9.86011	40.4478	0.461624	0.0427584	-4.54765
WBGene00000694	col-120	637.746	56.6956	1693.64	6.44106	0.0427794	-4.54694
WBGene00000649	col-73	1070.22	109.694	4755.69	21.6072	0.0443277	-4.49565
WBGene00013999	ZK550.5	48.6705	12.3251	204.158	2.29608	0.0444115	-4.49292
WBGene00003467	msp-81	376.924	45.603	2806.72	15.1854	0.0447185	-4.48298
WBGene00007337	C05C12.5	19.0669	4.93005	118.875	1.38246	0.0449772	-4.47466
WBGene00003424	msp-3	164.117	17.2552	969.567	4.59697	0.045095	-4.47089
WBGene00003457	msp-64	213.936	27.1153	1680.46	9.65557	0.0453335	-4.46328
WBGene00001074	dpy-13	1928.99	162.692	4711.56	18.3975	0.0462976	-4.43292
WBGene00021641	Y47G6A.15	134.365	48.068	1204.83	20.2705	0.0470294	-4.41029
WBGene00015820	C16A11.7	56.5104	11.0926	148.161	1.38006	0.0474524	-4.39738
WBGene00014082	ZK795.2	21.2408	9.86011	62.1528	1.38006	0.0478328	-4.38586
WBGene00017279	F09C12.8	56.7611	6.16257	87.7827	0.461624	0.048436	-4.36778
WBGene00000710	col-137	109.905	11.0926	376.104	1.84168	0.0485164	-4.36538
WBGene00000753	col-180	224.619	35.7429	1415.04	11.0284	0.048978	-4.35172
WBGene00195004	K08D12.8	21.4915	20.9527	47.9409	2.30571	0.0493316	-4.34134
WBGene00003449	msp-56	135.538	23.4178	804.369	6.90028	0.0496507	-4.33204
WBGene00000735	col-162	786.14	114.624	1966.25	14.2598	0.0497392	-4.32947
WBGene00011401	T03F6.6	49.8202	6.16257	147.292	0.92084	0.0505415	-4.30639
WBGene00016447	msd-4	205.325	23.4178	1420.21	8.28033	0.0511202	-4.28996
WBGene00021720	Y49F6B.8	19.6104	8.6276	40.8854	0.92084	0.0511933	-4.2879
WBGene00000707	col-133	1114.96	97.3686	2878.87	12.8773	0.0512202	-4.28714
WBGene00000647	col-71	2067.37	452.332	5272.85	59.3544	0.051448	-4.28074
WBGene00003468	msp-113	239.152	39.4404	1675.82	14.279	0.0516657	-4.27465
WBGene00016707	C46E10.1	21.2408	3.69754	102.17	0.923248	0.0519105	-4.26783
WBGene00004099	abu-15	43.5275	3.69754	103.644	0.461624	0.0524318	-4.25341
WBGene00020860	nspd-10	124.478	8.6276	496.949	1.84168	0.0534694	-4.22514
WBGene00003435	msp-40	311.297	39.4404	2376.77	16.1159	0.053518	-4.22383
WBGene00006050	ssq-1	549.959	422.752	2206.26	92.0719	0.0542895	-4.20318
WBGene00012809	Y43F8A.2	48.7538	13.5576	152.166	2.30571	0.0544892	-4.19789
WBGene00015340	C02E7.7	288.735	32.0454	2354.19	14.2694	0.0546132	-4.19461
WBGene00003443	msp-50	243.646	23.4178	1745.71	9.20599	0.0548671	-4.18791
WBGene00004394	rol-1	494.266	35.7429	1720.01	6.89546	0.0554375	-4.17299
WBGene00019561	K09C6.7	36.9421	6.16257	99.0571	0.918431	0.0555803	-4.16928
WBGene00001066	dpy-4	1559.99	144.204	4109.99	21.1721	0.0557272	-4.16547
WBGene00017978	msrp-1	56.907	6.16257	299.727	1.84168	0.0567403	-4.13948
WBGene00000725	col-152	11.7911	4.93005	38.3854	0.918431	0.0572246	-4.12722
WBGene00003458	msp-65	153.476	17.2552	1139.45	7.35949	0.0574479	-4.1216
WBGene00011379	T02E1.7	25.2342	3.69754	53.522	0.459216	0.0585546	-4.09407
WBGene00003434	msp-38	103.361	14.7902	765.577	6.43865	0.0587749	-4.08866
WBGene00020905	T28H11.7	41.8755	7.39508	172.309	1.84409	0.0606025	-4.04448
WBGene00007190	rmd-3	59.124	7.39508	362.381	2.76493	0.0610014	-4.03501
WBGene00022038	Y65B4BL.6	38.6763	16.0227	199.701	5.0586	0.0611449	-4.03162
WBGene00010468	K01D12.9	38.4041	3.69754	309.42	1.83927	0.0617393	-4.01767
WBGene00000719	col-146	378.469	17.2552	1310.25	3.68818	0.0617405	-4.01764
WBGene00010633	nspd-2	284.139	34.5104	2021.21	15.2119	0.0619661	-4.01238
WBGene00003470	msp-152	157.009	18.4877	1681.43	12.4181	0.0627215	-3.9949
WBGene00015339	C02E7.6	649.7	87.5085	4842.78	40.9858	0.0628349	-3.99229
WBGene00018253	F40H6.1	15.4496	2.46503	134.13	1.37765	0.0643733	-3.95739
WBGene00009938	F52F12.5	17.8125	2.46503	50.5284	0.459216	0.0656727	-3.92856
WBGene00003446	msp-53	249.605	19.7202	1853.13	9.6652	0.0660156	-3.92105
WBGene00003448	msp-55	143.335	11.0926	899.658	4.60179	0.066095	-3.91932
WBGene00000034	abu-11	40.4537	25.8828	161.172	6.90509	0.0669618	-3.90052	pro
WBGene00013696	Y106G6A.4	42.5659	4.93005	177.309	1.38006	0.067201	-3.89537
WBGene00045355	D1086.17	22.0771	12.3251	110.069	4.14017	0.0673757	-3.89163
WBGene00003431	msp-33	206.388	22.1852	2086.64	15.1926	0.067734	-3.88398
WBGene00013100	zip-7	43.129	101.066	144.216	23.0234	0.0681272	-3.87563
WBGene00000615	col-38	1000.38	179.947	2417.39	29.9165	0.0687994	-3.86146
WBGene00013158	Y53F4B.11	58.6833	55.4631	161.991	10.5909	0.0691753	-3.8536
WBGene00012912	Y46G5A.22	52.3917	3.69754	94.1762	0.461624	0.0694539	-3.8478
WBGene00014169	ZK945.7	66.3988	4.93005	177.103	0.918431	0.0698441	-3.83972
WBGene00016680	C45G9.9	24.0219	3.69754	42.1039	0.459216	0.0708579	-3.81893
WBGene00006053	ssq-4	553.205	76.4158	2560.02	25.3026	0.0715524	-3.80486
WBGene00008448	E01G4.6	509.799	65.3232	947.521	8.754	0.0721023	-3.79381
WBGene00005016	sqt-1	321.268	19.7202	723.669	3.22655	0.0726365	-3.78316
WBGene00000748	col-175	549.167	33.2779	1861.41	8.28274	0.0734314	-3.76746
WBGene00009959	F53B6.4	101.229	41.9055	363.574	11.0525	0.0734344	-3.7674
WBGene00009377	F34D10.8	120.734	43.138	508.192	13.3462	0.0735021	-3.76607
WBGene00022751	msrp-2	380.371	32.0454	1919.46	11.9757	0.0740567	-3.75523
WBGene00001067	dpy-5	1305.39	112.159	2993.17	19.3184	0.0751185	-3.73469
WBGene00003452	msp-59	328.129	41.9055	2432.28	23.4682	0.0755508	-3.72641
WBGene00015931	C17H12.5	41.0814	7.39508	134.943	1.84409	0.0759162	-3.71945
WBGene00000616	col-39	1057.14	83.8109	3048.35	18.424	0.0762342	-3.71342
WBGene00015453	C04G6.2	25.4222	7.39508	165.759	3.67854	0.0762903	-3.71236
WBGene00001695	grd-6	48.5021	9.86011	88.8196	1.38006	0.0764304	-3.70971
WBGene00017325	F10C1.3	46.8922	3.69754	152.173	0.92084	0.0767422	-3.70384
WBGene00021113	gsp-3	239.923	23.4178	489.373	3.68818	0.0772146	-3.69498
WBGene00000626	col-49	378.112	32.0454	1192.04	7.81389	0.0773448	-3.69255
WBGene00003442	msp-49	185.504	14.7902	1408.96	8.73955	0.0777985	-3.68411
WBGene00015084	B0244.9	23.5196	7.39508	75.0272	1.83686	0.0778653	-3.68288
WBGene00003464	msp-77	272.727	24.6503	1620.99	11.5069	0.0785389	-3.67045
WBGene00000596	col-7	208.249	12.3251	587.342	2.76011	0.079401	-3.6547
WBGene00007246	nspb-10	18.0426	2.46503	84.2393	0.918431	0.0798013	-3.64744
WBGene00015910	C17F4.2	20.8433	11.0926	21.4986	0.918431	0.0802727	-3.63895
WBGene00017601	ets-7	18.1464	18.4877	39.3348	3.22173	0.0803934	-3.63678
WBGene00077548	F21C3.7	19.5056	3.69754	30.1047	0.459216	0.0804691	-3.63542
WBGene00015457	C04G6.7	13.8397	41.9055	44.66	11.0429	0.0816617	-3.6142
WBGene00000729	col-156	165.83	17.2552	588.672	5.0586	0.0825845	-3.59798
WBGene00000930	dao-4	38.8643	1.23251	173.458	0.459216	0.0834797	-3.58243
WBGene00022680	ZK180.6	173.249	14.7902	256.322	1.84409	0.0842741	-3.56877
WBGene00020237	phat-4	30.0423	12.3251	425.207	14.7334	0.0844589	-3.56561
WBGene00012223	W03C9.8	20.0912	2.46503	43.5289	0.459216	0.0859851	-3.53977
WBGene00000641	col-65	404.056	55.4631	1076.6	12.8869	0.0872028	-3.51948
WBGene00012855	Y44A6D.5	41.1646	2.46503	87.895	0.461624	0.0877054	-3.51119
WBGene00008724	F13A7.1	81.1796	16.0227	237.225	4.14739	0.0885782	-3.4969
WBGene00003432	msp-36	303.206	28.3478	2197.44	18.4192	0.0896544	-3.47948
WBGene00017808	nspd-9	21.1576	20.9527	160.629	14.267	0.0896882	-3.47894
WBGene00006052	ssq-3	131.02	17.2552	661.177	7.82112	0.0898194	-3.47683
WBGene00013474	Y69E1A.2	134.701	11.0926	679.751	5.06823	0.0905408	-3.46529
WBGene00021472	Y39G10AR.16	68.8234	69.0208	225.688	20.7273	0.0915782	-3.44885
WBGene00003463	msp-76	262.357	20.9527	1882.74	13.8126	0.0918624	-3.44438
WBGene00012357	W09D6.4	21.659	7.39508	117.044	3.68818	0.0922909	-3.43767
WBGene00010829	M02B1.4	21.6169	8.6276	49.8596	1.84168	0.0925482	-3.43365
WBGene00000678	col-104	947.811	162.692	2623.66	41.8753	0.0929838	-3.42688
WBGene00010987	R03C1.1	25.7561	9.86011	64.2399	2.30089	0.0935602	-3.41796
WBGene00016839	C50F2.5	26.7814	2.46503	53.2347	0.461624	0.0942119	-3.40795
WBGene00000699	col-125	2070.05	209.527	6491.04	62.1386	0.0945774	-3.40236
WBGene00003438	msp-45	241.409	14.7902	1585.53	9.20117	0.0947214	-3.40017
WBGene00006051	ssq-2	625.543	61.6257	2449.9	23.0306	0.0954228	-3.38952
WBGene00044163	F49C5.11	30.5231	8.6276	85.2267	2.30089	0.0955125	-3.38817
WBGene00015855	C16C8.18	45.9521	3.69754	119.481	0.92084	0.0957808	-3.38412
WBGene00020282	mps-3	29.2903	3.69754	37.5978	0.459216	0.096753	-3.36955
WBGene00003425	msp-10	86.9513	7.39508	615.042	5.06582	0.0968452	-3.36818
WBGene00012087	T27E7.1	202.668	12.3251	540.321	3.21933	0.0979731	-3.35147
WBGene00018937	F56B6.6	11.561	6.16257	35.2168	1.83927	0.0979781	-3.3514
WBGene00010719	K09E4.1	106.81	59.1607	227.638	12.4133	0.0984515	-3.34444
WBGene00011336	ubxn-5	35.7082	6.16257	53.5848	0.92084	0.0995748	-3.32808
WBGene00003450	msp-57	228.948	19.7202	1715.34	14.731	0.099703	-3.32622
WBGene00021787	Y51H7C.9	28.3492	36.9754	74.0084	9.67002	0.100178	-3.31936
WBGene00206368	Y39F10C.3	14.2999	4.93005	26.3548	0.92084	0.101346	-3.30264
WBGene00017542	F17E9.5	433.872	30.8128	888.22	6.44347	0.102148	-3.29127
WBGene00011968	T23G11.1	78.0852	12.3251	227.606	3.68577	0.102594	-3.28499
WBGene00004139	pqn-54	81.1991	120.786	141.698	21.6409	0.102671	-3.2839
WBGene00009470	F36D3.4	38.7606	3.69754	140.261	1.38006	0.103142	-3.27729
WBGene00012831	Y43F8C.9	32.509	12.3251	105.706	4.14017	0.103307	-3.27499
WBGene00010466	K01D12.7	41.2899	18.4877	128.693	5.98184	0.103811	-3.26797
WBGene00000703	col-129	5135.55	690.208	12989.8	182.802	0.104709	-3.25554
WBGene00001725	grl-16	934.844	115.856	2764.01	35.8959	0.104791	-3.25441
WBGene00021625	Y47D7A.13	1144.32	141.739	6243.67	81.9355	0.105947	-3.23859
WBGene00009090	fipr-3	39.6801	61.6257	181.315	29.914	0.106231	-3.23472
WBGene00016399	C34D4.3	66.7337	3.69754	312.689	1.84409	0.106439	-3.2319
WBGene00009031	F21H7.5	110.888	6.16257	384.867	2.29849	0.107462	-3.2181
WBGene00000878	cyn-2	207.555	205.83	495.391	53.3942	0.108686	-3.20177
WBGene00013684	Y105E8A.27	27.2201	4.93005	115.475	2.3033	0.110129	-3.18273
WBGene00009143	F26A3.5	13.1503	6.16257	62.4154	3.22414	0.110229	-3.18142
WBGene00000602	col-13	417.357	25.8828	1276.77	8.73714	0.110346	-3.1799
WBGene00000718	col-145	760.131	35.7429	2301.38	11.9661	0.110576	-3.17689
WBGene00016125	C26B2.2	15.9098	2.46503	26.8485	0.461624	0.110972	-3.17174	anti
WBGene00018773	F53G12.8	54.2297	51.7656	73.7459	7.82112	0.111103	-3.17003
WBGene00000711	col-138	740.582	80.1134	3780.2	45.5418	0.111369	-3.16658
WBGene00010650	K08C9.1	33.785	4.93005	84.558	1.37765	0.111649	-3.16295
WBGene00018297	F41F3.3	1587.81	281.013	15499.8	307.955	0.112262	-3.15505
WBGene00010091	ssp-35	42.2526	9.86011	244.812	6.44106	0.112745	-3.14887
WBGene00009685	F44D12.8	24.5654	3.69754	26.936	0.461624	0.113859	-3.13468
WBGene00009457	F36A2.10	46.4751	11.0926	184.659	5.06823	0.114993	-3.12038
WBGene00006950	wrt-4	105.494	9.86011	255.905	2.76011	0.115397	-3.11532
WBGene00010869	M05B5.1	33.8477	2.46503	54.6283	0.461624	0.116032	-3.1074
WBGene00014100	ZK849.1	38.7606	17.2552	44.3099	2.30089	0.116645	-3.0998
WBGene00011467	decr-1.3	27.5756	3.69754	58.578	0.92084	0.117236	-3.09251
WBGene00000256	bli-6	1731.91	94.9035	3280.19	21.1673	0.117763	-3.08604
WBGene00000672	col-97	1293.85	324.151	3910.54	115.528	0.11792	-3.08412
WBGene00008581	acl-13	23.7918	13.5576	47.7973	3.21933	0.118197	-3.08074
WBGene00004452	rpl-38	16219.9	15739.2	58833.8	6783.74	0.118825	-3.07309
WBGene00016181	C28C12.11	27.8684	16.0227	60.4091	4.14257	0.119274	-3.06765
WBGene00016843	C50F7.3	27.3249	3.69754	28.5922	0.461624	0.119313	-3.06718
WBGene00013858	ssp-34	162.318	13.5576	459.257	4.59938	0.119902	-3.06007
WBGene00000741	col-168	251.797	29.5803	879.056	12.4205	0.120273	-3.05561
WBGene00015094	B0261.6	68.7197	4.93005	372.486	3.21692	0.120381	-3.05432
WBGene00014121	ZK858.8	37.8606	33.2779	47.4786	5.0586	0.121217	-3.04433
WBGene00004104	pqn-13	33.1984	61.6257	79.639	17.9648	0.121521	-3.04072
WBGene00022157	Y71G12B.22	70.8103	12.3251	86.6517	1.83927	0.121948	-3.03567
WBGene00000024	abu-1	31.193	2.46503	95.4756	0.92084	0.122047	-3.03449
WBGene00000742	col-169	160.812	24.6503	762.263	14.2742	0.122164	-3.03311
WBGene00219796	C03D6.9	35.1217	19.7202	147.353	10.1341	0.122486	-3.02931
WBGene00010831	M02G9.2	13.6722	3.69754	27.1672	0.918431	0.125005	-2.99994
WBGene00012925	wht-8	39.2414	20.9527	48.1159	3.22414	0.125496	-2.99429
WBGene00019531	scrm-5	50.7191	12.3251	120.843	3.68577	0.125512	-2.9941
WBGene00012180	W01D2.3	12.8575	3.69754	63.1716	2.3033	0.126787	-2.97953
WBGene00008590	F08H9.2	133.8	9.86011	246.724	2.30571	0.126815	-2.97921
WBGene00044798	tbx-43	62.6336	66.5557	122.735	16.5703	0.127052	-2.9765
WBGene00004443	rpl-29	10635	15519.8	28732.3	5365.99	0.127977	-2.96604
WBGene00000601	col-12	782.04	33.2779	2195.87	11.9781	0.12819	-2.96364
WBGene00000681	col-107	1553.91	306.896	4131.04	104.925	0.128604	-2.95899
WBGene00017073	D2096.6	53.98	20.9527	266.847	13.3413	0.128804	-2.95675
WBGene00020084	R105.1	55.2971	4.93005	159.991	1.84168	0.129112	-2.9533
WBGene00021398	Y38C1AA.7	316.921	29.5803	760.647	9.18672	0.129397	-2.95012
WBGene00013429	Y66D12A.3	48.1045	34.5104	54.303	5.06101	0.129912	-2.94439
WBGene00013192	Y54E2A.7	34.4959	8.6276	42.3351	1.38006	0.130339	-2.93966
WBGene00007688	C18E9.8	13.5685	1.23251	38.6727	0.461624	0.131408	-2.92787
WBGene00000657	col-81	3031.7	430.147	9715.23	181.848	0.131924	-2.92222
WBGene00045050	ZC15.10	10.5367	93.671	11.3305	13.351	0.132545	-2.91545
WBGene00020715	nspd-4	119.522	6.16257	470.419	3.22173	0.132829	-2.91236
WBGene00077714	R102.11	31.3378	33.2779	51.8906	7.36431	0.133646	-2.90351
WBGene00044499	T11F8.5	7.6724	38.2079	13.1303	8.75159	0.133841	-2.90141
WBGene00016512	C38C3.3	89.417	36.9754	66.54	3.68818	0.13404	-2.89926
WBGene00000730	col-157	240.296	18.4877	531.5	5.5154	0.134877	-2.89028
WBGene00012429	Y11D7A.5	16.2859	2.46503	44.6286	0.918431	0.135963	-2.87871
WBGene00004120	pqn-32	79.7577	245.27	151.421	63.5379	0.13645	-2.87356
WBGene00010682	K08F8.5	18.732	4.93005	25.5985	0.92084	0.136679	-2.87114
WBGene00013988	ZK512.10	12.8781	3.69754	70.171	2.76011	0.136996	-2.8678
WBGene00003466	msp-79	85.4452	4.93005	523.916	4.14498	0.137119	-2.8665
WBGene00013523	Y73F8A.14	13.8818	1.23251	37.7167	0.459216	0.137131	-2.86637
WBGene00000722	col-149	391.429	33.2779	984.145	11.5069	0.137529	-2.86219
WBGene00007308	C04G2.9	365.425	33.2779	1506.63	18.8736	0.137559	-2.86187
WBGene00017059	msrp-5	56.719	2.46503	229.357	1.38006	0.13845	-2.85257
WBGene00016322	C32E8.4	55.9238	7.39508	250.831	4.59938	0.138667	-2.8503
WBGene00009344	F32H2.7	47.8548	4.93005	127.968	1.83927	0.139514	-2.84152
WBGene00000743	col-170	161.083	7.39508	574.517	3.68577	0.139744	-2.83914
WBGene00000712	col-139	4579.83	888.642	10571.7	286.814	0.139822	-2.83833
WBGene00195068	Y48G8AL.16	31.5269	3.69754	111.862	1.83927	0.140194	-2.8345
WBGene00012942	Y47D3B.6	184.56	71.4858	633.643	34.5255	0.140673	-2.82958
WBGene00015558	C06G4.4	11.7284	12.3251	36.9918	5.52504	0.142127	-2.81474
WBGene00017944	F31D5.1	13.589	28.3478	17.0552	5.06582	0.142384	-2.81214
WBGene00000631	col-54	22.3699	9.86011	51.1724	3.21933	0.142729	-2.80865
WBGene00044529	irld-1	36.8363	24.6503	62.3278	5.97703	0.143304	-2.80285
WBGene00000636	col-60	731.596	83.8109	1372.96	22.5546	0.143399	-2.80189
WBGene00021878	Y54G2A.13	12.7948	3.69754	22.1987	0.92084	0.143542	-2.80046
WBGene00008150	mam-2	13.0455	6.16257	33.7918	2.29849	0.143989	-2.79597
WBGene00015230	tag-344	18.8574	7.39508	24.4361	1.38006	0.144013	-2.79573
WBGene00020039	R12E2.14	269.269	33.2779	1213.47	21.6217	0.144175	-2.79411
WBGene00195164	K12B6.11	46.3282	11.0926	93.0071	3.22414	0.14478	-2.78806
WBGene00020904	T28F12.1	14.0698	65.3232	12.8992	8.75159	0.146132	-2.77465
WBGene00003926	pas-5	2592.4	6264.87	11089.5	3918.43	0.146215	-2.77384
WBGene00020040	R12E2.15	566.217	48.068	1697.57	21.16	0.14683	-2.76778
WBGene00010319	F59B10.3	13.9445	14.7902	62.09	9.67243	0.146873	-2.76736
WBGene00000618	col-41	109.112	24.6503	207.851	6.90268	0.146999	-2.76612
WBGene00004410	rla-2	10250.6	19690.6	41731	11851.2	0.14784	-2.75789
WBGene00018926	F56A11.6	123.368	11.0926	205.751	2.7577	0.149065	-2.74599
WBGene00022753	ZK484.7	27.6804	6.16257	41.5227	1.38006	0.149287	-2.74384
WBGene00009659	F43G6.7	341.266	666.79	1097.61	322.287	0.15028	-2.73428
WBGene00044520	F59A7.12	23.4559	251.433	70.4764	114.211	0.151179	-2.72567
WBGene00014240	htas-1	29.7916	2.46503	73.6022	0.92084	0.151205	-2.72542
WBGene00015153	B0348.5	18.4177	253.898	16.299	34.0807	0.151678	-2.72091
WBGene00008074	nkb-2	17.457	1.23251	43.0914	0.461624	0.151732	-2.7204
WBGene00000029	abu-6	32.1751	2.46503	78.9141	0.918431	0.151911	-2.7187
WBGene00013556	Y75B8A.23	41.9167	50.5331	69.9399	12.8797	0.152754	-2.71072
WBGene00010254	F58E6.5	60.8171	2.46503	148.136	0.918431	0.152965	-2.70873
WBGene00020003	R11E3.1	26.1332	8.6276	54.7158	2.76734	0.153197	-2.70654
WBGene00021968	Y57G7A.5	52.0989	11.0926	112.744	3.67854	0.153242	-2.70612
WBGene00006574	tin-13	1549.23	2331.92	4031.13	932.127	0.153621	-2.70255
WBGene00017421	cutl-29	19.0033	33.2779	58.0148	15.647	0.154016	-2.69885
WBGene00010464	K01D12.5	8.32066	14.7902	26.8485	7.36431	0.154311	-2.69609
WBGene00001603	gln-2	118.037	8.6276	244.724	2.76252	0.154439	-2.69489
WBGene00007239	C01G10.14	20.2166	1.23251	48.6724	0.459216	0.154757	-2.69193
WBGene00009321	F32B6.4	119.983	8.6276	289.297	3.22414	0.154989	-2.68976
WBGene00044489	pudl-1	45.5751	19.7202	95.8818	6.44588	0.155368	-2.68624
WBGene00014665	C04G2.3	276.509	8.6276	284.353	1.38246	0.155817	-2.68207
WBGene00012926	Y47D3A.13	73.2751	11.0926	214.582	5.06582	0.155948	-2.68086
WBGene00009754	F46A9.1	9.86787	13.5576	36.5543	7.83557	0.156017	-2.68023
WBGene00000665	col-90	97.1315	11.0926	283.947	5.06101	0.156072	-2.67971
WBGene00016462	C35E7.10	48.1476	19.7202	129.036	8.28997	0.156857	-2.67248
WBGene00020071	R13H9.5	31.6316	2.46503	75.1956	0.923248	0.157553	-2.66609
WBGene00000684	col-110	61.3391	16.0227	212.575	8.74918	0.157564	-2.66599
WBGene00012940	Y47D3B.3	10.1186	23.4178	17.6365	6.44106	0.157804	-2.66379
WBGene00011795	T16A9.5	165.265	18.4877	233.731	4.13776	0.158251	-2.65971
WBGene00008125	C47A4.5	17.7077	1.23251	41.6664	0.459216	0.158344	-2.65886
WBGene00010876	M05D6.3	14.676	30.8128	23.5362	7.82593	0.158371	-2.65862
WBGene00000255	bli-5	10.4114	9.86011	42.7099	6.43865	0.159181	-2.65126
WBGene00019260	H34I24.1	30.8159	16.0227	61.0218	5.0586	0.159436	-2.64895
WBGene00000720	col-147	1121.47	69.0208	2766.19	27.1684	0.159584	-2.64761
WBGene00004485	rps-16	32143.2	55164.8	89258.2	24455.2	0.159643	-2.64708	anti
WBGene00021791	Y51H7C.13	245.815	147.902	1178.51	113.275	0.15975	-2.64612
WBGene00015929	C17H12.3	36.0216	8.6276	84.0642	3.22173	0.160012	-2.64375
WBGene00018895	F55F8.7	32.0919	2.46503	37.4542	0.461624	0.160458	-2.63973
WBGene00009313	F32B4.2	42.0636	7.39508	178.377	5.06341	0.161461	-2.63075
WBGene00004426	rpl-14	10425.9	18135.2	47699.5	13454	0.162154	-2.62456
WBGene00004133	abu-13	39.0318	39.4404	148.96	24.4083	0.162161	-2.6245
WBGene00002064	iff-1	12321.6	15606.1	41140.3	8455.25	0.162268	-2.62355	anti
WBGene00013148	Y53F4A.2	14.0698	1.23251	64.9153	0.923248	0.162356	-2.62277
WBGene00006416	sams-5	107.291	41.9055	210.163	13.3437	0.16256	-2.62095
WBGene00020033	R12E2.7	326.557	67.7882	2055.68	69.4764	0.162812	-2.61872
WBGene00008500	F01D5.10	31.38	34.5104	33.4417	5.98907	0.162845	-2.61843
WBGene00003075	lrx-1	23.4353	12.3251	32.2232	2.76011	0.162869	-2.61822
WBGene00015300	C01F1.5	37.7568	14.7902	64.7964	4.14498	0.163303	-2.61438
WBGene00194703	F26B1.8	203.356	17.2552	232.344	3.22173	0.163417	-2.61337
WBGene00013956	ZK265.3	106.059	7.39508	283.016	3.22655	0.163506	-2.61258
WBGene00077450	K06B4.15	21.2408	2.46503	48.4974	0.92084	0.163612	-2.61165
WBGene00021358	Y37E11AL.2	71.6025	48.068	116.918	12.899	0.164341	-2.60524
WBGene00004435	rpl-23	18802.1	39094.1	82461.3	28247.8	0.164751	-2.60164	anti
WBGene00000771	cpb-2	33.409	16.0227	52.0723	4.13535	0.16559	-2.59431
WBGene00004398	rol-8	504.452	39.4404	1102.16	14.2766	0.165677	-2.59356
WBGene00016336	C33C12.4	12.9202	23.4178	50.5597	15.183	0.165683	-2.59351
WBGene00000606	col-17	381	19.7202	1072.95	9.20599	0.165769	-2.59275
WBGene00004486	rps-17	10503	15142.7	48676.5	11696.2	0.166662	-2.585
WBGene00000941	ddp-1	2159.29	2960.5	3620.98	827.698	0.166722	-2.58448
WBGene00013723	Y106G6H.13	76.5389	9.86011	298.197	6.44106	0.16767	-2.5763
WBGene00044005	F37C12.18	40.6838	7.39508	45.3287	1.38246	0.167787	-2.5753
WBGene00004965	spe-11	24.4606	3.69754	108.938	2.76974	0.168196	-2.57179
WBGene00010611	K07A1.4	25.8609	2.46503	86.0391	1.38246	0.16857	-2.56858
WBGene00018332	F42A9.3	15.429	1.23251	34.0543	0.459216	0.168807	-2.56655
WBGene00004494	rps-25	27236	35842.7	83234.1	18492.8	0.168828	-2.56638
WBGene00000740	col-167	479.467	69.0208	2228.29	54.3199	0.169343	-2.56198
WBGene00016493	C37A2.7	15910.8	29899.5	66529.7	21208.8	0.16964	-2.55945
WBGene00016177	C28C12.1	38.8643	23.4178	26.9922	2.76252	0.169853	-2.55764
WBGene00010651	K08C9.2	39.0739	1.23251	257.242	1.38006	0.170079	-2.55573
WBGene00003081	lsm-7	951.793	1861.1	2782.65	928.971	0.170733	-2.55019	pro
WBGene00004677		6332.59	7433.29	4818.91	966.448	0.170856	-2.54915
WBGene00006573	tin-10	954.947	1837.68	2522.31	830.138	0.171026	-2.54771
WBGene00044533	F41F3.8	20.2371	17.2552	59.534	8.74677	0.17231	-2.53692
WBGene00022018	Y61A9LA.7	15.1568	36.9754	40.1539	17.0343	0.173897	-2.5237
WBGene00012768	eef-1B.2	9983.16	14711.3	23064.3	5921.83	0.174234	-2.5209
WBGene00004450	rpl-36	17478.9	27907.8	55237	15432.3	0.17498	-2.51474
WBGene00009581	F40F9.3	15.7218	1.23251	66.8026	0.918431	0.175374	-2.5115
WBGene00021880	Y54G2A.15	26.614	6.16257	67.6959	2.7577	0.175927	-2.50695
WBGene00016655	acbp-1	1895.81	2460.1	8068.22	1842.7	0.176003	-2.50633
WBGene00017114	E03H12.7	32.5306	3.69754	92.0263	1.84168	0.176068	-2.50579
WBGene00017714	F22F1.2	3.59579	28.3478	9.93692	13.815	0.17635	-2.50349
WBGene00021381	Y37E11B.10	73.9038	11.0926	104.145	2.76011	0.176572	-2.50167
WBGene00022169	Y71H2AM.4	1940.31	2325.75	5275.35	1116.75	0.176609	-2.50137
WBGene00004409	rla-1	25432.1	19060.8	55210.3	7325.98	0.177046	-2.49781
WBGene00019545	K09B3.1	11.937	50.5331	19.6113	14.731	0.177438	-2.49461
WBGene00022143	Y71G12B.3	24.6486	4.93005	64.6527	2.29849	0.177744	-2.49212
WBGene00011214	R10E9.2	135.83	9.86011	533.409	6.90028	0.178206	-2.48838
WBGene00004408	rla-0	54340.6	99778.1	75296.4	24652.7	0.178312	-2.48753	anti
WBGene00003465	msp-78	96.212	4.93005	705.594	6.44829	0.178347	-2.48724
WBGene00013766	prmt-1	10790	14790.2	13946.5	3419.66	0.17888	-2.48293
WBGene00011536	T06E4.9	38.7811	1.23251	161.372	0.918431	0.17908	-2.48132
WBGene00008423	D2045.5	37.7353	41.9055	48.4346	9.67002	0.179783	-2.47567
WBGene00044011	T06E4.12	96.0436	6.16257	198.332	2.29608	0.180426	-2.47052
WBGene00002128	inx-6	45.1785	36.9754	62.3459	9.21803	0.180655	-2.46869
WBGene00000603	col-14	914.711	235.41	2108.73	98.0658	0.180699	-2.46834
WBGene00013138	Y53C10A.10	37.9448	3.69754	52.2159	0.92084	0.180976	-2.46613
WBGene00194663	F38B2.6	30.293	9.86011	217.257	12.8845	0.182203	-2.45638
WBGene00011132	R08A2.1	17.0595	1.23251	34.9856	0.461624	0.18263	-2.453
WBGene00004472	rps-3	20188.2	37535	55502.4	18852.8	0.182695	-2.45249	anti
WBGene00000755	col-182	112.267	14.7902	76.3267	1.84168	0.183154	-2.44887
WBGene00000031	abu-8	84.2946	19.7202	150.398	6.44829	0.18327	-2.44796
WBGene00022075	Y69A2AR.3	1679.89	2098.97	6613.7	1514.52	0.183276	-2.44791
WBGene00001683	gpd-1	4810.75	15712.1	11485.5	6898.76	0.183908	-2.44294
WBGene00000625	col-48	653.302	219.387	1457.74	90.211	0.184281	-2.44002
WBGene00000638	col-62	212.452	32.0454	611.91	17.0319	0.184532	-2.43806
WBGene00009546	fbxb-3	14.8013	17.2552	27.7731	5.98184	0.184753	-2.43633
WBGene00015689	spch-2	75.2003	4.93005	151.998	1.84409	0.18506	-2.43394
WBGene00019406	acdh-8	27.3249	2.46503	137.705	2.30089	0.185218	-2.4327
WBGene00011156	R09B3.3	10429.8	9494.05	38760.8	6539.51	0.185343	-2.43173
WBGene00013237	Y56A3A.19	1068.51	1614.59	4475.26	1257.97	0.186024	-2.42644	anti
WBGene00018846	eef-1B.1	15955.4	12595.1	36679.9	5409.11	0.186813	-2.42034
WBGene00010241	F58D2.2	87.3048	19.7202	130.318	5.52263	0.187616	-2.41415
WBGene00004456	rpl-43	29567.1	36259.3	60013.7	13813.4	0.187689	-2.41359
WBGene00043147	nspd-6	58.9977	4.93005	292.053	4.6042	0.188658	-2.40615
WBGene00009308	F32A11.3	244.374	99.8336	417.844	32.2246	0.188778	-2.40524
WBGene00006044	ssp-16	135.287	9.86011	463.507	6.43624	0.190524	-2.39195
WBGene00018218	F40A3.3	1317.39	3835.58	3874.62	2149.45	0.190539	-2.39184
WBGene00044646	B0205.14	2.75952	36.9754	15.6616	40.0529	0.190861	-2.38941
WBGene00014029	ZK637.12	25.8404	23.4178	87.7827	15.1902	0.190945	-2.38877
WBGene00004483	rps-14	27399	34591.7	70463.5	17084.9	0.192048	-2.38046	anti
WBGene00021805	Y53G8AM.5	3.303	29.5803	13.3615	22.9993	0.192205	-2.37928
WBGene00018133	F37A4.3	13.777	9.86011	20.105	2.76734	0.192323	-2.3784
WBGene00009759	ttr-12	16.9341	1.23251	65.7277	0.923248	0.192993	-2.37338
WBGene00012638	Y38H8A.4	36.2517	35.7429	82.2578	15.6543	0.193017	-2.3732
WBGene00021996	Y59E9AL.6	42.1478	2.46503	162.897	1.84168	0.193309	-2.37102
WBGene00009119	ndk-1	23750.1	25229.6	71208.2	14625.4	0.193345	-2.37075	anti
WBGene00010355	clec-229	36.0637	2.46503	69.4148	0.918431	0.193572	-2.36905
WBGene00001410	feh-1	72.8158	264.99	123.536	87.0398	0.193606	-2.3688
WBGene00000974	dhs-11	337.96	1084.61	1391.3	867.178	0.194213	-2.36429
WBGene00001246	elo-8	51.3664	130.646	46.4912	23.0186	0.194666	-2.36093
WBGene00012731	Y39G8C.2	47.1439	8.6276	38.6166	1.38006	0.19528	-2.35638
WBGene00008376	D1054.9	18.92	3.69754	60.4091	2.30571	0.195304	-2.35621
WBGene00000546	clp-6	126.523	171.319	90.5138	23.9394	0.195326	-2.35604
WBGene00021701	Y48G9A.7	15.1773	78.8809	19.93	20.2705	0.195696	-2.35331
WBGene00194651	C33D9.13	25.338	51.7656	56.3653	22.5714	0.19601	-2.351
WBGene00005002	spp-17	842.404	1179.52	3279.28	901.809	0.196405	-2.34809	anti
WBGene00000738	col-165	107.123	97.3686	396.831	71.388	0.197917	-2.33703
WBGene00000637	col-61	13.3589	1.23251	25.1048	0.459216	0.198261	-2.33453
WBGene00001005	dlc-1	4074.26	5448.94	17788.2	4722.61	0.198511	-2.33271
WBGene00007560	C14A4.9	21.2408	3.69754	146.522	5.06582	0.198612	-2.33198	pro
WBGene00004492	rps-23	26159.2	34452.5	103559	27145.9	0.199031	-2.32894	anti
WBGene00004429	rpl-17	30210.2	52900.7	70430.7	24602.8	0.199487	-2.32563	anti
WBGene00044312	K04C2.8	18.732	9.86011	21.88	2.3033	0.199989	-2.32201
WBGene00000877	cyn-1	2235.57	2732.48	5987.97	1463.77	0.199997	-2.32195
WBGene00004498	rps-29	20639.6	33796.8	38937.8	12770	0.200284	-2.31988
WBGene00008912	F17C8.7	25.5681	4.93005	59.6843	2.30571	0.200351	-2.3194
WBGene00001427	fkb-2	5407.19	5778.02	27800.7	5959.35	0.200602	-2.3176
WBGene00021350	Y37E3.8	20437.7	32347.3	91582	29090.2	0.200692	-2.31694
WBGene00021095	mlt-8	338.909	150.367	975.877	86.9916	0.200916	-2.31533
WBGene00077691	T06E4.14	73.5483	4.93005	238.892	3.21933	0.201041	-2.31444
WBGene00021969	Y57G7A.6	33.1162	7.39508	61.4279	2.76011	0.201214	-2.3132
WBGene00015248	mai-2	4338.88	7512.17	26994.5	9407.6	0.201287	-2.31267
WBGene00004421	rpl-10	27328.5	26914.4	95290.7	18895.9	0.201349	-2.31223	anti
WBGene00010574	K04H4.5	36.4819	3.69754	135.174	2.76011	0.201464	-2.3114
WBGene00004448	rpl-34	9257.88	12915.5	34531.5	9747.5	0.202338	-2.30516
WBGene00004489	rps-20	15307.5	15617.2	46384.8	9576.12	0.202355	-2.30504	anti
WBGene00011949	T23F6.1	38.8222	44.3705	69.5898	16.1039	0.202475	-2.30419
WBGene00018065	F35F11.2	29.4567	20.9527	31.9045	4.60179	0.202777	-2.30203
WBGene00044225	C38D4.10	122.047	129.414	232.941	50.1701	0.203117	-2.29962
WBGene00016612	C43G2.3	12.7322	2.46503	58.3468	2.30089	0.203686	-2.29558
WBGene00018489	F46E10.2	176.045	178.714	939.305	194.263	0.203727	-2.29529
WBGene00017734	F23C8.5	3126.63	6187.22	10995.9	4446.72	0.204357	-2.29084
WBGene00009161	F26E4.6	4384.28	4814.2	19052.2	4275.48	0.204369	-2.29075	anti
WBGene00017444	F13H8.12	13.4216	3.69754	24.4675	1.37765	0.20438	-2.29067
WBGene00017982	hpo-18	4749.37	4220.13	11679.3	2138.3	0.206044	-2.27897
WBGene00021348	moag-4	2379.59	2896.41	6065.06	1521.93	0.206158	-2.27818
WBGene00004434	rpl-22	15734.4	16454.1	57051.5	12314.2	0.206404	-2.27646
WBGene00000785	cpr-5	14054.5	22323.3	24705.5	8100.69	0.206436	-2.27623
WBGene00044169	C06C3.10	11.561	9.86011	26.0609	4.59938	0.20693	-2.27278
WBGene00004422	rpl-11.1	12880.7	22832.3	54174.6	19872.7	0.206943	-2.27269
WBGene00016956	C55C3.6	13.3589	24.6503	20.4551	7.83557	0.207596	-2.26815
WBGene00015634	C09D4.3	39.0534	18.4877	88.9699	8.74677	0.207673	-2.26761
WBGene00009075	F23B2.7	28.4745	70.2533	30.4795	15.6374	0.207945	-2.26573
WBGene00000251	bli-1	45.9737	2.46503	82.4956	0.92084	0.208181	-2.26409
WBGene00004418	rpl-7	22883.6	39471.2	70865.6	25488.2	0.208519	-2.26175	anti
WBGene00004919	snr-6	2112.2	2964.2	8286.2	2427.49	0.208752	-2.26014
WBGene00021248	Y22D7AL.10	3191.19	2372.59	16803.1	2610.51	0.208962	-2.25869
WBGene00001906	his-32	84.1036	338.941	121.317	102.199	0.209033	-2.2582
WBGene00004497	rps-28	8928.17	14941.8	34777.8	12195.4	0.209533	-2.25475
WBGene00004931	sod-2	960.77	2216.06	4846.39	2347.04	0.209962	-2.2518	anti
WBGene00004453	rpl-39	26163.8	28993.6	36738.7	8554.9	0.21013	-2.25065
WBGene00002117	ins-34	41.854	45.603	204.717	46.9532	0.210501	-2.2481
WBGene00004454	rpl-36.A	9630.32	9480.49	45575.5	9472.46	0.211125	-2.24383
WBGene00000209	asg-1	3984.55	4997.84	11503.5	3046.66	0.21115	-2.24366	anti
WBGene00004174	abu-14	142.896	20.9527	639.069	19.7896	0.211188	-2.2434
WBGene00022599	ZC395.10	7031	9587.72	26209.8	7572.84	0.211884	-2.23866	0
WBGene00019537	K08D12.3	11427.7	18771.2	46858.9	16317.2	0.211992	-2.23792
WBGene00009187	F27D4.1	1635.48	4317.5	7748.09	4339.31	0.212148	-2.23686
WBGene00013987	ZK512.8	42.3142	24.6503	193.583	23.925	0.212152	-2.23683
WBGene00004491	rps-22	14294.7	15375.6	46233.9	10583.9	0.212827	-2.23225	anti
WBGene00077773	F25H5.10	41.4975	128.181	79.8635	52.5023	0.212827	-2.23225
WBGene00004447	rpl-33	16340.5	21972	42924	12296.6	0.21305	-2.23074
WBGene00018723	F53A3.7	146.53	322.919	311.555	146.853	0.213886	-2.22509
WBGene00014179	ZK1010.5	58.747	55.4631	72.9021	14.7286	0.213995	-2.22435
WBGene00004440	rpl-26	16706.8	19748.6	49329.2	12479.5	0.21402	-2.22418
WBGene00004484	rps-15	16321.8	27075.9	60309.5	21412	0.214022	-2.22417	anti
WBGene00013190	Y54E2A.5	16.7667	3.69754	29.2295	1.38246	0.21447	-2.22116
WBGene00004442	rpl-28	16402.9	19879.2	47452.3	12341.4	0.2146	-2.22028
WBGene00020380	T09B4.6	19.0875	7.39508	33.242	2.76493	0.214686	-2.2197
WBGene00004445	rpl-31	12305	12865	34847.7	7830.23	0.214918	-2.21814	anti
WBGene00009078	rpb-12	1773.12	1880.82	3205.08	730.956	0.215003	-2.21757
WBGene00004441	rpl-27	13329.1	18166	49905.9	14625.6	0.215033	-2.21737
WBGene00009353	sdhd-1	1952.31	4668.76	4672.53	2404.92	0.215227	-2.21607
WBGene00012781	nspd-7	294.38	142.972	937.148	98.0682	0.215466	-2.21447
WBGene00009016	F21D9.2	31.5269	8.6276	54.7158	3.22655	0.215485	-2.21434
WBGene00019630	emb-1	543.492	783.879	1048.56	325.912	0.215502	-2.21423
WBGene00011155	R09B3.2	6426.8	4817.9	12959.9	2095	0.215635	-2.21334
WBGene00004478	rps-9	25515.8	29300.5	90788.7	22486.2	0.215684	-2.21301
WBGene00185075	C03C10.9	12.6479	4.93005	21.9048	1.84168	0.215697	-2.21293
WBGene00006039	ssp-10	344.666	155.297	790.357	76.8383	0.21577	-2.21244
WBGene00010573	K04H4.2	89.6657	27.1153	195.969	12.899	0.21766	-2.19985
WBGene00003952	pbs-6	2461.9	7174.46	5787.02	3671.82	0.217725	-2.19942
WBGene00000879	cyn-3	6012	6491.65	13581.7	3193.28	0.217745	-2.19929
WBGene00004471	rps-2	43009.8	44034	105912	23615.8	0.21779	-2.19899
WBGene00020803	T25E4.1	44.3423	3.69754	126.617	2.30089	0.217926	-2.19809
WBGene00010898	nphp-1	7.96519	18.4877	20.0175	10.1316	0.218064	-2.19718
WBGene00004451	rpl-37	434.314	546.004	761.399	209.442	0.218806	-2.19227
WBGene00003928	pas-7	3938.99	7796.88	9742.35	4224.7	0.219077	-2.19049
WBGene00020414	T10E9.4	108.777	9.86011	255.148	5.06823	0.219138	-2.19009
WBGene00004481	rps-12	24403.1	15540.8	39628.9	5534.06	0.219283	-2.18914	anti
WBGene00022650	ZK84.2	44.9484	23.4178	124.887	14.279	0.219458	-2.18798
WBGene00011493	T05F1.8	26.3212	16.0227	34.373	4.60179	0.219927	-2.1849
WBGene00004446	rpl-32	13844.9	18758.9	56071.1	16709.7	0.219945	-2.18478
WBGene00012219	W03C9.1	44.4676	38.2079	21.88	4.14017	0.220222	-2.18297
WBGene00011038	R05H5.3	5019.71	7160.9	10101.3	3175	0.220332	-2.18225
WBGene00013984	ZK512.4	1025.3	1220.19	1088.67	285.915	0.22068	-2.17997
WBGene00009294	F31D4.9	1599.27	1621.99	3839.73	860.86	0.221058	-2.17751
WBGene00011954	T23F11.2	39.1787	9.86011	99.2008	5.52263	0.221207	-2.17653
WBGene00000745	col-172	14.676	3.69754	24.7548	1.38006	0.221274	-2.17609
WBGene00015646	mlt-10	278.927	129.414	268.64	27.6156	0.22156	-2.17423
WBGene00013728	Y111B2A.2	1151.63	1533.25	2445.6	721.996	0.221743	-2.17304
WBGene00009949	F53A2.1	12.9407	20.9527	30.6479	11.0525	0.22273	-2.16663
WBGene00005017	sqt-2	344.579	36.9754	750.531	17.9576	0.222975	-2.16505
WBGene00000704	col-130	835.752	40.6729	1060.88	11.5189	0.223109	-2.16418
WBGene00004920	snr-7	1472.87	2293.71	3863.08	1344.82	0.223542	-2.16138
WBGene00009092	tomm-20	1742.63	3552.1	3228.73	1472.84	0.22379	-2.15978
WBGene00001947	his-73	12.3973	20.9527	15.8053	5.98666	0.224113	-2.1577
WBGene00017218	dct-5	30.5231	2.46503	101.357	1.83686	0.224403	-2.15584
WBGene00002059	ife-1	7279.46	12662.8	14639.1	5720.59	0.224643	-2.15429	anti
WBGene00013887	nspa-5	47.7716	16.0227	109.838	8.29478	0.225158	-2.15099
WBGene00011176	R09E10.6	480.704	16.0227	306.146	2.29849	0.225246	-2.15043
WBGene00007307	spch-1	301.721	45.603	662.47	22.557	0.225282	-2.1502
WBGene00007880	C33A12.1	1297.37	1911.63	4061.53	1348.3	0.225298	-2.15009
WBGene00007344	C05E7.2	58.7049	3.69754	292.021	4.14498	0.225356	-2.14972
WBGene00004469	rps-0	33742.9	52145.2	75148.9	26192.1	0.225536	-2.14857	anti
WBGene00020713	T23B3.5	84.3161	6.16257	167.866	2.76974	0.225749	-2.14721
WBGene00009355	F33A8.7	16.9968	2.46503	140.829	4.61142	0.225781	-2.147
WBGene00021475	tbca-1	1836.87	3653.17	3354.86	1510.4	0.226374	-2.14322
WBGene00003948	pbs-2	3713.12	8421.77	10433.4	5359.27	0.226473	-2.14259
WBGene00006060	sth-1	34.5155	29.5803	189.701	36.8408	0.226605	-2.14175
WBGene00018240	cox-17	915.099	564.491	819.803	114.617	0.226647	-2.14148
WBGene00001105	dsl-3	51.9715	110.926	203.586	98.5154	0.226719	-2.14102
WBGene00019658	K11H12.1	237.384	242.805	714.516	165.761	0.22681	-2.14044
WBGene00009390	F35C5.1	31.5053	133.111	34.0791	32.6982	0.227093	-2.13864
WBGene00017121	cyc-2.1	7068.95	5656	24637	4478.36	0.227183	-2.13807	anti
WBGene00022042	icd-2	14307.3	11464.8	41831.3	7617.16	0.227238	-2.13772
WBGene00004490	rps-21	13604	21827.8	39951.6	14577.3	0.227405	-2.13666
WBGene00009193	F27E5.3	19.3176	2.46503	31.6419	0.918431	0.227465	-2.13628
WBGene00004962	spe-8	28.5167	7.39508	31.2357	1.84409	0.227659	-2.13505
WBGene00009740	F45H10.3	4245.37	8350.28	8358.8	3743.64	0.2277	-2.13479
WBGene00020665	T22B2.1	22.1604	14.7902	33.2039	5.06341	0.228485	-2.12983
WBGene00000883	cyn-7	26257.8	33175.6	105826	30658.6	0.229299	-2.1247
WBGene00020187	gsp-4	141.558	8.6276	362.774	5.07064	0.229336	-2.12447
WBGene00004430	rpl-18	25412.1	32699.8	57076	16848.9	0.22941	-2.124
WBGene00013194	Y54E2A.9	24.6486	3.69754	106.55	3.67613	0.229994	-2.12033
WBGene00004496	rps-27	21153.1	28336.7	27490	8480.54	0.230289	-2.11849
WBGene00015860	C16D9.5	17.3101	3.69754	37.4475	1.84409	0.23054	-2.11691
WBGene00255375	F08B4.8	130.436	6.16257	294.909	3.21933	0.231053	-2.11371
WBGene00020990	W03D8.9	234.383	16.0227	464.762	7.35708	0.231561	-2.11053
WBGene00000691	col-117	94.8949	8.6276	196.77	4.14498	0.231695	-2.1097
WBGene00007478	C09F9.1	18.0005	3.69754	58.0843	2.76734	0.23194	-2.10818
WBGene00004413	rpl-2	31069.6	52473	71255.5	27923.2	0.232031	-2.10761
WBGene00013146	Y53C12B.7	26.7804	80.1134	29.8108	20.7081	0.232209	-2.1065
WBGene00012361	mrpl-12	661.878	750.601	2244.08	591.482	0.232419	-2.1052	anti
WBGene00003123	mag-1	2753.97	4507.3	8998.94	3424.19	0.232492	-2.10475	pro
WBGene00001686	gpd-4	1814.12	4541.81	5684.32	3317.51	0.233115	-2.10088
WBGene00007613	C15H11.1	13.1082	1.23251	42.1039	0.923248	0.23321	-2.1003
WBGene00013671	Y105E8A.11	350.21	806.064	526.453	282.712	0.233316	-2.09965
WBGene00014022	ZK637.2	2309.68	3903.37	2285.93	902.319	0.233566	-2.0981
WBGene00016912	clec-86	30.0834	81.3459	99.8001	63.0474	0.23363	-2.0977
WBGene00011273	R53.4	12907.1	14747	25289.6	6751.91	0.233672	-2.09744	anti
WBGene00009444	F35G12.11	806.014	1168.42	2286.39	774.736	0.233747	-2.09698
WBGene00000687	col-113	83.2066	103.531	194.151	56.6401	0.234461	-2.09258
WBGene00013033	Y49E10.10	48.9212	130.646	79.2956	49.6988	0.234691	-2.09116
WBGene00012642	Y39A1A.2	11.9586	6.16257	38.0668	4.60661	0.234829	-2.09031
WBGene00022336	Y82E9BR.3	44364.7	47527	93026	23408.3	0.234889	-2.08995
WBGene00009401	F35C11.2	16.6208	3.69754	26.4423	1.38246	0.235013	-2.08919
WBGene00007778	C27D8.2	29.1434	3.69754	61.8341	1.84409	0.235061	-2.08889
WBGene00010673	K08E7.5	50.1335	40.6729	38.4977	7.36913	0.235941	-2.0835
WBGene00018135	F37A4.5	22.6627	3.69754	59.7404	2.30089	0.236063	-2.08276
WBGene00004499	rps-30	20334.6	29081.2	44442.1	15004	0.236068	-2.08273
WBGene00018361	F42G8.10	3347.56	4300.24	6393.95	1940.43	0.236246	-2.08164
WBGene00007584	C14C10.1	177.641	6.16257	55.9344	0.459216	0.236657	-2.07913
WBGene00044513	Y58G8A.5	11.6237	28.3478	15.8928	9.2084	0.237578	-2.07352
WBGene00194700	B0025.5	67.6327	6.16257	212.613	4.6042	0.237661	-2.07302
WBGene00003469	msp-142	92.8042	4.93005	802.764	10.1365	0.237692	-2.07283
WBGene00019972	R09A1.2	95.8114	241.573	122.005	73.1959	0.237945	-2.0713
WBGene00009745	F45H11.5	253.146	321.686	446.134	134.907	0.237961	-2.0712
WBGene00003922	pas-1	2178.27	5305.97	6838.02	3964.36	0.238007	-2.07092
WBGene00017984	F32D1.5	13812.2	16311.1	25206	7088.2	0.238129	-2.07018
WBGene00020544	fbxb-84	42.229	9.86011	66.2956	3.68818	0.238263	-2.06937
WBGene00003924	pas-3	4324.35	7356.87	11551.5	4686.47	0.23847	-2.06812
WBGene00017058	msrp-6	57.096	2.46503	178.272	1.83686	0.238659	-2.06698
WBGene00022783	tomm-7	1809.11	2277.69	3057.68	918.776	0.238666	-2.06694
WBGene00044746	C53H9.3	512.648	611.327	1111.15	316.281	0.238697	-2.06675
WBGene00004495	rps-26	23120.7	33987.8	46572.7	16348.2	0.23879	-2.06619	anti
WBGene00007049	tag-191	28.2023	23.4178	25.511	5.06101	0.238918	-2.06542
WBGene00198814	F31C3.15	88.3927	94.9035	87.9197	22.5594	0.238987	-2.06499
WBGene00001724	grl-15	63.5766	14.7902	256.704	14.2742	0.239026	-2.06476
WBGene00004487	rps-18	29864.7	50644	71047.7	28853.3	0.239484	-2.062
WBGene00004888	smo-1	5431.64	8985.02	14470.6	5733.57	0.239525	-2.06175
WBGene00000599	col-10	679.443	114.624	1935.76	78.2641	0.239657	-2.06096
WBGene00003950	pbs-4	2860.7	5898.81	9479.21	4685.9	0.239733	-2.0605
WBGene00007354	C06A1.3	76.3715	43.138	145.779	19.792	0.240362	-2.05672
WBGene00000683	col-109	430.587	139.274	1490.76	116.007	0.240583	-2.05539
WBGene00004480	rps-11	23175.3	27868.4	59607.2	17272.8	0.240977	-2.05303	anti
WBGene00010612	K07A1.5	69.9946	9.86011	94.9886	3.22655	0.241129	-2.05212
WBGene00220076	T21B4.21	103.42	451.1	278.762	293.202	0.241138	-2.05207
WBGene00004479	rps-10	19796.9	25251.7	59755.4	18429	0.241785	-2.0482	anti
WBGene00009641	F42G4.2	32.7813	27.1153	48.3471	9.67243	0.241867	-2.04771
WBGene00012177	decr-1.2	14.0493	4.93005	54.1346	4.59938	0.242118	-2.04622
WBGene00011484	T05E11.8	6.77345	25.8828	20.3362	18.8953	0.243155	-2.04005
WBGene00044007	ZK1320.13	176.427	394.404	515.937	280.733	0.2434	-2.0386
WBGene00012179	W01D2.1	20374.6	24984.3	36915.3	11018.9	0.24342	-2.03848
WBGene00004300	ram-2	1444	202.132	4563.28	155.612	0.243612	-2.03735
WBGene00009122	tct-1	16022.3	16774.5	38115.2	9729.27	0.243813	-2.03615
WBGene00018965	F56D2.3	13.965	8.6276	42.766	6.44588	0.243969	-2.03523
WBGene00022188	Y71H2AR.1	595.283	1227.58	1303.56	656.588	0.24425	-2.03357
WBGene00005523	sri-11	11.9997	28.3478	15.9489	9.21081	0.244465	-2.0323
WBGene00018082	F36A4.3	50.8445	2.46503	38.7041	0.459216	0.244727	-2.03076
WBGene00008857	timm-23	3587.04	6361	4498.96	1952.53	0.244736	-2.0307	pro
WBGene00004473	rps-4	35332.6	43274.8	60443.9	18119.1	0.244752	-2.03061
WBGene00010547	K03H1.12	20.4046	1.23251	62.2403	0.92084	0.244933	-2.02954
WBGene00018359	F42G8.8	21.8891	2.46503	33.242	0.918431	0.245339	-2.02715
WBGene00044290	B0035.18	425.593	634.745	555.912	203.498	0.245443	-2.02654
WBGene00012595	Y38E10A.17	121.863	16.0227	171.003	5.52504	0.245736	-2.02482
WBGene00008655	lips-3	36.9195	34.5104	132.23	30.3805	0.245795	-2.02447
WBGene00001976	hmg-11	683.183	615.024	3398.03	753.302	0.246256	-2.02177
WBGene00017926	F29C4.2	2791.6	5457.57	11420.1	5500.42	0.246366	-2.02113
WBGene00004427	rpl-15	36844.4	43518.8	84781.8	24673	0.246384	-2.02102
WBGene00011934	T22H2.4	12.0418	28.3478	18.1863	10.5885	0.24732	-2.01555
WBGene00006725	ubl-1	14214.1	13328.4	43446.3	10077.7	0.247371	-2.01525
WBGene00019184	H10E21.4	54.2934	11.0926	327.956	16.5751	0.247373	-2.01524
WBGene00009013	mrps-33	575.553	581.746	1018.84	255.077	0.247696	-2.01336	anti
WBGene00000882	cyn-6	379.419	387.009	1653.35	417.883	0.247793	-2.01279
WBGene00011508	T05H10.3	53.3102	44.3705	333.991	69.0557	0.248417	-2.00917
WBGene00012996	pinn-4	1322.07	2195.11	2792.86	1153.37	0.248726	-2.00737
WBGene00013161	Y53F4B.14	794.17	1132.68	1534.35	545.041	0.249063	-2.00542
WBGene00000623	col-46	13.2962	44.3705	27.6609	23.0017	0.249188	-2.00469
WBGene00022705	ZK354.2	65.0396	184.877	86.1827	61.213	0.249872	-2.00074
WBGene00011110	prdx-3	1700.18	3255.07	5756.62	2754.96	0.249967	-2.00019	pro
WBGene00004482	rps-13	12827.5	11569.6	43231.3	9761.61	0.250349	-1.99799
WBGene00009712	F44G4.2	2251.32	3166.33	4647.3	1636.74	0.250415	-1.99761
WBGene00017998	F33D4.6	75.828	18.4877	218.531	13.3606	0.250761	-1.99562
WBGene00012827	Y43F8C.5	29.7916	2.46503	88.7388	1.84409	0.251154	-1.99335
WBGene00013211	Y54G9A.9	327.361	210.76	659.408	106.815	0.251604	-1.99077
WBGene00010564	ath-1	1814.75	4010.6	3740.38	2081.81	0.251845	-1.98939
WBGene00004916	snr-3	4059.09	4715.6	9580.73	2805.22	0.252034	-1.98831
WBGene00000391	cdd-1	24.7945	48.068	163.546	80.0986	0.252629	-1.98491
WBGene00004958	spe-4	27.4081	11.0926	54.0157	5.52745	0.252842	-1.98369
WBGene00006924	vig-1	57904.8	71739.7	80466.5	25207.2	0.252851	-1.98364
WBGene00008093	lron-1	13.0661	4.93005	24.086	2.29849	0.252912	-1.98329
WBGene00021025	cutl-13	24.0836	45.603	31.6981	15.1926	0.253121	-1.9821
WBGene00000705	col-131	13.1709	2.46503	29.1734	1.38246	0.253198	-1.98166
WBGene00011730	drr-2	4744.19	7048.75	4829.1	1817.82	0.253358	-1.98075	anti
WBGene00009688	F44E5.1	5135.59	5480.99	15123.6	4090.96	0.253454	-1.9802
WBGene00021245	Y22D7AL.6	21.7001	49.3005	40.7284	23.4754	0.253703	-1.97879
WBGene00007777	C27D8.1	70.5175	12.3251	103.763	4.60179	0.25374	-1.97858
WBGene00004432	rpl-20	18732.7	26921.8	53013.9	19359.8	0.254102	-1.97652
WBGene00010579	K05C4.2	4138.81	6442.35	5122.3	2031	0.254728	-1.97297
WBGene00022415	Y102A11A.5	24.063	6.16257	183.528	11.9733	0.254743	-1.97289
WBGene00004320	rbx-1	3960.79	7413.57	7524.5	3589.6	0.254873	-1.97215
WBGene00007449	C08F8.9	966.974	920.688	2269.35	551.479	0.25523	-1.97013
WBGene00019642	K11C4.1	67.1303	8.6276	70.2585	2.30571	0.255349	-1.96946
WBGene00050956	C14A6.13	24.1678	2.46503	52.9721	1.38006	0.255426	-1.96902
WBGene00000181	ard-1	2647.97	4787.08	6067.52	2804.97	0.255717	-1.96738
WBGene00016358	C33F10.12	30.6279	4.93005	55.903	2.3033	0.255966	-1.96598	anti
WBGene00011918	T22C1.8	33.1789	3.69754	80.6083	2.30089	0.256133	-1.96504
WBGene00004476	rps-7	22010	24460.5	60898.7	17341.4	0.256232	-1.96448
WBGene00009962	F53B6.7	41.5191	20.9527	46.2848	5.98666	0.256303	-1.96408
WBGene00017759	sucl-2	2821.05	5233.25	5875.17	2796.5	0.256587	-1.96248
WBGene00020391	cct-7	5424.79	10764.8	10786.8	5494.91	0.256712	-1.96178
WBGene00000206	asb-1	2468.03	4030.32	10503.1	4404.35	0.256788	-1.96135	anti
WBGene00000664	col-89	51.8893	55.4631	90.5386	24.853	0.256814	-1.9612
WBGene00020275	atp-4	4798.91	4965.8	13659.8	3631.65	0.256929	-1.96056	anti
WBGene00008313	C54G4.3	22.6833	2.46503	49.4848	1.38246	0.257079	-1.95972
WBGene00000685	col-111	304.433	181.179	255.16	39.1128	0.257567	-1.95698
WBGene00003080	lsm-6	601.471	596.537	1955.93	499.973	0.257734	-1.95605
WBGene00004467	rpn-11	6091.88	14828.4	8953.85	5629.74	0.258307	-1.95284	pro
WBGene00004014	phb-1	3958.77	5477.29	10938.5	3910.74	0.258403	-1.95231	pro
WBGene00017438	F13H8.5	79.7793	30.8128	174.964	17.4935	0.258873	-1.94968
WBGene00006730	uev-1	3073.76	5187.65	6575.52	2876.92	0.259237	-1.94766
WBGene00189958	F45H11.8	558.499	1066.12	685.693	339.355	0.259262	-1.94752
WBGene00000717	col-144	946.692	104.764	1971.66	56.6328	0.259559	-1.94587
WBGene00004972	spe-26	17.4149	13.5576	43.235	8.74436	0.259795	-1.94456	anti
WBGene00007684	C18E9.4	1829.52	1747.7	5456.59	1354.9	0.25993	-1.9438	anti
WBGene00017853	F27C1.3	22.6206	1.23251	32.3982	0.459216	0.260141	-1.94264
WBGene00013236	Y56A3A.18	1334.17	2163.06	2125.54	896.57	0.26017	-1.94247
WBGene00009662	F43G6.10	321.512	880.015	563.111	401.467	0.260473	-1.94079
WBGene00012605	Y38F1A.1	105.849	171.319	222.544	93.904	0.260704	-1.93951
WBGene00000263	F23H11.5	7111.58	8493.25	19647.1	6120.8	0.260857	-1.93867
WBGene00003385	moc-2	159.802	310.593	287.619	145.935	0.261055	-1.93757
WBGene00012553	cco-2	10295.7	13401.1	24174.2	8216.55	0.261127	-1.93717	anti
WBGene00012166	nuo-6	2191.76	2275.22	7409.9	2010.6	0.261387	-1.93574	anti
WBGene00023450	T12D8.10	941.583	987.243	1526.59	418.845	0.261677	-1.93414
WBGene00018934	F56B3.11	2185.35	2547.61	2962.92	905.428	0.262134	-1.93162
WBGene00022273	Y73E7A.6	873.966	1390.28	1108	463.098	0.262741	-1.92828
WBGene00003077	lsm-3	763.453	965.058	1721.11	571.781	0.262815	-1.92788
WBGene00010556	rack-1	36842.1	48754.5	51110.3	17778	0.262847	-1.9277	anti
WBGene00004420	rpl-9	15732.4	19180.4	50793.9	16283.1	0.262945	-1.92717	anti
WBGene00015755	C14B9.10	4301.42	4417.33	6671.63	1801.83	0.262986	-1.92694
WBGene00001168	eef-1A.1	124059	199203	193200	81603.7	0.263048	-1.9266	anti
WBGene00007342	C05D12.5	11.6237	8.6276	28.2669	5.52745	0.263451	-1.92439
WBGene00012296	spe-46	54.9211	6.16257	108.788	3.21933	0.263732	-1.92286
WBGene00008173	C48B4.10	512.173	497.935	821.821	210.863	0.263916	-1.92185
WBGene00006058	sst-20	25.4222	2.46503	53.991	1.38246	0.264073	-1.92099
WBGene00020549	nmt-1	1913.44	4474.02	2856.52	1765.97	0.2644	-1.9192
WBGene00021199	Y17G9B.2	63.1349	20.9527	57.6714	5.06341	0.264553	-1.91837
WBGene00004433	rpl-21	25048.9	27890.6	64697.7	19063.9	0.264638	-1.91791
WBGene00020636	T20H4.5	1774.5	2706.6	5723.38	2310.41	0.26466	-1.91779	anti
WBGene00018765	mpc-2	1466.63	2330.68	2525.7	1062.84	0.264803	-1.91701
WBGene00008414	D2030.4	1994.85	2069.39	6930.71	1905	0.264963	-1.91614	anti
WBGene00004431	rpl-19	22257.6	37424	72501.3	32321.6	0.26514	-1.91517	anti
WBGene00004436	rpl-24.1	21612.6	26162.6	69866.8	22459	0.265549	-1.91295
WBGene00013107	Y51H4A.13	93.3457	299.501	73.9143	63.0619	0.26591	-1.91099
WBGene00019236	H23N18.5	68.5728	14.7902	682.324	39.1441	0.265984	-1.91059
WBGene00003947	pbs-1	8008.51	20293.3	11743.5	7921.07	0.266186	-1.90949
WBGene00008262	ril-1	6268.12	6279.66	13854.1	3695.63	0.266264	-1.90907	anti
WBGene00194642	C25H3.17	266.336	285.943	331.635	94.8513	0.2664	-1.90834
WBGene00018151	F37C12.3	1815.79	1746.47	5088.63	1304.01	0.266429	-1.90818
WBGene00012371	W09G3.8	395.728	526.283	734.909	260.561	0.266596	-1.90727
WBGene00004412	rpl-1	31417.2	32529.7	58276.4	16105.6	0.266914	-1.90555	anti
WBGene00013406	Y63D3A.7	855.614	909.595	3490.24	990.746	0.267016	-1.905
WBGene00012637	Y38H8A.3	120.505	51.7656	377.098	43.2578	0.267039	-1.90488
WBGene00011175	R09E10.5	22.8713	3.69754	74.5516	3.22414	0.267507	-1.90235
WBGene00004989	spp-4	546.915	350.034	1120.26	191.919	0.267675	-1.90145
WBGene00007126	dhcr-7	23.9582	161.459	32.6541	58.9337	0.267805	-1.90075
WBGene00004423	rpl-11.2	8627.76	6283.35	8670.46	1691.95	0.267949	-1.89997
WBGene00021204	fbxb-77	22.8918	17.2552	25.0421	5.06823	0.268502	-1.897
WBGene00020140	ant-1.4	129.85	11.0926	240.649	5.52022	0.268522	-1.89689
WBGene00004428	rpl-16	14886.6	18268.3	47767.1	15751.4	0.268712	-1.89587
WBGene00001958	hlh-14	42.3564	18.4877	94.181	11.0573	0.268981	-1.89442
WBGene00194649	Y57G11C.1130	39.9719	35.7429	28.7044	6.90509	0.26902	-1.89421
WBGene00003831	nuo-1	7237.54	13552.7	14230.6	7186.96	0.269703	-1.89056	anti
WBGene00006572	tin-9.1	1383.52	1195.54	1613.17	377.02	0.270462	-1.8865
WBGene00015097	B0273.1	14.8855	23.4178	68.1401	28.9956	0.270489	-1.88636
WBGene00016393	C34B2.8	4290.29	4512.23	9626.12	2741.12	0.270752	-1.88496
WBGene00015917	C17G10.3	26.4886	8.6276	36.4667	3.22414	0.271448	-1.88125
WBGene00003061	lpd-5	1023.24	1527.08	4198.65	1701.19	0.271491	-1.88103	anti
WBGene00019061	F58F12.1	7833.41	7862.2	16256.3	4430.08	0.271517	-1.88089
WBGene00219912	F22H10.10	55.5067	282.246	62.0025	85.6044	0.271522	-1.88086
WBGene00195146	F54D5.17	44.9269	32.0454	38.004	7.36913	0.271849	-1.87912
WBGene00010689	K08H2.2	21.6795	18.4877	43.6346	10.1244	0.272086	-1.87786
WBGene00018561	gadr-3	25.2332	38.2079	34.6289	14.2718	0.272182	-1.87736
WBGene00009202	aptf-4	56.6553	12.3251	85.5816	5.06823	0.272223	-1.87714
WBGene00013622	clec-238	37.0449	43.138	17.4053	5.52263	0.272479	-1.87578
WBGene00004493	rps-24	17682.4	18921.5	46906.4	13700.1	0.272946	-1.87331
WBGene00004425	rpl-13	30019.6	43420.2	91152.9	36058.6	0.273497	-1.8704
WBGene00022287	Y75B7AR.1	48.1055	3.69754	219.018	4.6042	0.273499	-1.87039
WBGene00016118	C25H3.9	5342.87	6365.93	12644.3	4127.07	0.273943	-1.86805
WBGene00009219	dpm-3	882.524	1145.01	888.092	315.703	0.273994	-1.86779
WBGene00022621	ZC477.7	38.9691	2.46503	132.53	2.30089	0.274461	-1.86533
WBGene00022089	Y69A2AR.18	11474.4	16794.2	20009.6	8042.92	0.274629	-1.86444
WBGene00009356	F33A8.10	12.2719	17.2552	20.2486	7.82352	0.274789	-1.8636
WBGene00219266	mir-4938	47.4552	75.1833	14.7865	6.44347	0.275054	-1.86221
WBGene00013094	Y51H1A.3	3862.11	4451.84	8909.41	2827.05	0.275277	-1.86105
WBGene00021646	Y47G6A.21	500.858	934.245	938.564	482.402	0.275549	-1.85962
WBGene00008768	F13G3.10	2033.13	2640.04	2879.95	1032.12	0.275993	-1.85729
WBGene00001877	his-3	21.8676	25.8828	50.7281	16.5727	0.276016	-1.85718
WBGene00044641	T01D1.8	10.4114	8.6276	24.1736	5.53226	0.276172	-1.85636
WBGene00012830	mrps-28	792.45	1195.54	1284.27	535.791	0.276533	-1.85448
WBGene00001039	dnj-21	734.83	1050.1	919.59	363.681	0.276746	-1.85336	pro
WBGene00011247	mrpl-49	443.534	533.678	985.049	328.172	0.27688	-1.85267
WBGene00018961	mrps-16	1002.57	1209.1	1771.32	591.496	0.276892	-1.85261
WBGene00003989	pfn-1	4374.57	6066.43	16607.2	6380.29	0.277043	-1.85182
WBGene00022517	ZC123.1	109.046	117.089	162.366	48.3477	0.277316	-1.85039
WBGene00001716	grl-7	83.5415	20.9527	364.141	25.3315	0.277366	-1.85013
WBGene00044482	F29B9.12	9.28228	22.1852	13.8866	9.20599	0.277374	-1.8501
WBGene00005018	sqt-3	1927.82	894.805	7563.14	975.022	0.277747	-1.84816
WBGene00020353	T08B6.4	88.3085	81.3459	158.297	40.5338	0.277978	-1.84696
WBGene00044024	C35A5.11	27.6794	4.93005	158.253	7.84038	0.278158	-1.84602
WBGene00001242	elo-4	25.338	36.9754	49.8844	20.2585	0.278293	-1.84533
WBGene00000881	cyn-5	7912.5	11402	22617.4	9072.28	0.278361	-1.84497
WBGene00011015	R04F11.2	7392.51	6200.78	19074.2	4454.74	0.278434	-1.84459
WBGene00017737	F23C8.8	69.8056	118.321	61.4213	28.9908	0.278464	-1.84444
WBGene00006728	ubq-2	22889.4	27490	52446.8	17542.7	0.278507	-1.84422
WBGene00006434	prdx-2	6313.85	10258.2	20711.8	9386.29	0.278932	-1.84202	pro
WBGene00016106	C25F6.7	16.4318	6.16257	105.5	11.0404	0.279033	-1.84149
WBGene00020181	T02H6.11	5872.04	6819.5	21679.9	7027.78	0.279124	-1.84102	anti
WBGene00014226	ZK1098.11	196.18	281.013	620.316	248.177	0.279304	-1.84009
WBGene00013290	Y57G11A.2	415.016	16.0227	681.769	7.35949	0.279602	-1.83855
WBGene00044388	C27D6.11	45.9316	1.23251	61.0779	0.459216	0.28019	-1.83552
WBGene00003078	lsm-4	1012.54	1594.87	2186.22	965.225	0.280299	-1.83496
WBGene00044777	T02B11.9	31.6943	1.23251	42.3351	0.461624	0.2804	-1.83444
WBGene00004439	rpl-25.2	11340.6	9189.62	41531.1	9442.71	0.280583	-1.8335
WBGene00000230	atp-3	5375.59	6702.41	11594.2	4057.03	0.280648	-1.83316	anti
WBGene00003225	mev-1	1488.65	2548.84	5356.19	2574.58	0.280738	-1.8327	pro
WBGene00004474	rps-5	47647.3	50159.6	103535	30610.6	0.280846	-1.83215	anti
WBGene00017851	F27C1.1	143.628	9.86011	119.337	2.30089	0.280853	-1.83211
WBGene00004416	rpl-5	28954.5	48516.7	71511.5	33696.5	0.281212	-1.83027
WBGene00001234	eif-6	3823.85	7824	4185.15	2410.1	0.281447	-1.82907
WBGene00004904	snf-5	197.607	49.3005	222.512	15.6422	0.281771	-1.82741
WBGene00003079	lsm-5	845.716	1172.12	1479.74	578.203	0.281934	-1.82657
WBGene00044180	C47E8.11	21.1987	9.86011	24.5236	3.21692	0.282022	-1.82612
WBGene00012671	Y39B6A.9	27.2818	167.622	28.1232	48.7997	0.282419	-1.82409
WBGene00000869	cyc-1	6643.39	10427.1	12230.2	5421.44	0.282429	-1.82404	anti
WBGene00006556	tbx-37	22.9124	9.86011	56.8524	6.90991	0.282431	-1.82403
WBGene00022162	Y71G12B.27	33.9104	3.69754	74.7086	2.30089	0.282453	-1.82392
WBGene00019496	frpr-14	14.8013	70.2533	10.9805	14.7262	0.282556	-1.82339
WBGene00021486	lbp-9	8132.34	9145.25	31981.5	10167.4	0.282703	-1.82264	pro
WBGene00019900	vdac-1	8006.49	13941	19299.3	9507.73	0.282934	-1.82146
WBGene00004154	pqn-72	75.262	128.181	63.9526	30.859	0.283318	-1.81951
WBGene00010812	mrpl-35	346.16	346.336	1028.04	291.817	0.283713	-1.8175
WBGene00018115	F36H9.7	12.5853	29.5803	33.0917	22.0929	0.28405	-1.81578
WBGene00016509	adss-1	7596.12	16036.2	8243.12	4952.69	0.284603	-1.81298
WBGene00006545	tbx-8	36.2086	29.5803	69.2578	16.1207	0.284921	-1.81137
WBGene00011777	T14G10.8	230.386	72.7183	137.811	12.4253	0.285652	-1.80767
WBGene00015185	mrpl-41	761.631	786.344	1890.09	557.824	0.285856	-1.80664
WBGene00003927	pas-6	3390.42	6492.88	8993.86	4924.61	0.285918	-1.80632
WBGene00000457	ceh-36	18.8152	7.39508	65.4832	7.35949	0.285946	-1.80618
WBGene00012094	T27E9.2	3053.68	2227.15	7086.2	1478.13	0.286003	-1.8059	anti
WBGene00012549	Y37D8A.8	17.9584	4.93005	35.1607	2.76252	0.286197	-1.80492
WBGene00020377	T09B4.3	12.0212	9.86011	23.5362	5.52745	0.286323	-1.80429
WBGene00008541	F07A5.2	70.1415	6.16257	146.392	3.68336	0.286378	-1.80401
WBGene00016403	grsp-3	29.7074	32.0454	101.288	31.3061	0.286531	-1.80324
WBGene00013375	srsx-25	15.8883	52.9981	11.068	10.5957	0.286997	-1.80089
WBGene00002393	lpr-1	37.4004	56.6956	38.0601	16.5631	0.287076	-1.8005
WBGene00004415	rpl-4	44969.5	90545.4	80684.6	46697	0.287442	-1.79866	anti
WBGene00014039	ZK662.2	85.8839	7.39508	315.344	7.82112	0.28804	-1.79566
WBGene00010082	F55A11.11	40.9345	12.3251	58.4343	5.06823	0.288062	-1.79555
WBGene00013055	Y50E8A.12	45.5751	22.1852	39.3976	5.52504	0.288091	-1.79541
WBGene00016048	C24B9.3	2114.42	4390.21	4082.93	2445.94	0.288523	-1.79324
WBGene00003065	lpd-9	3047.28	3287.11	6520.35	2029.66	0.288569	-1.79301	anti
WBGene00004417	rpl-6	15317.1	20564.5	34812.9	13489.7	0.288617	-1.79277
WBGene00021335	spp-23	322.783	878.782	1543.43	1214.99	0.289145	-1.79014
WBGene00004477	rps-8	30195.5	30652.6	74950.7	22006.9	0.28924	-1.78966	anti
WBGene00010303	cri-3	4912.77	5447.71	7654.57	2456.44	0.2894	-1.78886
WBGene00015089	B0252.5	17.2269	3.69754	66.6276	4.14498	0.289843	-1.78665
WBGene00016040	C24A11.1	33.2826	7.39508	92.8635	5.98425	0.290028	-1.78574
WBGene00004914	snr-1	5628.28	6961.24	9488.9	3403.96	0.29004	-1.78568
WBGene00021441	Y39A3CL.3	1394.61	1289.21	2580.97	693.849	0.290811	-1.78185
WBGene00017925	F29B9.11	3996.06	4290.38	13437.5	4196.71	0.290889	-1.78146
WBGene00044322	tag-280	412.843	548.469	419.041	162.027	0.291048	-1.78067
WBGene00044026	cisd-1	2240.3	3462.13	5203.91	2344.36	0.291513	-1.77837
WBGene00013200	Y54E5A.5	1703.58	1794.54	3579.91	1099.32	0.291515	-1.77836
WBGene00044323	tag-281	271.501	262.525	350.914	98.9409	0.291591	-1.77798
WBGene00015890	C17C3.5	4.6622	55.4631	5.95587	20.7249	0.292505	-1.77347
WBGene00018259	F41B4.3	55.8807	154.064	112.98	91.1511	0.292631	-1.77284
WBGene00194855	Y75B8A.44	28.0349	33.2779	37.1041	12.8942	0.292762	-1.7722
WBGene00003951	pbs-5	7215.48	11409.4	16866.1	7814.84	0.293027	-1.77089	pro
WBGene00004470	rps-1	31484	38014.4	71195.6	25192.4	0.293061	-1.77073
WBGene00013238	trap-4	6659.71	8763.17	12100.8	4675.22	0.293618	-1.76799
WBGene00010896	M28.5	15215.8	12121.8	17618.1	4121.39	0.293638	-1.76789
WBGene00022032	Y65B4A.9	46.4956	32.0454	36.3792	7.37153	0.294003	-1.7661
WBGene00000723	col-150	91.065	35.7429	195.332	22.5738	0.294438	-1.76396
WBGene00022127	yop-1	6433.27	13881.8	9680.8	6157.11	0.294748	-1.76244
WBGene00021796	Y52E8A.3	8.69669	32.0454	35.9978	39.1176	0.294907	-1.76167
WBGene00010597	K06A4.7	1764.96	5472.36	4922.34	4508.14	0.295384	-1.75934
WBGene00006433	sdhb-1	2216.51	5016.33	4171.07	2792.86	0.295859	-1.75702
WBGene00021427	Y38F2AR.9	5372.85	4820.36	16370.7	4357.17	0.296663	-1.7531
WBGene00014813	M176.9	22.7254	1.23251	28.6483	0.461624	0.297104	-1.75096
WBGene00021428	Y38F2AR.10	28.4324	16.0227	32.9794	5.52986	0.297543	-1.74883
WBGene00000695	col-121	69.0937	65.3232	299.493	84.2725	0.297626	-1.74843
WBGene00021420	trap-3	6940.76	11069.2	11531.7	5477.58	0.297841	-1.74739
WBGene00021347	rpb-10	1707.96	2292.48	2307.83	922.631	0.29785	-1.74734
WBGene00011906	hsp-12.1	43.7361	23.4178	320.468	51.1126	0.297878	-1.74721
WBGene00016607	C43E11.9	948.382	968.756	1500.28	456.561	0.297916	-1.74702
WBGene00003920	par-5	13194.1	18288	48013.3	19836.1	0.298064	-1.74631	pro
WBGene00000608	col-19	14543	7237.32	23234.2	3449.75	0.298358	-1.74488
WBGene00007122	B0250.5	1536.74	1914.09	3636.94	1354.94	0.299104	-1.74128	anti
WBGene00010900	M28.9	66.8385	2.46503	83.2519	0.918431	0.299128	-1.74116
WBGene00019430	K06A5.2	181.927	16.0227	262.098	6.9075	0.29924	-1.74062
WBGene00019240	H24K24.3	3432.81	9275.9	5099.77	4126.94	0.299482	-1.73946
WBGene00020833	T26C12.3	100.577	162.692	153.827	74.588	0.299758	-1.73813
WBGene00016452	C35D10.17	463.121	398.102	498.162	128.482	0.300036	-1.73679
WBGene00001880	his-6	12.4599	33.2779	20.6862	16.5799	0.300097	-1.7365
WBGene00000392	cdd-2	1043.92	1262.09	1511.27	548.649	0.300282	-1.73561
WBGene00022053	cisd-3.2	1809.84	1942.44	4920.99	1586.09	0.300309	-1.73548
WBGene00017360	F10E9.11	442.744	608.862	380.032	157.459	0.301287	-1.73079
WBGene00007642	C17E4.2	27.9927	12.3251	65.9455	8.75159	0.301408	-1.73021
WBGene00044620	bus-4	80.3012	41.9055	122.811	19.3256	0.301541	-1.72957	pro
WBGene00007192	B0491.5	4536.34	6190.92	7692.61	3166.97	0.301663	-1.72899	anti
WBGene00006509	tag-164	61.1932	19.7202	118.381	11.5141	0.301814	-1.72827
WBGene00022467	Y119C1B.1	31.3594	8.6276	38.7041	3.21451	0.301881	-1.72795
WBGene00001156	ech-7	637.165	1543.11	2972.15	2173.04	0.301894	-1.72789
WBGene00194912	ZK856.18	19.9238	8.6276	21.1238	2.76734	0.302532	-1.72484
WBGene00017481	F15B10.3	176.277	105.996	548.995	99.8906	0.302595	-1.72454
WBGene00077728	T23G11.11	70.9542	65.3232	137.048	38.1992	0.302756	-1.72377
WBGene00007600	C15C6.1	37.088	32.0454	150.966	39.5817	0.303448	-1.72048
WBGene00020435	T11F8.4	11.7911	23.4178	19.0615	11.5021	0.303829	-1.71867
WBGene00022583	mrps-18A	871.504	1316.32	1351.67	621.596	0.30447	-1.71563
WBGene00008860	romo-1	1810.49	1752.63	3347.76	987.339	0.304661	-1.71472
WBGene00206374	K10G6.9	20.947	39.4404	16.8488	9.66761	0.304741	-1.71434
WBGene00013437	Y66D12A.11	36.8363	27.1153	34.8667	7.82834	0.305014	-1.71305
WBGene00022778	ZK616.8	28.2444	1.23251	34.4919	0.459216	0.305099	-1.71265
WBGene00004444	rpl-30	10958.3	10257	25787.6	7369.83	0.30533	-1.71156	anti
WBGene00021154	Y4C6A.4	17.6656	9.86011	45.91	7.83075	0.305593	-1.71032
WBGene00003595	ngn-1	39.7006	8.6276	69.3701	4.60902	0.305734	-1.70965
WBGene00044638	F23A7.8	439.393	356.196	300.749	74.588	0.305934	-1.70871
WBGene00017297	F09E10.7	17.6029	27.1153	150.479	70.9287	0.305997	-1.70841
WBGene00011735	hip-1	3081.16	11724.9	6526.33	7610.46	0.306441	-1.70632
WBGene00007224	C01G6.2	46.9549	16.0227	30.742	3.22173	0.307116	-1.70314
WBGene00020973	W03B1.3	28.4951	3.69754	23.0986	0.92084	0.307224	-1.70264
WBGene00021829	mrpl-17	671.514	536.143	1290.2	316.615	0.307361	-1.70199
WBGene00008959	F19H6.4	576.597	1179.52	1430.07	899.287	0.307405	-1.70179
WBGene00007823	C30H6.5	13.6311	1.23251	33.1231	0.92084	0.307463	-1.70151
WBGene00021288	clec-123	90.0232	8.6276	124.712	3.67854	0.307774	-1.70005
WBGene00009156	clec-196	99.4072	40.6729	511.716	64.4395	0.307776	-1.70005
WBGene00002162	isp-1	6497.5	7985.46	11343.8	4300.93	0.308496	-1.69667	anti
WBGene00009880	F49C12.11	7059.57	8054.48	14598.3	5140.19	0.308615	-1.69612
WBGene00011334	mrps-14	1264.5	1575.15	1957.62	752.737	0.308683	-1.6958
WBGene00004488	rps-19	25558	23803.5	54667.1	15729.9	0.308948	-1.69456
WBGene00006726	ubl-5	423.194	624.884	1157.74	528.504	0.309156	-1.69359
WBGene00020588	T19H12.2	20886.9	38808.2	19513.3	11210.3	0.309198	-1.6934
WBGene00235094	K08D9.9	191.015	316.756	590.348	302.865	0.309373	-1.69258
WBGene00011171	R09E10.1	13.8191	9.86011	20.8612	4.60661	0.309485	-1.69206
WBGene00007185	nlp-36	2177.14	3746.84	2366.58	1260.6	0.309512	-1.69193
WBGene00020937	W02D3.12	244.136	316.756	350.777	140.881	0.309548	-1.69176
WBGene00004424	rpl-12	21419.7	13408.5	55263.8	10722.2	0.309937	-1.68996
WBGene00009576	F40F8.3	249.698	329.081	368.382	150.522	0.310038	-1.68948
WBGene00012684	Y39B6A.25	27.4708	17.2552	21.2113	4.14257	0.310924	-1.68537
WBGene00001682	gpc-2	935.834	1469.16	2734.63	1341.01	0.312366	-1.67869
WBGene00206532	F11A6.15	29.2893	38.2079	19.2051	7.82593	0.312374	-1.67865
WBGene00007625	C16C10.4	2132.27	3713.56	2944.48	1603.25	0.31264	-1.67743
WBGene00044725	R11G1.7	34.3059	32.0454	107.174	31.3206	0.312855	-1.67643
WBGene00012602	Y38E10A.24	1980.66	1677.45	2895	767.795	0.313153	-1.67506
WBGene00018134	F37A4.4	25.6524	4.93005	30.5984	1.84168	0.313178	-1.67495
WBGene00006708	ubc-13	1822.76	2299.87	4151.56	1640.76	0.313226	-1.67472	pro
WBGene00016587	C42C1.9	48.8781	27.1153	68.9144	11.9757	0.313251	-1.67461
WBGene00000660	col-85	16.3064	55.4631	13.7991	14.7069	0.313348	-1.67416
WBGene00006439	ant-1.1	59411.7	56054.7	66738.7	19732.4	0.313372	-1.67405	anti
WBGene00004475	rps-6	17127.8	19385	44332.5	15726.4	0.313433	-1.67377	anti
WBGene00008134	C47B2.9	559.12	669.255	806.373	302.997	0.313918	-1.67154
WBGene00019800	mtss-1	695.41	640.907	1791.7	518.899	0.314242	-1.67005
WBGene00020417	nuo-2	1935.29	2310.96	5215.72	1958.88	0.314519	-1.66878	anti
WBGene00000439	ceh-16	26.5709	12.3251	59.9021	8.74677	0.314789	-1.66754
WBGene00016491	acdh-5	45.8895	13.5576	49.4534	4.60179	0.314963	-1.66675
WBGene00021093	W08F4.3	4321.86	7540.52	5842.33	3212.46	0.315153	-1.66588
WBGene00009643	F42G4.6	19.3382	14.7902	34.373	8.28515	0.315156	-1.66586
WBGene00018046	F35D11.5	282.667	278.548	839.242	260.989	0.315581	-1.66392
WBGene00009739	F45H10.2	2798.95	2365.19	6806.5	1815.35	0.315621	-1.66373	anti
WBGene00021133	tomm-22	1025.07	757.996	2100.11	490.235	0.31568	-1.66347	pro
WBGene00007355	rpb-6	4387.96	6630.92	4822.43	2305.09	0.316308	-1.6606
WBGene00011195	sao-1	2638.07	5600.54	5016.18	3369	0.316362	-1.66035
WBGene00002045	icd-1	9823.09	5997.41	40336.1	7792.65	0.316429	-1.66005
WBGene00044724	R02E4.3	77.3527	27.1153	274.028	30.3973	0.316447	-1.65996
WBGene00008971	F20C5.6	36.4603	61.6257	99.0372	52.9832	0.316518	-1.65964
WBGene00000749	col-176	46.3703	22.1852	133.717	20.2512	0.316548	-1.6595
WBGene00022099	Y69A2AR.28	1392.16	2290.01	3643.37	1898.04	0.316702	-1.6588
WBGene00006715	ubc-20	2133.18	3990.88	5151.97	3055.69	0.317026	-1.65733
WBGene00013007	Y48E1B.8	243.239	28.3478	809.18	29.9213	0.317284	-1.65615
WBGene00003762	nlp-24	753.367	242.805	3740.44	382.682	0.317442	-1.65544
WBGene00004397	rol-6	190.227	7.39508	335.418	4.14017	0.317512	-1.65512
WBGene00016054	C24D10.2	52.3085	2.46503	215.313	3.22173	0.317519	-1.65509
WBGene00015905	C17E7.12	471.188	757.996	621.839	317.649	0.317538	-1.655
WBGene00014871	Y37H9A.5	75.638	281.013	43.6346	51.5429	0.317945	-1.65315
WBGene00021279	Y23H5B.8	16.4112	7.39508	54.615	7.82593	0.317996	-1.65292
WBGene00000804	csc-1	6024.45	11039.6	6244.24	3648.31	0.318842	-1.64909
WBGene00044413	B0205.12	269.745	208.295	381.113	93.8823	0.319011	-1.64832
WBGene00001778	gst-30	15.7003	23.4178	30.9732	14.7527	0.319335	-1.64686
WBGene00009292	F31D4.5	15.0941	36.9754	31.7856	24.8723	0.319433	-1.64641
WBGene00019178	scl-12	0.898948	54.2306	5.78084	111.4	0.319436	-1.6464
WBGene00014061	ZK673.5	32.9056	9.86011	19.2298	1.84409	0.320033	-1.64371
WBGene00012376	nduf-7	2567.8	2550.07	7206.61	2291.02	0.320117	-1.64333
WBGene00008920	eef-1G	39480	35286.9	38271.7	10958.2	0.320352	-1.64227
WBGene00011291	R102.4	415.836	1307.7	1325.39	1336.95	0.320764	-1.64042
WBGene00077526	C25A1.16	3921.21	3001.17	6212.1	1525.09	0.320765	-1.64041
WBGene00004387	rnp-4	4289.94	5647.38	6511.67	2750.23	0.320833	-1.6401
WBGene00013310	Y57G11C.14	39.303	46.8355	63.6587	24.4155	0.321854	-1.63552
WBGene00021087	W08E12.6	23.6233	107.229	11.9679	17.4887	0.321937	-1.63515
WBGene00020986	W03D8.3	32.4679	13.5576	51.3407	6.9075	0.322203	-1.63396
WBGene00017453	F14D2.5	72.6463	69.0208	73.6137	22.5449	0.322347	-1.63331
WBGene00004449	rpl-35	17982.3	23553.3	48441.7	20453.2	0.322356	-1.63327
WBGene00007223	C01F6.9	1532.25	1228.82	3235.15	836.372	0.322364	-1.63324
WBGene00017673	icmt-1	31.8823	97.3686	44.3975	43.7266	0.322492	-1.63266
WBGene00015205	moa-2	1082.33	1260.86	1459.2	548.637	0.322745	-1.63153
WBGene00022380	Y94H6A.8	1993.6	2196.34	5216.44	1857.43	0.323204	-1.62948
WBGene00003923	pas-2	2857.58	3518.83	10777.4	4291.38	0.323357	-1.6288
WBGene00001755	gst-7	2670.72	4075.92	6548.42	3234.62	0.32366	-1.62745
WBGene00004915	snr-2	6154.37	7086.95	13768.2	5133.35	0.323778	-1.62692
WBGene00012645	mrpl-22	362.319	421.52	1345.05	506.839	0.323896	-1.6264
WBGene00010691	K08H2.4	35.9579	24.6503	105.743	23.4802	0.32391	-1.62633
WBGene00021401	prdx-6	535.497	1143.77	1411.68	977.169	0.324078	-1.62559
WBGene00185067	Y54G11A.17	800.033	1071.05	1383.64	600.363	0.324107	-1.62546
WBGene00012354	W09C5.8	5193.05	8722.5	15639.9	8525.48	0.324539	-1.62353
WBGene00020052	R13A5.10	40.4948	27.1153	180.083	39.1369	0.324562	-1.62343
WBGene00011104	cut-5	17.3101	36.9754	54.4152	37.7472	0.324752	-1.62259
WBGene00022140	Y71G12A.4	99.4915	300.733	93.2944	91.6247	0.324909	-1.62189
WBGene00007425	C08B6.4	24.5438	8.6276	52.3843	5.98666	0.325115	-1.62098
WBGene00000214	asp-1	58544.9	66309.2	49037.4	18068.1	0.325312	-1.6201
WBGene00007385	atp-5	8757.62	9945.15	22832.4	8436.39	0.325372	-1.61984	anti
WBGene00021117	clec-126	17.9163	45.603	21.6736	17.9504	0.325384	-1.61979
WBGene00010973	rip-1	56.6533	125.716	54.1213	39.1273	0.325795	-1.61796
WBGene00003925	pas-4	2298.96	3907.07	8048.39	4459.41	0.326024	-1.61695
WBGene00018640	F49E10.2	14.1325	2.46503	24.2611	1.38006	0.326125	-1.61651
WBGene00021650	Y47G6A.26	38.3003	2.46503	65.8152	1.38246	0.326368	-1.61543
WBGene00003033	lin-48	3.95126	40.6729	4.79343	16.1039	0.326373	-1.61541
WBGene00013804	Y116A8C.27	444.228	597.769	852.168	374.296	0.326409	-1.61525
WBGene00001076	dpy-17	1967.74	1645.41	3498.16	955.172	0.32654	-1.61467
WBGene00004918	snr-5	2373.61	2217.29	4983.87	1521	0.326701	-1.61396
WBGene00007601	C15C6.2	757.988	70.2533	319.076	9.66279	0.326741	-1.61378
WBGene00013352	lon-8	143.289	92.4385	583.047	122.933	0.326834	-1.61337
WBGene00021959	Y57E12AL.6	2390.74	3735.75	6053.65	3092.56	0.32693	-1.61294
WBGene00000727	col-154	254.117	45.603	737.125	43.265	0.327066	-1.61235
WBGene00012658	Y39A1A.21	687.356	634.745	1161.89	351.217	0.327337	-1.61115
WBGene00020216	trap-2	1530.35	1679.92	7180.49	2580.47	0.327376	-1.61098
WBGene00044324	ufm-1	2560.23	3569.36	3129.03	1428.79	0.327527	-1.61031
WBGene00006881	vab-15	15.9304	20.9527	36.3726	15.6711	0.327576	-1.6101
WBGene00009982	F53F1.4	1549.65	388.242	5508.07	452.142	0.327647	-1.60979
WBGene00018219	F40A3.4	16.4112	23.4178	18.7114	8.75159	0.327775	-1.60922
WBGene00044466	Y48A5A.3	260.818	281.013	617.759	218.169	0.327782	-1.60919
WBGene00044347	Y71G12B.30	99.9743	290.873	105.269	100.393	0.327785	-1.60918
WBGene00014086	ZK809.3	3139.76	2887.78	4598.98	1386.98	0.327901	-1.60867	anti
WBGene00016209	C29E4.12	502.76	431.38	795.242	223.752	0.32792	-1.60858
WBGene00015326	ivd-1	3966.32	7469.03	5696.34	3517.64	0.327929	-1.60855
WBGene00011641	T09A5.15	326.171	322.919	558.084	181.36	0.328242	-1.60717
WBGene00010035	F54C8.1	30.5652	7.39508	115.85	9.20599	0.328443	-1.60629
WBGene00009918	gcsh-2	1702.4	1672.52	3080.55	994.317	0.328538	-1.60587
WBGene00021286	tald-1	2027.12	2609.23	5021.16	2124.11	0.328655	-1.60536	anti
WBGene00016746	C48B6.10	1988.76	1711.96	2769.26	783.582	0.328706	-1.60513
WBGene00013210	Y54G9A.7	1451.12	2240.71	1901.98	965.737	0.328829	-1.60459	anti
WBGene00014238	ZK1225.4	12.7322	1.23251	28.9984	0.923248	0.328894	-1.60431
WBGene00019007	ucr-11	1905.27	1548.04	4691.09	1254.05	0.329015	-1.60377
WBGene00010234	ttr-50	1187.08	897.27	3966.49	986.433	0.329018	-1.60376
WBGene00019322	ahcy-1	25961.9	31946.8	34944.3	14152.2	0.329122	-1.60331
WBGene00009863	F49B2.3	22.6412	11.0926	28.498	4.59938	0.329419	-1.602
WBGene00020738	T23F2.5	628.856	778.949	2723.51	1111.88	0.329588	-1.60126
WBGene00018203	F39F10.3	87.5319	198.435	147.69	110.431	0.329829	-1.60021
WBGene00021647	Y47G6A.22	1003.5	1879.58	2134.95	1320.93	0.330327	-1.59803
WBGene00002264	lec-1	5871.17	18469.2	13885.6	14430.4	0.330361	-1.59788
WBGene00013894	ZC434.8	2765.21	6653.11	6520.37	5194.82	0.331132	-1.59452
WBGene00001429	fkb-4	25.2753	7.39508	109.331	10.5933	0.331163	-1.59439
WBGene00043952	ZC404.2	22.6833	6.16257	35.7105	3.21451	0.331332	-1.59365
WBGene00015184	djr-1.1	1130.88	1430.95	2680.15	1123.76	0.331367	-1.5935
WBGene00018784	F54A3.5	1447.33	1459.3	3445.02	1151.76	0.331586	-1.59254
WBGene00010779	K11H3.2	17.2475	14.7902	21.0363	5.98425	0.331737	-1.59189
WBGene00001303	emo-1	4866.17	4269.43	8395.07	2446.31	0.332127	-1.59019
WBGene00016398	C34D4.2	50.5517	2.46503	141.536	2.29608	0.332685	-1.58777
WBGene00015467	basl-1	71.8973	7.39508	53.7845	1.84168	0.33291	-1.5868
WBGene00044894	Y71F9AR.4	485.701	635.977	604.954	263.824	0.333058	-1.58616
WBGene00017413	F13A2.4	145.106	239.108	192.087	105.43	0.333087	-1.58603
WBGene00235267	Y77E11A.23	34.2021	72.7183	70.8512	50.1821	0.333128	-1.58585
WBGene00017713	F22E5.20	54.0201	99.8336	50.0841	30.8373	0.333162	-1.58571
WBGene00012345	W08E3.4	40.4527	17.2552	45.3287	6.44588	0.333377	-1.58477
WBGene00006952	wrt-6	85.5059	19.7202	155.647	11.9733	0.333548	-1.58403
WBGene00011056	R06B9.5	676.677	2466.26	624.394	759.49	0.333739	-1.58321
WBGene00019607	K10B2.4	817.287	1082.15	1335.41	590.686	0.334065	-1.5818
WBGene00021389	Y38A10A.2	17.6451	2.46503	29.4921	1.37765	0.334375	-1.58046
WBGene00006374	syx-4	1438.81	3119.49	1301.53	943.634	0.334403	-1.58034
WBGene00010830	M02G9.1	26.4465	16.0227	22.6924	4.6042	0.334893	-1.57823
WBGene00004820	skr-14	222.478	158.994	845.387	202.575	0.335302	-1.57647
WBGene00077697	F58E6.13	64.0565	13.5576	310.989	22.105	0.335833	-1.57418
WBGene00010712	K09B11.5	38.6558	55.4631	23.8863	11.5117	0.335893	-1.57392
WBGene00009051	nduf-6	912.264	1103.1	2926.74	1189.87	0.33622	-1.57252
WBGene00001071	dpy-9	105.954	133.111	186.283	78.7161	0.336349	-1.57197
WBGene00014178	ZK1010.4	33.3659	49.3005	14.8179	7.36431	0.336354	-1.57195
WBGene00010424	H36L18.2	705.394	576.816	414.808	114.189	0.336644	-1.5707
WBGene00023419	F53F4.16	665.514	443.705	701.312	157.411	0.336656	-1.57065
WBGene00043743	Y59E9AL.2	34.1189	2.46503	75.5143	1.83927	0.337124	-1.56865
WBGene00007409	C07B5.4	28.6204	80.1134	52.6716	49.7639	0.337528	-1.56692
WBGene00001879	his-5	6.9409	32.0454	18.6239	29.0245	0.337556	-1.5668
WBGene00007448	C08F8.6	24.6907	1.23251	54.7719	0.923248	0.337678	-1.56628
WBGene00017750	F23F1.10	338.13	525.051	406.286	213.142	0.337847	-1.56556
WBGene00195248	emc-5	431.082	891.107	635.163	443.85	0.33805	-1.56469
WBGene00008811	F14F7.4	13.7565	4.93005	30.3672	3.68095	0.338228	-1.56393
WBGene00013867	ZC373.2	2691.49	9609.91	19534.1	23602.4	0.338405	-1.56318
WBGene00220259	ZK418.13	32.2162	151.599	27.4545	43.7315	0.3385	-1.56277
WBGene00009459	F36A2.12	30.5858	6.16257	80.9517	5.52504	0.338741	-1.56175
WBGene00043995	F40F12.9	36.522	114.624	32.9166	35.0064	0.338853	-1.56127
WBGene00002196	kin-10	6053.15	9733.16	7853.55	4286.67	0.339454	-1.55871
WBGene00001719	grl-10	91.4636	104.764	119.611	46.5277	0.339608	-1.55806
WBGene00004414	rpl-3	40693.3	40675.4	81412.5	27664.5	0.339956	-1.55658	anti
WBGene00009416	F35E2.9	40.1403	19.7202	49.6285	8.28997	0.34001	-1.55635
WBGene00268212	D1065.6	270.543	213.225	115.143	30.8614	0.340076	-1.55607
WBGene00004233	ptr-19	34.1806	43.138	26.7857	11.5045	0.340316	-1.55505
WBGene00012946	Y47H9B.2	21.3867	23.4178	34.5167	12.8869	0.340973	-1.55227
WBGene00194691	ZK1098.12	12.8154	7.39508	21.0363	4.14017	0.341066	-1.55188
WBGene00006381	tac-1	6680.05	8203.61	8037.56	3367.04	0.341113	-1.55168
WBGene00007235	C01G10.8	3241.52	3357.37	9027	3189.84	0.341173	-1.55143
WBGene00019514	K08B4.2	12.3551	9.86011	62.521	17.0319	0.341353	-1.55066
WBGene00004302	ran-1	15465.9	23696.3	17777.7	9302.36	0.341517	-1.54997
WBGene00004988	spp-3	1998.92	2726.32	5280.75	2460.56	0.34163	-1.54949
WBGene00000229	atp-2	31684.5	33026.4	46112.9	16423.2	0.341682	-1.54928	anti
WBGene00020112	pfd-5	1269.46	1029.15	2783.83	771.127	0.341684	-1.54927
WBGene00011759	mrps-18B	1112.31	1451.9	1537.64	685.958	0.341768	-1.54891
WBGene00003953	pbs-7	2548.02	3614.96	8433.95	4095.65	0.342287	-1.54672
WBGene00016605	C43E11.5	19.9238	35.7429	70.4336	43.2771	0.342499	-1.54583
WBGene00022448	pinn-1	533.184	534.911	1926.7	662.137	0.342554	-1.5456
WBGene00021458	Y39G10AL.1	156.061	82.5784	373.293	67.6757	0.342618	-1.54533
WBGene00018575	clec-119	59.7497	18.4877	43.41	4.6042	0.342781	-1.54464
WBGene00011510	pdha-1	3752.05	5610.4	6433.58	3298.27	0.342853	-1.54434
WBGene00014183	ZK1025.3	53.792	3.69754	195.202	4.60661	0.343323	-1.54236
WBGene00007120	B0250.3	148.286	189.807	165.452	72.7126	0.343342	-1.54228
WBGene00018070	F35H10.5	412.216	552.166	324.059	149.152	0.343605	-1.54118
WBGene00019754	M03E7.2	12.7106	11.0926	27.6609	8.29478	0.343614	-1.54114
WBGene00012249	W04E12.4	13.9445	1.23251	30.392	0.923248	0.343693	-1.54081
WBGene00003955	pcn-1	14765.1	28748.4	11181.3	7487.46	0.343925	-1.53983
WBGene00001694	grd-5	743.583	544.771	3832.51	966.182	0.344105	-1.53908
WBGene00021790	Y51H7C.12	21.7628	24.6503	17.6926	6.89787	0.344204	-1.53866
WBGene00008505	F01G4.6	25288	37808.6	18969.8	9764.25	0.34427	-1.53839	anti
WBGene00023422	mrpl-21	440.336	485.61	722.972	274.879	0.344759	-1.53634
WBGene00011128	R07H5.8	4329.28	5397.18	6802.47	2923.97	0.344791	-1.53621
WBGene00001088	dpy-30	3646.55	5520.43	6236.52	3256.06	0.344874	-1.53586
WBGene00015351	C02F5.10	25.15	18.4877	39.9474	10.1341	0.345103	-1.5349
WBGene00022170	Y71H2AM.5	8789.8	8602.94	15607.1	5272.43	0.345161	-1.53466	anti
WBGene00017354	F10E9.2	82.0129	32.0454	34.0543	4.6042	0.346018	-1.53108
WBGene00012643	Y39A1A.3	884.416	1549.27	1447.28	877.534	0.346132	-1.53061
WBGene00017294	F09E10.1	129.114	250.2	503.635	337.89	0.346214	-1.53027
WBGene00018606	F48E3.6	45.156	14.7902	121.692	13.8126	0.346543	-1.52889
WBGene00007986	C36F7.5	25.4428	29.5803	20.574	8.29478	0.346776	-1.52792
WBGene00000833	cts-1	7533.66	14586.8	14694.6	9866.61	0.346782	-1.5279
WBGene00019024	F58A6.5	17.4776	1.23251	37.5417	0.918431	0.346915	-1.52735
WBGene00021024	W04C9.2	2247.07	2479.82	3207.46	1228.15	0.346967	-1.52713
WBGene00019224	gnrr-5	28.3482	97.3686	19.6674	23.4706	0.347443	-1.52515
WBGene00022309	rpc-11	447.237	451.1	623.697	218.628	0.347534	-1.52477
WBGene00021871	dml-1	106.266	54.2306	93.3572	16.5607	0.3476	-1.5245
WBGene00003548	nas-30	79.6108	75.1833	43.4662	14.2694	0.34762	-1.52442
WBGene00018963	ucr-1	5768.74	8664.57	8732.28	4561.75	0.347806	-1.52364	anti
WBGene00013807	Y116A8C.30	818.358	987.243	1426.31	598.916	0.348074	-1.52253
WBGene00021853	Y54F10AM.11	1263.1	3168.79	1025.23	895.661	0.348231	-1.52188
WBGene00004917	snr-4	1819.27	1619.52	6180.82	1916.26	0.348272	-1.52171
WBGene00006519	tag-174	2882.51	3144.14	10048.5	3817.53	0.348296	-1.52161	anti
WBGene00021930	Y55F3AM.13	2276.93	2452.7	3780.98	1419.78	0.348595	-1.52037
WBGene00016249	mrpl-32	536.103	547.236	703.242	250.389	0.348806	-1.5195
WBGene00000987	dhs-24	1656.97	2048.44	1377.62	594.278	0.34894	-1.51895
WBGene00019538	K08D12.4	51.6592	125.716	72.6015	61.6746	0.349073	-1.5184
WBGene00001065	dpy-3	203.625	91.206	506.023	79.185	0.349365	-1.51719
WBGene00013029	glrx-5	365.663	393.172	1216.49	457.179	0.349523	-1.51654
WBGene00009621	fipr-21	702.396	369.754	4443.22	817.927	0.349692	-1.51584
WBGene00016449	C35D10.13	923.083	1243.61	2402.22	1132.02	0.349783	-1.51547
WBGene00013081	Y51A2D.14	187.78	457.263	1139.57	971.558	0.350117	-1.51409
WBGene00006529	tba-2	47198	88211	34707.5	22719.6	0.350249	-1.51355
WBGene00270293	F36H5.17	15.3242	13.5576	17.8362	5.52986	0.350433	-1.51279
WBGene00016900	C53C11.2	103.691	197.202	69.6393	46.4819	0.350963	-1.51061
WBGene00011309	R186.8	485.509	268.688	831.897	161.592	0.350993	-1.51048
WBGene00016325	C32E8.9	234.48	515.191	464.401	358.248	0.351097	-1.51006
WBGene00021035	W05F2.3	17737.4	38624.5	12530.5	9583.97	0.351241	-1.50947
WBGene00000835	cuc-1	611.574	712.393	1323.28	541.487	0.35129	-1.50927
WBGene00021904	Y55B1AL.2	540.327	1025.45	654.769	436.865	0.351561	-1.50816
WBGene00196396	F31C3.14	3277.92	2007.76	1741.49	375.053	0.351607	-1.50797
WBGene00001858	hil-7	279.873	88.741	1453.48	162.092	0.351714	-1.50753
WBGene00014197	ZK1053.2	38.0075	3.69754	53.8159	1.84168	0.351771	-1.50729
WBGene00016351	C33F10.1	147.266	4.93005	195.502	2.3033	0.351925	-1.50666
WBGene00012739	Y40B1B.7	733.996	1275.65	687.024	420.483	0.352158	-1.5057
WBGene00009454	F36A2.7	6099.57	6490.42	12851.5	4820.23	0.352483	-1.50437	anti
WBGene00011526	cox-15	2079.2	4006.9	1504.53	1023.21	0.352897	-1.50268
WBGene00004046	plp-1	4622.71	6017.13	9259.72	4255.01	0.353028	-1.50214
WBGene00010721	K09E4.3	830.139	1347.14	1206.59	692.709	0.353776	-1.49909
WBGene00010273	srm-3	10.8922	17.2552	19.6988	11.0453	0.353941	-1.49842
WBGene00045407	T07D4.5	352.449	536.143	304.311	163.897	0.354055	-1.49796
WBGene00045013	F08A7.1	30.8776	88.741	54.7339	55.6951	0.354063	-1.49792
WBGene00000756	col-183	53.1623	464.658	21.1172	65.3579	0.354106	-1.49775
WBGene00021776	Y51H7BR.4	11.9165	14.7902	17.8115	7.83075	0.354223	-1.49727
WBGene00015572	C07G1.6	34.872	23.4178	25.1924	5.99389	0.3543	-1.49696
WBGene00006537	tbb-2	37885.9	76081.8	38485	27414	0.354712	-1.49528	anti
WBGene00012187	rpb-11	1360.44	1698.4	1186.95	525.708	0.354771	-1.49504
WBGene00020931	cytb-5.2	1067.37	1300.3	1717.11	742.173	0.354793	-1.49495
WBGene00021457	Y39F10C.1	36.2086	107.229	13.1303	13.803	0.354975	-1.49421
WBGene00019096	cysl-4	21.2408	3.69754	22.2862	1.38006	0.355728	-1.49115
WBGene00013269	Y57A10A.29	458.189	484.378	618.953	232.931	0.355984	-1.49011
WBGene00011229	R11.4	127.253	88.741	480.155	119.25	0.35614	-1.48948
WBGene00000928	dao-2	307.108	147.902	2739.86	470.477	0.356556	-1.4878
WBGene00016011	C23G10.2	1623.85	2190.18	3053.35	1468.95	0.356696	-1.48723
WBGene00000475	cey-4	13329.8	24690.9	12235.9	8100.94	0.357424	-1.48429
WBGene00004986	spp-1	1353.82	3785.05	3784.77	3784.53	0.357653	-1.48337
WBGene00014007	ZK596.2	34.2658	1.23251	71.3649	0.918431	0.357793	-1.4828
WBGene00003093	lys-4	510.019	566.956	1293.15	514.586	0.357968	-1.4821
WBGene00009509	F37D6.3	40.3273	67.7882	15.2802	9.19876	0.358134	-1.48143
WBGene00013308	nuo-3	5187.55	4756.27	7322.17	2405.53	0.358317	-1.48069	anti
WBGene00043064	nbet-1	1504.23	1858.63	1666.63	737.924	0.358339	-1.4806
WBGene00001786	gst-38	26.7804	82.5784	49.1595	54.3247	0.358378	-1.48045
WBGene00017741	F23C8.13	52.4945	263.758	31.2044	56.2001	0.358451	-1.48015
WBGene00022732	ZK418.2	16.2232	3.69754	28.186	2.3033	0.358543	-1.47978
WBGene00016161	C27D6.3	48.649	2.46503	152.148	2.76493	0.358649	-1.47936
WBGene00020134	T01B6.1	38.0281	64.0907	79.1386	47.8668	0.358885	-1.47841
WBGene00021331	glrx-10	1008.3	1910.4	3040.78	2068.01	0.358952	-1.47814
WBGene00011491	T05F1.5	79.8419	24.6503	87.1074	9.66039	0.35921	-1.4771
WBGene00016578	sdz-5	20.9059	14.7902	36.2537	9.21321	0.359216	-1.47708
WBGene00045483	oxy-5	1601.37	1833.98	1801.21	742.105	0.359749	-1.47494
WBGene00008304	C54D10.10	26.5924	17.2552	82.6326	19.3352	0.360608	-1.47149
WBGene00012919	Y46G5A.34	83.9988	77.6484	120.13	40.0529	0.360682	-1.4712
WBGene00044083	tin-9.2	677.066	935.478	803.397	400.532	0.360831	-1.4706
WBGene00007630	har-1	3270.37	4393.91	9867.22	4786.33	0.361038	-1.46978
WBGene00018999	F57B9.8	47.8538	16.0227	22.8675	2.76493	0.361117	-1.46946
WBGene00050917	Y53G8AL.4	42.7314	99.8336	13.624	11.5021	0.36136	-1.46849
WBGene00014095	gdh-1	18901.3	25546.3	18355.4	8964.87	0.361364	-1.46848	anti
WBGene00018475	mrpl-14	1075.54	983.546	1753.17	579.614	0.361532	-1.46781
WBGene00016146	C26F1.1	103.089	18.4877	312.45	20.2585	0.36154	-1.46777
WBGene00021270	Y23H5A.3	3304.28	6384.42	4917.31	3436.86	0.361734	-1.467
WBGene00001423	fib-1	45944.3	39248.2	34268.7	10594.8	0.361917	-1.46627
WBGene00021845	rpb-7	2244.45	3613.73	2562.5	1493.27	0.361935	-1.4662
WBGene00008138	C47D12.4	15.6376	4.93005	20.1611	2.3033	0.362372	-1.46446
WBGene00000033	abu-10	39.8475	9.86011	97.5066	8.74677	0.362521	-1.46386
WBGene00000114	alh-8	18015.1	29879.8	14675.4	8844.64	0.36337	-1.46049
WBGene00006016	srx-125	15.7629	30.8128	23.9671	17.0247	0.363386	-1.46042
WBGene00017703	F22E5.1	23.1425	60.3932	30.1228	28.5701	0.363446	-1.46019
WBGene00021046	sedl-1	197.516	246.503	456.451	207.119	0.363586	-1.45963
WBGene00012755	Y41C4A.8	97.6504	123.251	255.721	117.36	0.36361	-1.45953
WBGene00013590	Y81G3A.1	36.3555	20.9527	21.9923	4.60902	0.363636	-1.45943
WBGene00002257	lbp-5	130.894	198.435	804.96	443.857	0.363723	-1.45909
WBGene00000182	arf-1.2	3611.22	6320.33	10846.1	6907.13	0.363864	-1.45853
WBGene00195169	Y50D4A.6	124.807	443.705	41.2602	53.3894	0.363973	-1.4581
WBGene00017644	exc-9	144.963	97.3686	449.821	110.066	0.364292	-1.45683
WBGene00004808	skr-2	3288.16	4870.89	5678.82	3065.35	0.364389	-1.45645	pro
WBGene00000932	dao-6	22.3073	133.111	42.9411	93.4086	0.36454	-1.45585
WBGene00021691	Y48G8AL.13	1342.77	2942.01	2000.07	1597.91	0.364641	-1.45545
WBGene00019431	K06A5.3	19.5683	18.4877	20.0489	6.9075	0.364671	-1.45533
WBGene00011319	T01C3.2	814.803	1249.77	943.268	527.788	0.364793	-1.45485
WBGene00022695	ZK328.6	12.8154	14.7902	49.1842	20.7225	0.36507	-1.45376
WBGene00022663	glrx-21	497.219	483.145	910.728	323.13	0.36514	-1.45348
WBGene00017835	F26F12.4	18.8574	13.5576	85.8574	22.5497	0.365309	-1.45281
WBGene00009436	marb-1	876.578	1693.47	1771.33	1250.67	0.365473	-1.45216
WBGene00206484	C31H2.14	26.4671	49.3005	114.943	78.2762	0.365595	-1.45168
WBGene00206417	W04H10.6	17.5814	6.16257	21.5547	2.76252	0.36564	-1.4515
WBGene00001167	eef-2	82535.9	137393	60598.2	36898.4	0.365785	-1.45093	anti
WBGene00000371	cco-1	5554.65	5462.5	12837	4621.46	0.366084	-1.44975	anti
WBGene00020374	T09A12.5	1225.51	1355.76	1353.51	548.669	0.366423	-1.44842
WBGene00007686	tomm-40	3744.5	4612.07	4702.29	2122.91	0.366539	-1.44796
WBGene00021800	Y53G8AL.2	1627.05	3004.87	3818.22	2585.02	0.366589	-1.44776
WBGene00017166	aldo-2	23495.9	34055.6	28937.6	15376.9	0.366615	-1.44766
WBGene00194788	R02D5.10	14.7181	11.0926	18.3052	5.0586	0.366668	-1.44745
WBGene00010478	K01G5.5	5875.22	8090.22	6863.97	3467.32	0.366845	-1.44676
WBGene00005014	spt-4	1613.74	2273.99	1641.33	848.495	0.366859	-1.4467	anti
WBGene00022402	lmtr-2	1463.31	1801.93	1806.86	816.554	0.366994	-1.44617
WBGene00012700	Y39B6A.42	2638.15	3421.46	2387.42	1137.95	0.36752	-1.4441
WBGene00013699	Y106G6D.2	32.2368	13.5576	68.4768	10.5909	0.367752	-1.4432
WBGene00000976	dhs-13	3218.09	8864.24	3974.82	4027.63	0.367864	-1.44276
WBGene00016057	C24D10.6	707.77	755.531	1077.27	423.168	0.367982	-1.44229
WBGene00000063	act-1	3440.56	5578.36	7922.25	4727.27	0.368032	-1.4421
WBGene00007264	C02F4.4	13.5263	3.69754	45.7349	4.60179	0.368083	-1.4419
WBGene00002262	ldh-1	840.45	2341.78	1867.75	1915.71	0.368109	-1.4418
WBGene00012966	exos-1	1378.18	1890.68	1290.08	651.868	0.368326	-1.44095
WBGene00001236	elc-1	156.9	191.04	708.664	317.815	0.368326	-1.44094	anti
WBGene00020089	R119.3	1767.39	1407.53	1967.59	577.176	0.36834	-1.44089
WBGene00001503	fum-1	2713.55	8155.54	5329.73	5903.93	0.36857	-1.43999
WBGene00018383	F43C11.6	12.4178	22.1852	20.2486	13.3389	0.368728	-1.43937
WBGene00235391	F38A5.22	11.0802	32.0454	80.2383	85.6357	0.369024	-1.43821
WBGene00016359	fbxb-88	12.3551	6.16257	25.0421	4.61383	0.369384	-1.43681
WBGene00015336	C02D5.2	37.3171	40.6729	73.1019	29.4621	0.369775	-1.43528
WBGene00008298	C54D10.3	210.335	182.412	551.273	176.799	0.369804	-1.43517
WBGene00011558	T07A5.5	1647.91	1289.21	1036.98	300.03	0.369831	-1.43506
WBGene00017348	F10E7.6	571.296	521.353	941.114	317.666	0.369877	-1.43488
WBGene00022046	Y66H1A.4	9569.65	15890.8	8120.07	4989.37	0.370029	-1.43429
WBGene00044757	Y55F3BR.11	64.0349	191.04	97.9128	108.14	0.370202	-1.43362
WBGene00013463	kdp-1	5090.46	6373.33	15196.3	7044.79	0.370272	-1.43334
WBGene00000714	col-141	16.3485	8.6276	47.1285	9.21081	0.370342	-1.43307
WBGene00016445	C35D10.8	135.805	87.5085	65.4271	15.6567	0.37137	-1.42907
WBGene00004175	pqn-96	763.319	1340.97	1028.67	671.348	0.371499	-1.42857
WBGene00006817	unc-85	3540.65	8522.83	3655.91	3270.04	0.371585	-1.42824
WBGene00018519	F46H5.3	13400.2	17127	26428.8	12591	0.372747	-1.42373
WBGene00020718	mrps-2	926.087	965.058	1408.53	547.308	0.372875	-1.42324
WBGene00012148	inos-1	6197.3	14318.1	1954.51	1684.29	0.372987	-1.4228
WBGene00000634	col-58	101.541	4.93005	127.174	2.3033	0.37303	-1.42264
WBGene00023487	mrps-24	680.857	585.444	1020.27	327.321	0.373103	-1.42235
WBGene00022383	Y95B8A.2	195.453	54.2306	386.871	40.0553	0.373157	-1.42215
WBGene00012728	Y39G8B.9	48.4805	77.6484	158.634	94.8344	0.373254	-1.42177
WBGene00021263	Y22D7AR.10	3403.51	14434	7784.84	12327.1	0.37338	-1.42128
WBGene00017592	F19C7.2	125.456	142.972	159.134	67.7142	0.373386	-1.42126
WBGene00010419	H28O16.1	36396.4	46142.8	38010.3	17994.5	0.373416	-1.42115	anti
WBGene00017201	grsp-4	289.418	228.015	719.848	211.889	0.373621	-1.42035
WBGene00003018	lin-32	15.9509	11.0926	46.0156	11.9685	0.374013	-1.41884
WBGene00014089	ZK822.1	46.7874	138.042	22.1112	24.4083	0.374148	-1.41832
WBGene00006915	vha-6	3528.6	5463.73	5558.6	3221.13	0.374246	-1.41794	anti
WBGene00011391	mrps-12	543.153	321.686	1404	311.2	0.374252	-1.41792
WBGene00022354	Y82E9BR.22	442.508	377.149	385.325	122.921	0.374289	-1.41778
WBGene00004990	spp-5	8111.07	17659.5	22068.5	17984.7	0.374309	-1.4177
WBGene00008741	F13D12.6	2616.54	6920.56	4945.13	4896.51	0.374365	-1.41748
WBGene00021525	Y41D4B.26	28.5362	18.4877	119.517	29.0052	0.374594	-1.4166
WBGene00000787	cps-6	732.995	732.113	729.097	273.016	0.374909	-1.41539
WBGene00077786	F53F8.7	26.0901	80.1134	16.7927	19.34	0.375065	-1.41479
WBGene00014064	sdz-37	34.7035	30.8128	19.3487	6.44347	0.375067	-1.41478
WBGene00013785	nep-23	23.3942	1.23251	23.3612	0.461624	0.375068	-1.41477
WBGene00000301	cav-1	2140.25	1434.65	6942.75	1746.35	0.375248	-1.41408
WBGene00004419	rpl-7A	37285.1	28723.7	67449.4	19498.8	0.375252	-1.41407	anti
WBGene00013263	Y57A10A.23	371.333	165.157	2520.08	420.715	0.375355	-1.41367
WBGene00020783	blos-4	678.075	1276.88	621.24	439.216	0.375444	-1.41333
WBGene00017893	F28B4.4	40.767	64.0907	51.4216	30.3781	0.375776	-1.41206
WBGene00001155	ech-6	4120.81	3342.58	15256.8	4656.26	0.376249	-1.41024
WBGene00012557	Y37D8A.19	3886.76	13860.8	33465.6	44906.3	0.376276	-1.41014
WBGene00014223	ZK1098.6	45.1981	39.4404	35.0104	11.5093	0.37673	-1.4084
WBGene00009002	hint-1	1268.83	1596.11	2913.55	1381.22	0.376863	-1.40789
WBGene00009394	clec-63	20131	39882.9	15647	11708.3	0.377694	-1.40471
WBGene00003129	map-1	1056.74	1915.33	2110.23	1445.99	0.378059	-1.40332
WBGene00019541	K08F11.1	29.0807	25.8828	16.3865	5.52022	0.378498	-1.40164
WBGene00012591	nspe-1	116.885	49.3005	654.175	104.524	0.378815	-1.40043
WBGene00016580	C42C1.2	15.5328	25.8828	15.3116	9.66761	0.378912	-1.40007
WBGene00006709	ubc-14	1001.63	1376.72	1668.79	869.118	0.378914	-1.40006
WBGene00016953	C55C3.3	132.669	347.569	81.1201	80.5699	0.379117	-1.39928
WBGene00017924	mrps-21	452.108	263.758	992.268	219.561	0.379283	-1.39865
WBGene00011103	R07E3.2	41.2899	64.0907	158.76	93.5242	0.379519	-1.39776
WBGene00020889	T28C12.2	9.76309	14.7902	29.6357	17.044	0.379638	-1.3973
WBGene00019983	sti-1	4810.62	6619.83	7585.69	3963.24	0.379673	-1.39717
WBGene00006528	tba-1	20326.5	31146.9	19321.1	11241.1	0.379686	-1.39712
WBGene00010266	dct-18	2965.91	1046.4	3382.23	453.329	0.3799	-1.39631	pro
WBGene00010267	lips-9	15.805	4.93005	42.766	5.06823	0.379928	-1.3962
WBGene00021730	Y49F6C.8	347.055	928.083	453.356	460.833	0.380116	-1.39549
WBGene00022574	ZC239.16	15.3869	29.5803	61.7086	45.0995	0.380167	-1.3953
WBGene00219816	C14E2.12	73.7138	144.204	89.1631	66.3221	0.380228	-1.39506
WBGene00013901	ugt-16	14.2373	9.86011	41.985	11.0573	0.380277	-1.39488
WBGene00012391	Y6B3B.7	31.5474	36.9754	34.0791	15.1975	0.380482	-1.3941
WBGene00021088	W08E12.7	10498.7	15842.7	12878.3	7396.29	0.380591	-1.39369
WBGene00189952	K10D2.8	27.9506	11.0926	24.38	3.68336	0.380687	-1.39332
WBGene00022642	lipl-5	2939.31	20465.9	4716.48	12509.7	0.380929	-1.39241
WBGene00012628	Y38H6C.16	31.6306	45.603	73.7326	40.4977	0.380965	-1.39227
WBGene00001239	elo-1	3543.48	4191.78	4661.3	2102.66	0.381323	-1.39092	anti
WBGene00012480	clec-104	11.1428	78.8809	7.84319	21.1745	0.381369	-1.39074
WBGene00010655	K08D8.1	11.5189	29.5803	51.2218	50.187	0.381542	-1.39008
WBGene00008929	F18A11.2	34.5987	45.603	38.4663	19.3449	0.38155	-1.39006
WBGene00013790	Y116A8C.10	1392	2371.36	1237.89	805.023	0.381741	-1.38933
WBGene00003764	nlp-26	63.3445	52.9981	484.533	154.766	0.38177	-1.38923
WBGene00009992	F53F4.10	2963.57	4411.17	3118.06	1773.8	0.382192	-1.38763
WBGene00013435	Y66D12A.9	1430.29	1989.28	2231.2	1186.61	0.382382	-1.38691
WBGene00009861	fbxb-8	28.2434	11.0926	24.4922	3.68577	0.383162	-1.38397
WBGene00009028	F21H7.2	50.9071	36.9754	59.5968	16.5896	0.383246	-1.38366
WBGene00001699	grd-10	137.208	43.138	694.724	83.7916	0.383626	-1.38223
WBGene00014224	mrps-23	342.063	208.295	1022.88	238.962	0.383646	-1.38215
WBGene00009069	F23A7.4	911.872	1453.13	939.342	574.652	0.383892	-1.38123
WBGene00021870	samt-1	213.552	835.644	269.489	405.008	0.384066	-1.38058
WBGene00022158	Y71G12B.23	277.337	423.985	229.616	134.856	0.384173	-1.38017
WBGene00012152	cnc-10	36.3134	78.8809	164.433	137.248	0.38425	-1.37988
WBGene00022820	ZK813.1	1717.56	3278.49	14167.4	10392.5	0.384297	-1.37971
WBGene00015970	C18E3.1	44.5087	34.5104	27.8045	8.28997	0.384532	-1.37882
WBGene00194847	F19C6.8	40.955	70.2533	21.6175	14.267	0.38474	-1.37804
WBGene00012648	Y39A1A.9	34.0357	67.7882	28.2107	21.6385	0.385118	-1.37663
WBGene00020499	T14B4.2	662.128	491.773	1133.75	324.6	0.385487	-1.37525
WBGene00020894	T28D9.1	10572	11832.1	9912.58	4279.27	0.385724	-1.37436
WBGene00001910	C50F4.6	525.107	451.1	1201.73	398.264	0.385781	-1.37414
WBGene00009155	lhfp-4	13.1709	9.86011	31.8978	9.21321	0.385818	-1.37401
WBGene00021271	spe-47	69.3875	78.8809	48.2596	21.1769	0.386001	-1.37332
WBGene00010639	K07F5.15	1006.4	834.412	2288.28	732.445	0.386062	-1.37309
WBGene00008776	F13H10.5	23.5607	20.9527	26.8171	9.21321	0.386319	-1.37214
WBGene00010326	F59C6.5	1927.85	1678.68	4964.32	1670.39	0.386423	-1.37175
WBGene00008137	sfxn-1.4	45.8052	91.206	28.7044	22.1098	0.386836	-1.3702
WBGene00015487	mrps-17	772.615	744.438	1004.06	374.253	0.386847	-1.37017
WBGene00003162	mdh-2	5441.39	8150.61	15141.8	8778.69	0.387053	-1.3694	pro
WBGene00012556	mrps-10	414.917	473.285	875.561	386.717	0.387208	-1.36882	anti
WBGene00010484	dph-3	797.429	724.718	785.893	276.6	0.387269	-1.36859
WBGene00019767	rpa-2	6261	9982.13	7073.86	4367.68	0.387271	-1.36858
WBGene00015038	nstp-6	113.1	356.196	157.703	192.381	0.387343	-1.36832
WBGene00013166	Y53F4B.20	19.6721	19.7202	30.8229	11.9733	0.387507	-1.36771
WBGene00015267	chin-1	3008.81	6576.69	2887.37	2445.67	0.38751	-1.36769
WBGene00015810	C16A3.5	5610.61	4241.08	9608.3	2817.07	0.387869	-1.36636
WBGene00017576	cdh-8	45.4919	38.2079	31.1482	10.1509	0.388018	-1.3658
WBGene00002879	let-754	2095.22	2343.01	4208.99	1827.43	0.388255	-1.36492
WBGene00006449	alg-4	114.191	3.69754	109.575	1.37765	0.388279	-1.36483
WBGene00017755	zip-8	122.007	43.138	264.832	36.3744	0.388464	-1.36415
WBGene00004821	skr-15	336.201	258.828	720.325	215.436	0.388487	-1.36406
WBGene00009664	idha-1	2852.31	3897.21	3854.32	2045.91	0.388492	-1.36404	anti
WBGene00020985	W03D8.2	47.8323	93.671	31.4669	23.9515	0.388681	-1.36334
WBGene00003545	nas-27	40.4537	8.6276	61.0465	5.06582	0.389097	-1.3618
WBGene00009128	mrpl-54	384.012	245.27	674.044	167.566	0.389223	-1.36133
WBGene00006913	vha-4	3998.38	5903.74	5612.75	3228.04	0.389511	-1.36026
WBGene00021788	Y51H7C.10	17.268	3.69754	22.0798	1.84168	0.389537	-1.36017
WBGene00010859	M04C9.4	39.1777	30.8128	76.6454	23.485	0.389594	-1.35996
WBGene00000680	col-106	16880.6	22562.4	40486.1	21085.2	0.389648	-1.35976
WBGene00012711	Y39E4A.1	16.6208	3.69754	21.2113	1.83927	0.389777	-1.35928
WBGene00022090	Y69A2AR.19	122.867	11.0926	91.6135	3.22414	0.389813	-1.35915
WBGene00019839	R02F11.1	64.6636	3.69754	330.38	7.36431	0.389821	-1.35912
WBGene00011535	T06E4.8	51.2205	3.69754	179.239	5.05619	0.39077	-1.35561
WBGene00013127	Y52B11A.8	2569.97	4514.7	1737.13	1192.92	0.390912	-1.35508
WBGene00044488	Y54G2A.45	106.997	113.391	314.33	130.254	0.39102	-1.35469
WBGene00012626	famh-161	11.6863	57.9281	14.9615	29.0197	0.391297	-1.35367
WBGene00012547	Y37D8A.5	67.6111	9.86011	40.3603	2.3033	0.391321	-1.35357
WBGene00000988	dhs-25	4776.38	1125.28	5856.88	540.369	0.391616	-1.35249
WBGene00001749	gst-1	2008.38	3056.63	5922.83	3530.3	0.391639	-1.3524
WBGene00013324	mrps-7	390.228	320.454	804.267	258.686	0.391675	-1.35227
WBGene00021839	nduf-5	1320.98	986.011	4098.19	1198.96	0.391947	-1.35127
WBGene00000650	col-74	44.9474	94.9035	117.336	97.1281	0.392046	-1.35091
WBGene00003375	mlp-1	613.331	725.951	3365.98	1563.77	0.392509	-1.3492
WBGene00022298	Y76B12C.4	121.798	228.015	58.8652	43.2939	0.392865	-1.34789
WBGene00014234	vps-29	952.528	1443.27	1312.91	781.706	0.392952	-1.34758
WBGene00003845	odd-1	8.92681	28.3478	29.5168	36.8504	0.393143	-1.34688
WBGene00012481	Y18D10A.11	5375.94	5160.53	3920	1479.47	0.39317	-1.34678
WBGene00006911	vha-2	11310	12971	17176.8	7746.27	0.393225	-1.34657
WBGene00021562	nuo-5	5888.12	14288.5	5369.58	5126.52	0.393434	-1.34581	anti
WBGene00017818	F26D11.1	532.051	912.06	286.737	193.403	0.393467	-1.34568
WBGene00000431	ceh-6	15.3242	12.3251	27.5981	8.74196	0.393837	-1.34433
WBGene00012420	Y7A9D.1	80.9269	30.8128	211.811	31.7774	0.394032	-1.34361
WBGene00011884	enol-1	10070.2	24429.7	15452.3	14776.2	0.394177	-1.34308
WBGene00016523	C39B5.5	140.198	18.4877	628.646	32.691	0.394348	-1.34246
WBGene00022094	Y69A2AR.23	32.1125	1.23251	30.3358	0.459216	0.394405	-1.34225
WBGene00022665	ZK154.1	36.6278	4.93005	225.475	11.9709	0.394447	-1.3421
WBGene00021548	trx-4	988.808	1543.11	1333.38	820.923	0.394516	-1.34185
WBGene00004353	rgs-10	46.5573	49.3005	40.7284	17.0391	0.395081	-1.33978
WBGene00008973	F20D1.1	1172.72	2196.34	2151.76	1593.88	0.395507	-1.33823
WBGene00000044	acr-5	6.87823	24.6503	9.09315	12.8942	0.395671	-1.33763
WBGene00000377	cct-1	6711.48	9293.15	10324.2	5656.74	0.3957	-1.33752	anti
WBGene00021920	mrps-25	1014.75	793.739	2236.49	692.284	0.395728	-1.33742
WBGene00022292	Y75D11A.3	223.524	244.038	365.319	157.884	0.395852	-1.33697
WBGene00011435	T04D3.8	235.043	403.032	147.077	99.8858	0.396064	-1.33619
WBGene00020730	T23E1.3	6.77345	28.3478	8.0496	13.3437	0.39609	-1.3361
WBGene00044213	Y102A5C.36	174.648	213.225	135.098	65.3555	0.396241	-1.33555
WBGene00019838	R02F2.9	589.834	587.909	912.598	360.577	0.396405	-1.33495
WBGene00044242	C54C8.12	85.1905	452.332	580.596	1222.05	0.396413	-1.33492
WBGene00018314	F41H10.1	117.808	30.8128	195.296	20.2561	0.396558	-1.3344
WBGene00015683	C10G8.4	1124.58	5553.71	8280.09	16220.4	0.396673	-1.33398
WBGene00021633	Y47G6A.3	19.2128	14.7902	30.0733	9.20358	0.397552	-1.33078
WBGene00017376	F11C7.2	23.875	19.7202	192.02	63.0859	0.397758	-1.33004
WBGene00009683	F44D12.6	34.2237	1.23251	32.2232	0.461624	0.397792	-1.32992
WBGene00016662	C45B2.8	40.7249	8.6276	21.88	1.84409	0.397836	-1.32976
WBGene00009624	cnc-8	445.857	721.02	2105.57	1355.06	0.397959	-1.32931
WBGene00021296	Y25C1A.13	531.86	1217.72	1134.1	1033.34	0.397962	-1.3293
WBGene00018737	F53B1.4	145.864	25.8828	312.768	22.1026	0.39825	-1.32825
WBGene00013213	Y54G11A.2	525.052	624.884	1612.21	764.374	0.39837	-1.32782
WBGene00007305	C04G2.2	30.9834	17.2552	39.429	8.75159	0.398548	-1.32718
WBGene00006397	taf-13	1455.05	1714.43	1984.1	932.12	0.398719	-1.32656
WBGene00022045	mrpl-55	432.622	304.431	857.076	240.762	0.399199	-1.32482
WBGene00019512	K08A2.2	16.3485	13.5576	48.641	16.1111	0.399407	-1.32407
WBGene00017647	F20H11.4	33.4922	20.9527	31.3233	7.82834	0.39949	-1.32377
WBGene00004437	rpl-24.2	908.132	910.828	1764.06	707.645	0.399959	-1.32208
WBGene00020223	T05A7.6	40.4752	24.6503	62.4154	15.2119	0.400184	-1.32126
WBGene00021849	Y54F10AM.5	2354.47	1758.8	5106.46	1527.86	0.400537	-1.31999
WBGene00011634	T09A5.5	759.696	740.741	1397.63	546.041	0.400689	-1.31945
WBGene00021726	bath-10	53.6441	24.6503	62.521	11.5189	0.400947	-1.31852
WBGene00021351	eif-2alpha	7253.75	10669.9	10558.3	6227.42	0.400977	-1.31841
WBGene00000448	pros-1	22.8713	18.4877	75.3012	24.4131	0.401078	-1.31805
WBGene00001898	his-24	2457.05	999.569	11444.8	1868.35	0.401285	-1.3173
WBGene00017473	F14H12.6	18.5851	38.2079	73.0325	60.2897	0.401549	-1.31635
WBGene00013691	Y105E8B.6	256.303	327.849	260.795	133.981	0.401628	-1.31607
WBGene00015903	C17E7.9	688.841	1649.1	786.3	756.117	0.401672	-1.31591
WBGene00013209	bub-3	3766.32	5906.21	3949.3	2487.85	0.40171	-1.31577	anti
WBGene00013605	Y95D11A.1	218.716	154.064	525.641	148.751	0.401742	-1.31566
WBGene00000473	cey-2	27547.2	23184.8	45204	15296.1	0.402047	-1.31456
WBGene00000698	col-124	12964.3	6506.44	29020.4	5857.89	0.402201	-1.31401
WBGene00014163	rnh-1.2	312.103	792.506	392.199	400.623	0.402277	-1.31374
WBGene00010196	F57C2.4	436.399	1085.84	2654.27	2657.23	0.402346	-1.31349
WBGene00007156	B0379.2	21.7011	2.46503	50.2972	2.30089	0.402729	-1.31212
WBGene00010717	K09C8.7	11.7284	17.2552	17.0866	10.1244	0.402749	-1.31205
WBGene00045175	C10C6.9	490.87	387.009	220.323	69.967	0.40279	-1.3119
WBGene00007107	pfd-4	1230.78	1427.25	1868.9	873.432	0.403015	-1.31109
WBGene00007787	C27H6.8	1226.17	2057.07	2397.33	1620.87	0.403016	-1.31109
WBGene00021416	mksr-2	31.6512	50.5331	17.8676	11.4997	0.403119	-1.31072
WBGene00009681	gipc-2	352.381	13.5576	355.962	5.52745	0.403598	-1.30901
WBGene00011740	mrpl-51	765.653	845.504	1160.19	517.543	0.403955	-1.30773
WBGene00206357	C09D4.9	17.8957	13.5576	30.1047	9.21562	0.404069	-1.30733
WBGene00044431	W03G9.8	1321.76	1230.05	1036.59	389.799	0.404077	-1.3073
WBGene00022492	dss-1	6574.66	6768.96	10201.3	4245.15	0.404192	-1.30689
WBGene00002085	ins-2	27.8047	4.93005	64.2019	4.60179	0.404246	-1.30669
WBGene00021844	Y54E10BR.5	1424.49	2071.86	3294.96	1937.44	0.404278	-1.30658
WBGene00003533	nas-14	6.83612	41.9055	11.3305	28.082	0.404312	-1.30646
WBGene00004338	rfc-2	2080.03	4271.89	3060.82	2541.95	0.404369	-1.30626
WBGene00019062	F58F12.2	12.1466	7.39508	22.4613	5.52986	0.404381	-1.30621
WBGene00007082	acs-10	98.4065	13.5576	132.18	7.36431	0.404394	-1.30617
WBGene00010204	F57F5.1	10643.2	10620.6	18792.5	7587.26	0.4046	-1.30543
WBGene00001905	his-31	23.0799	46.8355	31.3727	25.7787	0.404917	-1.3043
WBGene00021692	Y48G8AL.15	295.479	251.433	260.27	89.7445	0.405217	-1.30323
WBGene00017119	timm-17B.1	5025.94	5977.69	5095.63	2456.61	0.405343	-1.30279
WBGene00021326	Y34B4A.10	41.6033	18.4877	53.7218	9.67965	0.405466	-1.30235
WBGene00008844	F15A4.10	586.797	619.954	660.723	283.078	0.405521	-1.30215
WBGene00004305	ran-4	832.641	956.431	3359.79	1566.31	0.405853	-1.30097
WBGene00020736	T23F2.3	133.298	468.355	548.69	782.682	0.405982	-1.30051
WBGene00013532	Y73F8A.27	2218.01	3801.07	1969.56	1370.47	0.406029	-1.30035
WBGene00022634	ZC581.7	21.471	24.6503	20.7176	9.6652	0.406351	-1.2992
WBGene00021089	W08E12.8	52.2448	60.3932	29.3732	13.803	0.406515	-1.29862
WBGene00003976	pes-1	25.8188	20.9527	44.622	14.7238	0.4066	-1.29832
WBGene00008464	E02H4.6	336.164	714.858	644.968	557.908	0.406776	-1.29769
WBGene00001229	eif-3.F	1127.3	1570.22	3112.41	1764.57	0.407027	-1.29681	anti
WBGene00044338	nspc-3	8.32066	23.4178	92.8502	106.375	0.40707	-1.29665
WBGene00000218	asp-5	12604.2	22897.6	12872.2	9519.67	0.407093	-1.29657
WBGene00001775	gst-27	707.461	370.987	1138.46	243.039	0.4071	-1.29654
WBGene00000702	col-128	10.7668	80.1134	11.8556	35.9248	0.407242	-1.29604
WBGene00012434	Y11D7A.10	998.843	1599.8	2372.57	1549.4	0.407734	-1.2943
WBGene00000178	aqp-10	779.05	578.049	968.296	293.151	0.408023	-1.29328
WBGene00020194	T03G6.1	28.0564	11.0926	199.67	32.2342	0.408322	-1.29222
WBGene00006619	try-1	3260.18	3882.42	2574.13	1253.36	0.408871	-1.29028	anti
WBGene00017075	nap-1	7244.14	5933.32	15398.3	5156.73	0.408875	-1.29027
WBGene00003057	lon-3	328.835	12.3251	480.816	7.36913	0.408906	-1.29016
WBGene00004098	pqn-2	19.0669	1.23251	69.7648	1.84409	0.408916	-1.29012
WBGene00022122	trap-1	5332.62	5568.5	9271.81	3960.78	0.40909	-1.28951
WBGene00001957	hlh-13	10.4946	56.6956	11.243	24.8506	0.409139	-1.28934
WBGene00009081	F23B12.4	400.497	329.081	522.588	175.803	0.409415	-1.28836
WBGene00019315	K02E7.11	9.53296	22.1852	24.6359	23.4778	0.409499	-1.28807
WBGene00013266	Y57A10A.26	314.717	526.283	1019.76	698.542	0.409632	-1.2876
WBGene00002061	ife-3	6582.12	10793.1	13029.4	8752.58	0.409666	-1.28748
WBGene00017334	F10D2.8	49.8182	7.39508	53.0464	3.22655	0.409758	-1.28715
WBGene00004156	pqn-74	181.905	38.2079	331.724	28.5581	0.409867	-1.28677
WBGene00195239	ZK1127.13	965.472	1075.98	893.783	408.418	0.410021	-1.28623
WBGene00009129	F25H5.7	14.5301	9.86011	19.8738	5.52986	0.410032	-1.28619
WBGene00007099	trx-2	479.012	553.399	1120.33	530.812	0.410112	-1.28591
WBGene00002344	let-70	9632.89	14682.9	18075.9	11309.4	0.410469	-1.28465
WBGene00044371	ZC239.20	27.0311	7.39508	65.5393	7.36672	0.410859	-1.28328
WBGene00004438	rpl-25.1	3338.35	2444.07	3018.79	908.642	0.411128	-1.28234
WBGene00044584	T03G11.9	24.1041	16.0227	18.5364	5.06582	0.411133	-1.28232
WBGene00010942	chch-3	2129.85	2297.41	4050.91	1796.62	0.411164	-1.28221
WBGene00019368	K03H6.2	206.631	279.781	162.002	90.2182	0.411292	-1.28177
WBGene00007887	gadr-2	18.2091	8.6276	21.2922	4.15221	0.411583	-1.28074
WBGene00044530	F32D1.11	98.758	160.227	124.055	82.8418	0.411599	-1.28069
WBGene00008506	tkt-1	8176.53	17899.8	9511.86	8571.18	0.41162	-1.28062	anti
WBGene00003765	nlp-27	619.809	961.361	4316.8	2756.74	0.411724	-1.28025
WBGene00004999	spp-14	4038.04	18951.1	14720	28445.2	0.411753	-1.28015
WBGene00045414	T19H5.7	26.0901	39.4404	91.6877	57.0752	0.411784	-1.28004
WBGene00002065	iff-2	6771.16	5179.02	6285.06	1979.69	0.411816	-1.27993
WBGene00011314	T01B7.9	30.6269	14.7902	30.098	5.98666	0.411886	-1.27968
WBGene00008851	F15B9.8	108.148	24.6503	760.336	71.388	0.411923	-1.27955
WBGene00021287	Y24D9B.1	161.666	338.941	124.66	107.719	0.412152	-1.27875
WBGene00013710	Y106G6G.1	37.1291	14.7902	36.4354	5.98425	0.412314	-1.27818
WBGene00022786	ZK652.8	53.7068	94.9035	102.356	74.588	0.412384	-1.27794
WBGene00044297	C25B8.8	11.3103	8.6276	17.5489	5.52263	0.412553	-1.27735
WBGene00021564	Y45G12B.3	930.639	2349.17	973.872	1014.9	0.412846	-1.27633
WBGene00004502	rpt-2	5151.61	10806.7	8174.24	7081.8	0.412997	-1.2758
WBGene00021835	Y54E10A.17	474.858	520.121	1142.72	517.375	0.413355	-1.27455
WBGene00007177	oac-1	18.3139	4.93005	20.6862	2.3033	0.413617	-1.27363
WBGene00023172	Y23H5A.8	59.0378	66.5557	24.6359	11.4997	0.414058	-1.27209
WBGene00016379	C33H5.13	299.688	574.351	573.151	455.226	0.414429	-1.2708
WBGene00007836	C31C9.2	1387.1	2269.06	3711.59	2516.36	0.414452	-1.27072
WBGene00020662	T21H3.1	9344.11	18910.5	11659.5	9780.92	0.41451	-1.27052
WBGene00013853	ZC116.1	22.7254	11.0926	81.9077	16.5751	0.41458	-1.27028
WBGene00010616	K07A1.10	348.144	221.852	701.673	185.507	0.414877	-1.26924
WBGene00020286	T06A10.3	2354.72	4246.01	1340.2	1003.57	0.415272	-1.26787
WBGene00050914	T12B5.15	307.897	442.472	1135.5	677.98	0.41548	-1.26715
WBGene00001235	elb-1	1919.19	2069.39	2827.62	1266.93	0.415532	-1.26697
WBGene00000777	cpn-1	3336.48	4368.03	8591.25	4676	0.415739	-1.26625
WBGene00021781	Y51H7C.3	1629.67	2673.32	847.773	578.319	0.415849	-1.26587
WBGene00012964	Y48A6B.3	3623.71	3558.27	4847.57	1980.2	0.416007	-1.26532
WBGene00006945	wars-1	1199.89	1836.45	2454.01	1563.42	0.416259	-1.26445
WBGene00007174	mboa-1	19.0454	18.4877	35.329	14.2766	0.416294	-1.26433	pro
WBGene00017105	E02H9.7	79.1907	97.3686	519.209	266.031	0.416721	-1.26285
WBGene00011687	cwc-15	6124.62	12545.8	3778.96	3226	0.416749	-1.26275
WBGene00006738	ulp-3	513.356	569.421	285.68	132.094	0.416856	-1.26238
WBGene00021826	txl-1	1307.36	1915.33	3120.69	1906.21	0.41694	-1.26209
WBGene00012550	hpo-21	4413.97	6979.72	5204.29	3431.71	0.417004	-1.26187
WBGene00044174	fipr-5	12.6479	6.16257	104.225	21.1865	0.4172	-1.26119
WBGene00009237	F28H7.3	700.492	792.506	2000	944.444	0.417395	-1.26052
WBGene00013720	Y106G6H.8	1037.88	1720.59	1125.8	779.352	0.417584	-1.25986
WBGene00020707	wago-10	37.3592	14.7902	30.6231	5.06582	0.417855	-1.25893
WBGene00000655	col-79	63.1575	1.23251	112.618	0.918431	0.417898	-1.25878
WBGene00010674	K08E7.6	11.9791	11.0926	26.1798	10.1316	0.417931	-1.25866
WBGene00016599	C42D8.1	97.4634	263.758	363.708	411.394	0.417966	-1.25854
WBGene00000380	cct-5	5227.18	5998.64	15426.3	7400.85	0.418057	-1.25823
WBGene00002238	kars-1	6122.56	8643.62	10977.8	6479.66	0.418095	-1.2581
WBGene00001938	his-64	77.8941	142.972	38.3474	29.4548	0.418481	-1.25677
WBGene00195813	F31C3.13	28.642	25.8828	32.8291	12.4157	0.418508	-1.25667
WBGene00001808	gut-2	1519	1218.96	1480.35	497.184	0.418526	-1.25661
WBGene00008398	D2005.3	993.246	1040.24	1328.1	582.353	0.418676	-1.25609
WBGene00019680	K12H4.5	2769.06	1568.99	4610.75	1093.84	0.418695	-1.25603	anti
WBGene00008131	C47B2.2	1381.51	2123.62	1749.6	1126.1	0.41871	-1.25598
WBGene00017026	ipla-4	43.1084	43.138	35.0979	14.7286	0.419356	-1.25375
WBGene00012244	mrps-11	1067.22	1117.89	1086.94	477.863	0.419714	-1.25252
WBGene00001857	hil-6	17.5608	19.7202	23.442	11.0549	0.419945	-1.25173
WBGene00185118	K02E2.11	63.0517	60.3932	20.6301	8.2996	0.420015	-1.25149
WBGene00016808	C50D2.5	955.223	1610.9	1765.72	1250.9	0.420087	-1.25124
WBGene00012164	W01A8.2	268.096	405.497	341.696	217.263	0.420387	-1.25021
WBGene00011063	cpg-3	13512.2	25094	30939.9	24161.2	0.420489	-1.24986
WBGene00020950	dlst-1	4976.77	7487.52	5628.89	3561.51	0.420553	-1.24964
WBGene00020037	mrps-6	865.192	814.691	1758.39	696.527	0.420672	-1.24923
WBGene00013385	Y62E10A.19	19.2128	17.2552	38.9914	14.7383	0.42087	-1.24855
WBGene00007299	C04F12.5	438.746	1554.2	430.803	642.618	0.421097	-1.24778
WBGene00007824	dlat-2	2498.25	2856.97	2585.04	1246.19	0.421549	-1.24623
WBGene00021026	W04C9.4	1365.67	1688.54	1480.4	771.794	0.421654	-1.24587
WBGene00007555	dohh-1	1199.61	1334.81	1479.6	694.289	0.421712	-1.24567
WBGene00010057	F54D5.15	18.2718	17.2552	33.4979	13.3486	0.421967	-1.2448
WBGene00021888	Y54G2A.23	4703.08	6255.01	5901.05	3312.92	0.42212	-1.24427
WBGene00010783	mrpl-36	1368.33	813.459	1177.48	295.486	0.422122	-1.24427
WBGene00013168	arp-1	2836.88	6110.8	3486.66	3170.59	0.422156	-1.24415
WBGene00013508	Y71A12B.11	154.534	50.5331	456.432	63.0715	0.422576	-1.24272
WBGene00004930	sod-1	3882.42	7119	11029.6	8548.26	0.422671	-1.24239	anti
WBGene00020397	pcbd-1	354.624	420.287	934.372	468.212	0.42281	-1.24192
WBGene00000037	ace-3	30.2088	56.6956	51.628	40.9762	0.422892	-1.24164
WBGene00007616	rpoa-12	929.06	1055.03	557.601	267.904	0.423091	-1.24096
WBGene00000739	col-166	1157.16	670.487	2769.81	679.856	0.423612	-1.23918
WBGene00003372	mlc-4	1839.64	3518.83	5979.89	4850.61	0.42407	-1.23762
WBGene00011743	T13F2.2	1163.51	1157.33	1587.8	670.313	0.424419	-1.23644
WBGene00004106	pqn-15	26.7393	49.3005	22.9797	17.9841	0.424465	-1.23628
WBGene00009455	phip-1	774.781	904.665	801.44	397.286	0.424544	-1.23601
WBGene00007443	pfd-1	1123.86	999.569	2351.94	888.156	0.424583	-1.23588
WBGene00194861	H04D03.6	186.458	161.459	304.237	111.871	0.424644	-1.23567
WBGene00001520	gas-1	1459.25	2066.93	3686.19	2218.13	0.42483	-1.23504	0
WBGene00219207	C01F6.14	63.6158	32.0454	36.579	7.83075	0.424982	-1.23452
WBGene00044268	T27E7.10	63.1976	216.922	13.8866	20.2585	0.425019	-1.2344
WBGene00011875	T20G5.14	1792.92	1031.61	2207.77	539.929	0.425037	-1.23434
WBGene00018164	sup-36	557.093	794.971	1663.14	1010.07	0.425598	-1.23244
WBGene00077771	C41G7.9	1542.32	2287.55	3562.98	2251.59	0.42607	-1.23084
WBGene00015413	pdhb-1	2548.68	2522.96	4744.9	2001.93	0.426213	-1.23035
WBGene00001950	hlh-3	46.098	49.3005	137.322	62.5954	0.42622	-1.23033
WBGene00000064	act-2	20842.5	24090.7	34186.6	16843.1	0.426252	-1.23022
WBGene00001946	his-72	5096.71	11270.1	10997.3	10370.8	0.426467	-1.22949
WBGene00011936	pgrn-1	630.222	1255.93	1764.21	1499.78	0.426585	-1.2291
WBGene00011869	dod-6	1059.77	8010.11	2657.54	8570.01	0.426655	-1.22886
WBGene00009367	F33H2.3	1326.9	1625.69	1916.71	1002.34	0.426838	-1.22824
WBGene00185048	urm-1	829.056	918.223	738.039	348.921	0.426858	-1.22817
WBGene00004766	sel-9	1829.21	1750.17	3433.22	1402.74	0.427033	-1.22758
WBGene00004465	rpn-9	4527.17	9379.43	6803.56	6020.3	0.427102	-1.22735
WBGene00006530	tba-4	455.709	502.866	2069.39	975.32	0.427112	-1.22731	anti
WBGene00012615	dct-16	20186.6	16192.8	32190.4	11029.5	0.427144	-1.22721
WBGene00008459	mrpl-53	457.267	314.291	627.128	184.139	0.427196	-1.22703
WBGene00000474	cey-3	21904.5	20279.8	20563.3	8135.74	0.427341	-1.22654
WBGene00045394	ZK813.7	635.961	1214.03	7875.52	6428.18	0.427573	-1.22576
WBGene00008401	D2005.6	58.4737	59.1607	69.1456	29.9261	0.427773	-1.22508
WBGene00002137	inx-15	212.758	235.41	606.375	287.191	0.428046	-1.22416
WBGene00014172	clpp-1	320.607	585.444	413.716	323.712	0.428494	-1.22265
WBGene00009004	pfd-6	1626.06	1534.48	3172.6	1283.11	0.428572	-1.22239
WBGene00010794	dld-1	4133.17	6113.27	8037.49	5099.43	0.428955	-1.2211	anti
WBGene00001154	ech-5	666.288	721.02	1596.5	741.127	0.42898	-1.22102
WBGene00013144	Y53C12B.2	2650.21	2785.48	2630.82	1187.2	0.429352	-1.21977
WBGene00021976	Y58A7A.2	21.8254	25.8828	42.4474	21.6361	0.429814	-1.21822
WBGene00012483	Y18D10A.16	993.551	1117.89	1085.04	524.782	0.429858	-1.21807
WBGene00013713	Y106G6G.4	94.6227	25.8828	46.9849	5.52504	0.429894	-1.21795
WBGene00012807	Y43F4B.10	734.501	956.431	1125.76	630.326	0.429988	-1.21763
WBGene00018159	F37F2.2	1127.48	767.856	2035.19	596.175	0.43013	-1.21716
WBGene00007026	mdt-31	363.529	459.728	318.235	173.137	0.430209	-1.21689
WBGene00011734	mlc-5	2116.73	3001.17	3506.51	2138.95	0.430231	-1.21682
WBGene00017559	mpz-3	23.7918	3.69754	27.5734	1.84409	0.430334	-1.21647
WBGene00020585	clec-178	13.8397	23.4178	110.487	80.565	0.430941	-1.21444
WBGene00001069	dpy-7	269.206	109.694	607.824	106.779	0.431131	-1.2138
WBGene00012224	W03G11.2	22.0556	41.9055	29.7546	24.3842	0.431322	-1.21316
WBGene00000220	atf-2	56.0913	41.9055	141.422	45.5948	0.431543	-1.21243
WBGene00004960	spe-6	187.088	195.97	143.529	64.9204	0.431816	-1.21151
WBGene00001434	fkh-2	49.923	7.39508	64.6956	4.14257	0.432268	-1.21
WBGene00019333	moma-1	1508.52	1973.25	2731.07	1545.36	0.432579	-1.20897
WBGene00007236	C01G10.9	115.589	103.531	232.829	90.2327	0.432687	-1.20861
WBGene00016621	arch-1	390.685	803.599	343.69	306.106	0.433004	-1.20755
WBGene00021783	Y51H7C.5	831.587	961.361	1010.45	505.971	0.433144	-1.20708
WBGene00006721	ubh-1	457.897	719.788	427.203	290.944	0.43325	-1.20673	pro
WBGene00000886	cyn-10	383.142	594.072	519.252	348.926	0.433387	-1.20627
WBGene00022516	mtx-2	841.033	1004.5	1004.5	520.115	0.433526	-1.20581
WBGene00012932	Y47D3A.21	775.163	845.504	2167.98	1025.22	0.433551	-1.20573
WBGene00011559	umps-1	5879.31	12432.4	3722.07	3412.51	0.433572	-1.20565
WBGene00023069	rncs-1	479.596	780.181	112.23	79.1802	0.433697	-1.20524
WBGene00000472	cey-1	16182.1	23389.4	11756.9	7370.23	0.433714	-1.20518
WBGene00009925	F52B11.2	926.807	1148.7	1189.32	639.507	0.433838	-1.20477
WBGene00001853	hil-2	2093.09	829.482	4993.3	858.781	0.433986	-1.20428
WBGene00018814	F54D11.4	820.256	1615.83	659.043	563.544	0.43408	-1.20397
WBGene00019664	K11H12.8	1490.08	4173.29	2631.25	3199.64	0.434179	-1.20364
WBGene00021960	Y57E12AM.1	1409.13	2059.53	2401.33	1525.16	0.434557	-1.20238
WBGene00004901	snf-2	29.9591	2.46503	25.6861	0.918431	0.434566	-1.20235
WBGene00021252	cht-4	27.9095	46.8355	131.004	95.7023	0.435325	-1.19984
WBGene00001094	dars-1	1924.63	3575.52	4967.54	4024.28	0.436067	-1.19738
WBGene00013854	cyc-2.2	35.1021	1.23251	210.407	3.22173	0.436084	-1.19732
WBGene00017997	mrpl-1	340.122	374.684	617.865	297.073	0.436454	-1.1961
WBGene00015236	B0511.11	49.7565	73.9508	73.1019	47.4389	0.436629	-1.19552
WBGene00009082	dlat-1	3171.91	5349.11	3946	2905.58	0.436632	-1.19551	anti
WBGene00001232	eif-3.I	3302.07	3643.31	8073.02	3892.37	0.436986	-1.19434
WBGene00012713	bckd-1A	2451.28	6661.74	3510.79	4172.06	0.437271	-1.1934
WBGene00000888	cyn-12	1394.66	1649.1	1270.07	657.018	0.437492	-1.19267
WBGene00006713	ubc-18	4072.36	5626.42	7079.94	4279.45	0.437494	-1.19266
WBGene00021883	Y54G2A.18	3218.92	7383.99	6063.41	6085.95	0.437553	-1.19247
WBGene00003949	pbs-3	3067.49	4051.27	5881.11	3400.59	0.437811	-1.19162
WBGene00016659	C45B2.2	107.751	67.7882	794.237	218.763	0.437817	-1.1916
WBGene00022357	kbp-4	1279.37	2124.85	605.74	440.529	0.437879	-1.1914
WBGene00013378	emc-3	2255.92	2069.39	2287.53	920.589	0.438714	-1.18865
WBGene00007312	C04H5.1	180.189	186.11	623.473	282.691	0.438989	-1.18774
WBGene00018491	mdh-1	5683.29	9622.23	13210.6	9822.17	0.439146	-1.18723	anti
WBGene00009307	F32A11.1	4076.66	5506.87	3831.11	2272.82	0.439177	-1.18712
WBGene00045468	F08A8.8	43.1495	150.367	30.3606	46.4699	0.439224	-1.18697
WBGene00016590	C42C1.12	392.945	430.147	324.429	156.086	0.4395	-1.18607
WBGene00012021	T25E12.6	334.343	162.692	421.615	90.2037	0.439678	-1.18548
WBGene00000235	baf-1	3085.36	3589.08	5820.81	2978.32	0.439856	-1.1849	pro
WBGene00019929	R07C3.13	36.4397	7.39508	20.6301	1.84168	0.439891	-1.18478
WBGene00021210	Y18H1A.4	850.4	1010.66	923.471	482.839	0.439944	-1.18461
WBGene00019687	K12H6.7	14.7386	6.16257	25.0421	4.60902	0.440183	-1.18382
WBGene00000381	cct-6	9014.66	8898.75	12586.7	5469.71	0.440222	-1.1837	anti
WBGene00008408	D2023.4	434.234	331.546	873.606	293.642	0.440233	-1.18366
WBGene00000272	bro-1	19.9649	19.7202	30.6793	13.3462	0.440419	-1.18305
WBGene00018762	F53E10.6	2590.25	3594.01	1607.77	982.882	0.440595	-1.18248
WBGene00010809	M01F1.3	1158.07	1804.4	1401.51	962.152	0.440604	-1.18245
WBGene00013230	fbxb-22	16.0136	4.93005	37.2725	5.06101	0.441048	-1.18099
WBGene00000802	crt-1	27088.7	43886.1	40710.6	29096.3	0.441154	-1.18064
WBGene00021354	fpn-1.1	291.802	633.512	216.104	207.136	0.441495	-1.17953
WBGene00012119	T28C6.3	60.2706	60.3932	37.4475	16.5703	0.441596	-1.1792
WBGene00017691	ilys-5	9951.66	16438	21465.4	15659.8	0.441665	-1.17898
WBGene00017719	ldp-1	3297.46	5341.71	6244.08	4474.09	0.442319	-1.17684
WBGene00017902	F28E10.4	15.8472	1.23251	26.761	0.92084	0.442427	-1.17649
WBGene00001075	dpy-14	937.635	589.142	2079.33	578.278	0.442616	-1.17587
WBGene00012149	VF13D12L.3	2209.07	2399.7	3634.34	1747.44	0.442617	-1.17587
WBGene00003860	oig-2	124.307	172.552	566.414	348.123	0.442765	-1.17539
WBGene00001981	hnd-1	43.693	28.3478	60.8896	17.496	0.442881	-1.17501
WBGene00013387	Y62F5A.9	19.3793	13.5576	22.2862	6.9075	0.443034	-1.17451
WBGene00007730	C25G4.2	653.905	983.546	488.355	325.448	0.443064	-1.17441
WBGene00020421	T10E10.4	53.6441	27.1153	26.7296	5.98666	0.443098	-1.1743
WBGene00020185	pgk-1	5508.8	12137.8	5005.47	4890.22	0.443405	-1.1733
WBGene00014158	ZK938.1	269.549	9.86011	113.475	1.84168	0.443678	-1.17242
WBGene00001971	hmg-1.1	20491.2	24052.5	25389.5	13226.2	0.4438	-1.17202
WBGene00021758	Y50D7A.10	480.411	485.61	648.333	290.915	0.443909	-1.17166
WBGene00014569	bkip-1	22.4531	23.4178	38.785	17.9576	0.443931	-1.17159
WBGene00017498	pud-4	146.257	526.283	415.813	664.315	0.44399	-1.1714
WBGene00015965	ugt-48	45.3029	49.3005	207.65	100.391	0.444259	-1.17053
WBGene00015404	nstp-4	1704.08	2463.79	1569.93	1008.95	0.444503	-1.16973
WBGene00010766	K11B4.1	773.015	830.714	1462.74	698.84	0.444576	-1.1695	anti
WBGene00000778	cpn-2	92.4037	62.8582	343.553	104.016	0.445077	-1.16787
WBGene00019410	K05F1.9	32.51	1.23251	109.288	1.84409	0.445077	-1.16787
WBGene00020362	fbxb-10	42.3759	17.2552	55.8964	10.1341	0.445245	-1.16733
WBGene00008764	dylt-1	1284.52	1507.36	1902.48	994.406	0.445417	-1.16677
WBGene00003771	nlp-33	695.62	635.977	3792.6	1544.49	0.445428	-1.16673
WBGene00007119	calf-1	36.6062	34.5104	45.9908	19.3232	0.445669	-1.16596
WBGene00000732	col-159	3067.42	523.818	7579.2	576.984	0.445793	-1.16555
WBGene00022772	ZK616.2	253.837	207.062	243.015	88.3741	0.445806	-1.16551
WBGene00002106	ins-23	14.3205	35.7429	42.1848	46.9411	0.445827	-1.16545
WBGene00011232	pck-2	10619.3	29331.4	19055.8	23469.2	0.445898	-1.16521	anti
WBGene00011859	T20D3.6	799.826	770.321	1206.39	518.339	0.446118	-1.1645
WBGene00007702	C24H11.5	496.952	469.588	490.305	206.691	0.446122	-1.16449
WBGene00014164	lact-2	1228.55	4197.94	872.051	1329.55	0.446187	-1.16428
WBGene00017044	mrpl-18	783.721	898.502	1023.05	523.477	0.446318	-1.16385
WBGene00010317	idh-1	7170.4	10003.1	5602.95	3489.25	0.4464	-1.16359	anti
WBGene00044608	glrx-22	533.365	921.92	518.022	399.736	0.446433	-1.16348
WBGene00012979	Y48B6A.5	60.4195	20.9527	77.2893	11.9661	0.446447	-1.16344
WBGene00006565	tfg-1	3663.33	8593.08	2865.91	3004.15	0.446874	-1.16206
WBGene00011380	T02E1.8	17.6029	20.9527	37.2164	19.8065	0.447114	-1.16129
WBGene00015565	C07D8.6	3274.33	4645.34	8344.11	5292.95	0.447118	-1.16127
WBGene00016116	C25H3.7	932.901	915.758	1129.55	495.77	0.447128	-1.16124
WBGene00003963	pdi-2	12292.3	14240.5	26377.3	13665.4	0.447197	-1.16102
WBGene00022679	ZK180.5	1409.25	219.387	2247.96	156.531	0.447288	-1.16072
WBGene00022394	natb-1	1172.32	983.546	1196.93	449.199	0.447323	-1.16061
WBGene00022108	Y71F9AL.2	73.4856	33.2779	45.4724	9.21321	0.447415	-1.16031
WBGene00000622	col-45	30.3968	160.227	10.3431	24.3938	0.447426	-1.16028
WBGene00020604	T20B12.7	9195.19	14417.9	6583.56	4621.9	0.447731	-1.15929
WBGene00010769	asah-1	1984.58	4254.64	3064.6	2943.84	0.44807	-1.1582
WBGene00000215	asp-2	4658.91	4925.12	10668	5055.69	0.448296	-1.15748
WBGene00009983	cut-2	918.856	281.013	3747.91	513.874	0.448321	-1.1574
WBGene00012307	W06F12.3	41.9382	9.86011	34.9856	3.68818	0.448384	-1.15719
WBGene00016545	C40A11.2	14.6965	6.16257	19.5799	3.68336	0.448628	-1.15641
WBGene00010230	rpac-19	937.951	815.924	758.658	296.133	0.448716	-1.15613
WBGene00013004	mrpl-37	708.306	814.691	949.175	490.793	0.449552	-1.15344	anti
WBGene00003861	oig-3	116.09	87.5085	171.096	57.9936	0.449661	-1.15309
WBGene00011524	T06D8.3	39.5958	25.8828	84.5694	24.8579	0.449665	-1.15308
WBGene00008354	gcsh-1	139.714	109.694	981.79	346.69	0.44976	-1.15277
WBGene00010568	K04G2.10	151.023	92.4385	177.301	48.8117	0.449785	-1.15269
WBGene00003370	mlc-2	5938.87	4200.41	20442.1	6503.37	0.449807	-1.15262
WBGene00008626	F09E8.8	28.2229	61.6257	35.154	34.5303	0.449847	-1.15249
WBGene00022022	Y61A9LA.11	595.329	803.599	509.385	309.359	0.449919	-1.15226
WBGene00016886	fbxb-96	33.3864	6.16257	44.3347	3.68336	0.4501	-1.15168
WBGene00019272	H42K12.3	43.2132	14.7902	253.854	39.1513	0.450616	-1.15003
WBGene00013381	cyp-31A5	1402.87	1587.48	1187.11	605.33	0.450622	-1.15001
WBGene00012436	flh-3	142.036	255.13	254.207	205.843	0.4508	-1.14944
WBGene00021309	Y32G9B.1	115.171	123.251	99.1875	47.862	0.450906	-1.1491
WBGene00020757	ucr-2.3	1270.67	1872.19	3361.36	2233.48	0.450974	-1.14888	anti
WBGene00006910	vha-1	8952.4	8712.64	9275.26	4071.44	0.451036	-1.14868
WBGene00019952	fbxb-74	22.2436	12.3251	51.59	12.8942	0.451067	-1.14859
WBGene00020011	R11G1.2	103.315	149.134	115.893	75.4872	0.451237	-1.14804
WBGene00007350	sucl-1	2594.69	2986.38	4446.8	2309.64	0.451269	-1.14794
WBGene00000915	daf-21	39381.1	34249.1	52633	20663	0.451412	-1.14748
WBGene00011892	T21C9.4	638.987	643.372	704.946	320.464	0.451496	-1.14722
WBGene00010858	M04C9.3	60.7946	50.5331	291.844	109.549	0.45159	-1.14691
WBGene00194747	H05C05.4	24.3343	61.6257	53.5467	61.2467	0.451654	-1.14671
WBGene00012212	W02D9.6	303.928	831.947	1768.23	2186.2	0.451675	-1.14664
WBGene00003527	nas-8	33.1573	18.4877	36.579	9.21321	0.451726	-1.14648
WBGene00022111	Y71F9AL.6	56.2567	12.3251	46.5407	4.60661	0.451784	-1.14629
WBGene00022268	Y73E7A.1	1185.29	1947.37	2202.29	1636.06	0.45217	-1.14506
WBGene00017301	hach-1	5201.68	3135.51	9099.26	2481.79	0.452473	-1.1441
WBGene00044318	tag-267	703.08	621.187	698.399	279.43	0.452848	-1.1429
WBGene00011102	R07E3.1	467.097	1052.57	1073.17	1095.56	0.453026	-1.14233
WBGene00021321	Y34B4A.5	187.503	351.266	375.839	319.007	0.453075	-1.14218
WBGene00017716	F22F4.1	21.7422	11.0926	65.7524	15.1999	0.453104	-1.14209
WBGene00018366	F42H10.2	805.341	907.13	507.805	259.227	0.453204	-1.14177
WBGene00000293	cap-2	2756	4176.99	3868.02	2657.2	0.453264	-1.14158
WBGene00007633	C16D2.1	31.2967	12.3251	64.4216	11.4997	0.453274	-1.14154
WBGene00015841	skpo-2	41.6033	27.1153	48.2596	14.2598	0.453359	-1.14127
WBGene00013349	Y59A8B.12	1304.03	2275.22	912.001	721.414	0.453371	-1.14124
WBGene00010457	K01C8.2	16.9752	72.7183	12.3179	23.9274	0.45345	-1.14099
WBGene00021418	Y38F2AL.6	211.022	118.321	94.1563	23.9466	0.453586	-1.14055
WBGene00009915	F52A8.1	2752.23	4312.57	5631.48	4002.86	0.453625	-1.14043
WBGene00021097	cdc-37	4794.61	9950.08	4546.18	4280.98	0.453757	-1.14001
WBGene00016790	C49H3.3	1136.5	817.157	1584	517.139	0.454062	-1.13904
WBGene00001169	eef-1A.2	6671.51	14250.3	7601.86	7378.38	0.454403	-1.13796
WBGene00007271	C03C10.5	11.8538	7.39508	61.7086	17.496	0.454471	-1.13774
WBGene00022092	Y69A2AR.21	2733.98	3595.24	1713.4	1024.77	0.454817	-1.13664
WBGene00007733	smz-1	57.4505	17.2552	165.135	22.5618	0.454892	-1.1364
WBGene00003804	npp-18	3916.79	6112.03	3045.26	2161.98	0.454958	-1.1362
WBGene00017091	ttr-40	24.773	48.068	71.4143	63.0498	0.455009	-1.13603
WBGene00014938	mdt-9	1108.16	1331.11	2085.14	1139.91	0.455116	-1.13569
WBGene00006930	vit-6	45429.8	257677	68924.2	177967	0.455234	-1.13532
WBGene00013334	nlp-56	122.341	108.461	111.755	45.1211	0.455421	-1.13473
WBGene00007315	C04H5.7	386.252	818.389	1642.56	1585.1	0.455457	-1.13461
WBGene00012118	grsp-2	224.029	912.06	536.397	994.945	0.455611	-1.13413
WBGene00006723	ubh-3	750.227	993.406	1736.59	1047.74	0.455642	-1.13403	pro
WBGene00019220	pfd-2	619.169	555.864	1944.41	795.56	0.45575	-1.13369
WBGene00018793	mrpl-40	2165.12	3319.16	1346.85	941.478	0.455977	-1.13297
WBGene00002269	lec-6	4001.23	13599.6	24185.9	37488.4	0.456039	-1.13277
WBGene00023492	T24D3.2	65.8955	76.4158	142.766	75.5353	0.456245	-1.13212
WBGene00021160	gba-4	40.7465	91.206	199.214	203.53	0.45643	-1.13153
WBGene00045048	D1007.19	8.38333	29.5803	11.418	18.4048	0.456827	-1.13028
WBGene00018910	F56A4.2	56.8218	141.739	73.0886	83.3107	0.456958	-1.12987
WBGene00004284	rab-35	1593.06	3412.83	1673.46	1638.32	0.456984	-1.12978
WBGene00001051	cks-1	2312.63	3377.09	3826.21	2553.33	0.456985	-1.12978
WBGene00022055	Y67D2.5	152.987	214.457	222.798	142.728	0.456994	-1.12975
WBGene00011119	mpc-1	772.926	622.419	2399.01	882.864	0.457001	-1.12973
WBGene00000198	art-1	1828.65	3183.58	3134.23	2493.93	0.457054	-1.12956
WBGene00020782	T24H7.3	817.559	981.081	1435.04	787.164	0.457104	-1.12941
WBGene00015751	C14A11.6	13.0455	16.0227	35.2729	19.8089	0.457241	-1.12897
WBGene00013819	Y116F11A.6	28.3276	34.5104	152.846	85.15	0.457288	-1.12883
WBGene00021214	hasp-2	40.9345	11.0926	40.854	5.06341	0.457366	-1.12858
WBGene00012460	dhps-1	1059.14	1663.89	729.488	524.239	0.457444	-1.12833
WBGene00016069	C24H10.3	20.4878	7.39508	33.4417	5.52745	0.457918	-1.12684
WBGene00008712	F11E6.9	14.8855	3.69754	52.5593	5.97944	0.457996	-1.12659
WBGene00077543	F27D4.8	416.971	682.813	339.346	254.51	0.458001	-1.12658
WBGene00009014	F21D5.9	11.2476	8.6276	22.2549	7.82112	0.458158	-1.12608
WBGene00021213	Y18H1A.9	87.2627	36.9754	59.2714	11.5165	0.458555	-1.12483
WBGene00000157	aps-2	266.149	359.894	1075.15	667.099	0.458852	-1.1239
WBGene00020053	R13A5.11	21.5121	12.3251	24.4922	6.44106	0.459008	-1.12341
WBGene00009881	F49C12.12	2366.7	2811.36	5014.63	2734.97	0.459135	-1.12301
WBGene00009371	F33H2.8	28.6616	25.8828	28.8481	11.9685	0.459422	-1.12211	pro
WBGene00009547	F38H4.3	12.1466	14.7902	20.5987	11.5237	0.459446	-1.12203
WBGene00006951	wrt-5	235.859	488.075	775.224	737.243	0.459568	-1.12165
WBGene00011501	rmd-1	10280.1	9251.25	6592.65	2729.2	0.460018	-1.12024
WBGene00020812	acdh-7	1410.93	3330.25	3338.2	3625.55	0.460139	-1.11986
WBGene00001975	hmg-5	328.663	330.314	1006.55	465.933	0.460587	-1.11845
WBGene00013426	Y66A7A.7	106.412	134.344	296.032	172.146	0.460608	-1.11839
WBGene00006956	wrt-10	149.185	118.321	568.357	207.658	0.46067	-1.11819
WBGene00021843	Y54E10BR.4	792.977	882.48	1352.07	693.33	0.460782	-1.11784
WBGene00000219	asp-6	27957	53852.2	15874.7	14092.1	0.460851	-1.11763
WBGene00007313	clec-147	84.0203	178.714	136.653	133.979	0.460936	-1.11736
WBGene00044304	F52B10.3	24.3137	38.2079	60.9523	44.1738	0.461182	-1.11659
WBGene00007564	mrps-22	523.94	512.726	1106.53	499.436	0.461225	-1.11646
WBGene00017667	ttr-37	21.6795	92.4385	89.8946	176.811	0.461288	-1.11626
WBGene00015781	C14F11.6	67.4006	24.6503	341.186	57.5609	0.461295	-1.11624
WBGene00021931	Y55F3AM.14	39.9513	35.7429	21.1799	8.74436	0.461472	-1.11569
WBGene00017143	EEED8.15	109.756	40.6729	177.826	30.4118	0.461498	-1.1156
WBGene00006476	rhgf-2	222.437	616.257	168.214	215.09	0.461532	-1.1155
WBGene00003119	mac-1	4955.9	8625.13	2615.36	2101.18	0.461623	-1.11521
WBGene00006515	txdc-9	729.339	806.064	1703.72	869.241	0.461639	-1.11516
WBGene00044567	C46C11.4	15.6376	3.69754	21.0924	2.3033	0.46183	-1.11457
WBGene00007021	immp-1	376.907	435.077	604.211	322.137	0.46187	-1.11444
WBGene00019597	K09H9.5	27.1359	25.8828	50.1783	22.1074	0.461907	-1.11433
WBGene00007136	B0285.3	996.885	1846.31	637.939	545.75	0.461909	-1.11432
WBGene00021466	eif-2gamma	5733.34	8457.51	7903.71	5387.34	0.462071	-1.11381
WBGene00002891	let-767	2758.25	3124.42	4603.52	2411.55	0.462458	-1.11261
WBGene00019914	clec-150	4021.66	5639.98	3629.48	2354.75	0.462624	-1.11209
WBGene00020962	W02H5.8	222.27	913.293	207.924	395.543	0.462978	-1.11098
WBGene00009575	F40F8.1	3504.82	3582.92	1862.49	881.844	0.463156	-1.11043
WBGene00019433	acdh-3	1834.24	2594.44	2531.44	1658.78	0.463268	-1.11008
WBGene00019543	cif-1	2539.92	3198.37	4532.68	2644.37	0.463296	-1.10999
WBGene00077453	Y62F5A.12	402.646	516.423	330.827	196.584	0.463301	-1.10998
WBGene00013751	Y113G7A.14	9.76309	19.7202	24.086	22.5546	0.463601	-1.10904
WBGene00007631	wht-3	13.2757	51.7656	7.11832	12.8749	0.463854	-1.10826
WBGene00022428	Y104H12D.4	282.228	200.9	387.543	127.973	0.463893	-1.10814
WBGene00018598	F48C1.5	381.826	404.264	444.294	218.239	0.46394	-1.10799
WBGene00004703	rsp-6	14001.1	21804.4	8897.94	6430.96	0.464092	-1.10752
WBGene00015778	got-2.2	2819.02	4734.08	4084.24	3183.44	0.464138	-1.10737
WBGene00000674	col-99	434.4	305.663	332.659	108.652	0.464178	-1.10725
WBGene00017239	F08B6.1	301.729	345.104	221.086	117.401	0.464279	-1.10694
WBGene00050885	Y94H6A.12	214.345	142.972	447.265	138.559	0.464444	-1.10642
WBGene00003234	mif-1	529.814	1063.66	946.881	882.9	0.464448	-1.10641
WBGene00006601	tpi-1	3915.15	6646.95	9924.42	7828.51	0.464623	-1.10587
WBGene00012004	dyrb-1	776.854	865.225	1446.39	748.616	0.464711	-1.10559
WBGene00013303	Y57G11C.5	25.6308	17.2552	22.0551	6.90509	0.465054	-1.10453
WBGene00012915	lgc-35	13.4216	13.5576	17.6051	8.27551	0.465346	-1.10363
WBGene00189956	Y34F4.6	7.6724	19.7202	31.9292	38.1944	0.465404	-1.10344
WBGene00013086	arrd-2	141.427	103.531	148.453	50.6245	0.465836	-1.10211
WBGene00044526	T28A11.22	23.2473	9.86011	37.2725	7.36672	0.46599	-1.10163
WBGene00007927	C34C12.8	1444.48	1502.43	1780.82	863.139	0.465992	-1.10162
WBGene00011274	R53.5	1340.76	2822.46	1806.18	1772.29	0.46612	-1.10123
WBGene00004224	ptr-10	10.8295	20.9527	17.8676	16.1183	0.466251	-1.10082
WBGene00021349	arl-13	30.104	99.8336	19.93	30.8614	0.466935	-1.09871
WBGene00017986	F32D1.7	13775.6	20547.2	5313.67	3701.97	0.467085	-1.09824
WBGene00015803	C15H9.9	1576.44	2211.13	4587.56	3007.65	0.467422	-1.0972
WBGene00018010	F33E11.2	1692.54	4006.9	1222.45	1352.99	0.467514	-1.09692
WBGene00017909	F28H1.4	61.9236	72.7183	295.951	162.501	0.467571	-1.09674
WBGene00017907	F28F9.3	9.76309	22.1852	35.0979	37.3121	0.467834	-1.09593
WBGene00013726	Y106G6H.16	107.979	162.692	56.7963	40.0481	0.467987	-1.09546
WBGene00010993	vha-20	1225.71	1670.06	2247.87	1434.22	0.468274	-1.09458
WBGene00018774	F53G12.9	224.819	279.781	91.5688	53.3918	0.468536	-1.09377
WBGene00021325	Y34B4A.9	1402.84	1360.7	2836.6	1289.76	0.468767	-1.09306
WBGene00023068	rpl-41.2	160191	46049.2	27744.6	3739.26	0.468839	-1.09284
WBGene00004015	phb-2	1956.26	2038.58	4666.43	2280.02	0.468869	-1.09274	pro
WBGene00044666	F33G12.7	621.9	529.981	602.304	240.753	0.469046	-1.0922
WBGene00044367	T05A8.8	15.9509	75.1833	22.486	49.7205	0.469124	-1.09196
WBGene00017799	F25G6.8	1137.73	1122.82	1628.72	754.199	0.469212	-1.09169
WBGene00012903	vps-2	4692.87	8752.08	3785.66	3313.15	0.469274	-1.0915
WBGene00022781	pmt-1	3326.19	6879.89	3880.64	3768.41	0.469483	-1.09086
WBGene00009468	F36D1.9	117.009	115.856	139.615	64.9059	0.469517	-1.09075
WBGene00021830	Y54E10A.10	1214.98	1189.38	1447.91	665.661	0.469634	-1.09039
WBGene00007687	C18E9.7	18.9416	11.0926	56.8904	15.6543	0.469868	-1.08967
WBGene00015587	sdz-2	24.5644	14.7902	45.5846	12.8966	0.469882	-1.08963
WBGene00021919	cutl-25	29.6858	55.4631	68.1582	59.869	0.470143	-1.08883
WBGene00002116	ins-33	22.035	6.16257	42.0164	5.52504	0.470184	-1.0887
WBGene00013176	Y53F4B.39	502.657	1132.68	658.062	697.489	0.470365	-1.08815
WBGene00045387	K09H9.8	94.4954	91.206	128.742	58.4697	0.47054	-1.08761
WBGene00013074	hmit-1.2	19.5888	112.159	61.1521	164.811	0.470707	-1.0871
WBGene00003390	mog-2	733.814	999.569	1652.45	1060.22	0.471019	-1.08614
WBGene00019416	fbxb-44	17.5187	4.93005	24.2858	3.21933	0.471045	-1.08606
WBGene00003982	pes-9	4674.89	9238.92	6279.57	5847.2	0.471161	-1.08571
WBGene00006741	unc-1	55.1913	56.6956	173.014	83.7892	0.471441	-1.08485
WBGene00013561	Y75B8A.31	558.015	749.368	1037.86	657.311	0.471611	-1.08433
WBGene00008779	F14B4.1	57.5748	46.8355	95.8685	36.8432	0.472431	-1.08182
WBGene00010142	F56A8.8	84.3953	30.8128	157.395	27.1563	0.47257	-1.0814
WBGene00021554	Y45G5AL.1	3157.38	7925.06	2016.77	2393.16	0.472758	-1.08083
WBGene00019530	scrm-8	48.6284	2.46503	76.827	1.84168	0.472899	-1.0804	anti
WBGene00002184	kel-1	94.7646	154.064	52.0903	40.0529	0.472956	-1.08022
WBGene00235102	Y54G2A.75	3117.31	5198.74	1762.61	1390.29	0.472968	-1.08018
WBGene00017272	F08F8.7	718.379	1031.61	1032	701.05	0.47305	-1.07993
WBGene00020862	fip-2	305.953	351.266	651.84	354.153	0.473225	-1.0794
WBGene00018045	F35D11.4	514.696	444.937	1246.13	510.568	0.473961	-1.07716
WBGene00013365	Y60A3A.19	1929.34	3043.08	2560.95	1914.89	0.474065	-1.07684
WBGene00022106	lgc-46	18.5646	36.9754	30.2169	28.5316	0.474075	-1.07681
WBGene00000747	col-174	20.2998	4.93005	75.8891	8.73955	0.474187	-1.07647
WBGene00019162	eif-1.A	8207.48	8517.9	15165.6	7465.16	0.474305	-1.07611
WBGene00008079	C44B9.2	56.1118	51.7656	55.7594	24.401	0.474356	-1.07596
WBGene00000170	aqp-2	350.508	284.711	2008.48	774.03	0.474443	-1.07569
WBGene00013553	Y75B8A.18	479.343	488.075	339.108	163.893	0.474658	-1.07504
WBGene00000667	col-92	837.405	160.227	2371.69	215.486	0.474857	-1.07444
WBGene00015092	mrpl-47	1010.94	1004.5	1363.84	643.778	0.47506	-1.07382	anti
WBGene00000713	col-140	35548.5	19901.4	71412.1	18992.9	0.47507	-1.07379
WBGene00012640	Y38H8A.7	633.503	499.168	556.857	208.461	0.475097	-1.07371
WBGene00012693	Y39B6A.34	567.983	334.011	871.207	243.489	0.475261	-1.07321
WBGene00014154	ZK930.4	44.9073	11.0926	74.5021	8.74677	0.475293	-1.07311
WBGene00004016	phf-5	729.323	576.816	1807.14	679.483	0.47541	-1.07276
WBGene00019922	fbxc-28	59.6018	33.2779	135.235	35.9055	0.475529	-1.0724
WBGene00010265	F58G1.3	137.126	9.86011	148.273	5.07064	0.475597	-1.07219
WBGene00018811	pmt-2	2901.91	1782.21	5244.03	1532.8	0.475932	-1.07117
WBGene00013169	Y53F4B.23	31.6933	14.7902	68.4207	15.1975	0.475969	-1.07106
WBGene00000188	arl-3	17.3523	45.603	28.7044	35.9127	0.476061	-1.07078
WBGene00003579	ndx-2	199.463	264.99	280.588	177.633	0.476525	-1.06938
WBGene00020710	T23B3.2	200.74	619.954	790.561	1163.52	0.476552	-1.06929
WBGene00016189	C28G1.4	24.4391	51.7656	41.9784	42.3755	0.476576	-1.06922
WBGene00000279	cah-1	36.0627	92.4385	25.2485	30.8469	0.476631	-1.06906
WBGene00022579	ZC262.2	829.761	1376.72	1147.53	907.496	0.476638	-1.06903
WBGene00015703	C11D2.7	545.533	627.349	969.242	531.298	0.47667	-1.06894
WBGene00018188	F38E9.6	34.4323	64.0907	114.055	101.251	0.476934	-1.06814
WBGene00022864	ZK1236.5	604.363	573.119	888.361	401.887	0.477055	-1.06777
WBGene00013232	faah-4	2772.63	5271.46	2893.03	2624.57	0.477162	-1.06745
WBGene00010046	F54D1.1	16.2653	8.6276	38.1229	9.66279	0.477847	-1.06538
WBGene00011432	sdz-30	16.0352	7.39508	91.9008	20.2561	0.477932	-1.06512
WBGene00007987	C36H8.1	76.4547	2.46503	59.7404	0.92084	0.478078	-1.06468	anti
WBGene00007999	tag-297	115.946	22.1852	392.627	35.9176	0.478098	-1.06462
WBGene00016671	C45G7.4	101.623	322.919	74.5136	113.256	0.478328	-1.06393
WBGene00014157	ZK930.7	56.9275	2.46503	22.2862	0.461624	0.478357	-1.06384
WBGene00022765	ZK546.14	852.652	1328.65	443.733	330.83	0.478458	-1.06354
WBGene00006056	sss-1	242.1	7.39508	220.551	3.22414	0.478584	-1.06316
WBGene00021092	fbxb-34	11.373	7.39508	17.724	5.52022	0.47899	-1.06193
WBGene00023451	mlc-7	305.33	497.935	1048.75	819.328	0.479051	-1.06175
WBGene00001624	glt-6	10.7247	23.4178	33.0042	34.5423	0.479317	-1.06095
WBGene00018804	F54D10.3	83.3721	253.898	63.0708	92.0936	0.479471	-1.06048
WBGene00043057	M142.8	908.345	965.058	826.902	421.232	0.479474	-1.06048
WBGene00020088	R119.2	737.18	852.899	959.767	532.553	0.479592	-1.06012
WBGene00013852	hhat-1	68.0283	11.0926	188.207	14.719	0.47962	-1.06004
WBGene00007965	C36A4.4	2839.87	6287.05	3445.04	3661.1	0.48003	-1.0588
WBGene00006494	zipt-7.2	1830.54	3320.39	3112.52	2711.78	0.480321	-1.05793
WBGene00012722	Y39G8B.1	525.383	1189.38	2194.71	2388.25	0.480685	-1.05684
WBGene00018422	F44E2.9	527.092	303.198	530.798	146.822	0.480864	-1.0563
WBGene00010036	cpar-1	3869.84	7524.5	1628.38	1522.65	0.480908	-1.05617
WBGene00000644	col-68	69.7831	142.972	70.9768	69.9621	0.481113	-1.05555
WBGene00016025	xbx-4	30.7944	76.4158	13.4804	16.1014	0.481338	-1.05488
WBGene00003214	mel-32	3492.79	6149.01	7723.62	6547.38	0.481519	-1.05434
WBGene00019609	K10B3.1	227.792	301.966	755.608	482.532	0.481738	-1.05368
WBGene00011805	T16G12.4	331.709	553.399	391.804	314.91	0.481766	-1.05359
WBGene00012652	Y39A1A.14	1384.87	1486.41	1064.48	550.484	0.481811	-1.05346
WBGene00021850	Y54F10AM.6	99.1781	92.4385	94.3379	42.3658	0.481828	-1.05341
WBGene00007696	tram-1	1744.15	2980.22	3112.5	2562.72	0.481867	-1.05329
WBGene00022104	acsd-1	53.8537	77.6484	146.372	101.706	0.481915	-1.05315
WBGene00001244	elo-6	3273.7	4144.94	4958.58	3026.35	0.48204	-1.05277
WBGene00013891	ZC434.3	57.9313	6.16257	71.8272	3.68577	0.482381	-1.05175
WBGene00020840	spch-3	373.596	28.3478	390.028	14.2766	0.482406	-1.05168
WBGene00001941	his-67	174.561	336.476	65.8019	61.1961	0.48248	-1.05146
WBGene00010337	F59F4.2	4912.87	3086.21	4953.95	1501.51	0.482488	-1.05143
WBGene00017083	kin-33	49.5469	50.5331	67.3391	33.1382	0.482506	-1.05138
WBGene00001824	hbl-1	153.095	135.576	192.987	82.4621	0.482508	-1.05138
WBGene00001230	eif-3.G	2555.24	2921.06	4194.01	2313.78	0.482596	-1.05111
WBGene00018069	F35H10.3	7.3796	19.7202	14.6428	18.8881	0.482707	-1.05078
WBGene00011191	R10D12.10	15.241	8.6276	20.2239	5.52745	0.482818	-1.05045
WBGene00007458	ule-4	3922.13	13969.3	30193.6	51931.4	0.482906	-1.05019	anti
WBGene00010587	sol-2	49.7771	134.344	36.3726	47.4293	0.483151	-1.04945
WBGene00021639	Y47G6A.13	75.0534	34.5104	37.2791	8.28756	0.483483	-1.04846
WBGene00219720	linc-2	82.432	120.786	42.1534	29.9044	0.48415	-1.04647
WBGene00001793	gsy-1	5432.96	11906.1	3969.24	4211.62	0.484182	-1.04638
WBGene00020517	hpo-8	2332.75	2224.69	2260.03	1043.89	0.484331	-1.04593
WBGene00020231	T05A8.5	17.4149	40.6729	23.9985	27.1539	0.484467	-1.04553
WBGene00008169	C48B4.6	611.452	1145.01	883.209	801.306	0.484495	-1.04545
WBGene00007390	lmtr-3	1466.09	2320.82	1152	883.635	0.484551	-1.04528
WBGene00001240	elo-2	1386.71	1115.42	1973.8	769.523	0.48469	-1.04486	anti
WBGene00020379	T09B4.5	957.625	801.134	1126.36	456.792	0.484766	-1.04464
WBGene00009588	F40F11.3	865.874	961.361	549.045	295.616	0.484941	-1.04412
WBGene00003066	lpl-1	708.918	637.21	1089.46	475.124	0.485188	-1.04338
WBGene00044081	D1086.11	554.191	422.752	1552.4	574.679	0.485283	-1.0431
WBGene00013219	Y54G11A.11	1657.54	1703.33	1949.82	972.574	0.485393	-1.04278
WBGene00022373	mrpl-15	1149.74	1056.26	1658.69	739.751	0.485451	-1.0426
WBGene00010008	F53H4.3	14.9061	13.5576	38.5538	17.0367	0.485846	-1.04143
WBGene00009734	F45G2.8	416.924	300.733	765.851	268.424	0.485906	-1.04125	pro
WBGene00001063	dpy-1	71.0179	695.138	23.2423	110.561	0.485982	-1.04102
WBGene00000378	cct-2	2539.62	3146.61	6469.42	3899.14	0.48644	-1.03967
WBGene00021371	nape-1	122.82	295.803	85.2381	99.8714	0.486489	-1.03952
WBGene00008149	pyp-1	2807.18	4535.65	6279.59	4936.19	0.48651	-1.03946
WBGene00044784	F13H10.8	1374.04	1741.54	1715.99	1058.17	0.486529	-1.0394
WBGene00000249	bir-1	1305.1	1740.31	881.665	572.753	0.487169	-1.03751
WBGene00013150	Y53F4B.3	2112.35	2715.23	1200.97	752.713	0.48759	-1.03626
WBGene00009088	F23D12.4	23.5186	38.2079	20.3362	16.1111	0.487655	-1.03607
WBGene00010738	K10D3.4	459.447	584.211	522.109	323.794	0.487723	-1.03587
WBGene00001758	gst-10	503.494	939.175	1342.68	1221.57	0.487748	-1.03579	pro
WBGene00017599	F19F10.3	18.5646	45.603	91.4566	109.606	0.487879	-1.0354
WBGene00002272	lec-9	1909.83	2766.99	4354.85	3078.36	0.4879	-1.03534
WBGene00006766	unc-30	29.2687	13.5576	44.797	10.1244	0.487911	-1.03531
WBGene00020062	nhr-270	29.205	24.6503	29.0545	11.9661	0.48795	-1.03519
WBGene00044605	ttr-36	265.92	616.257	706.53	799.224	0.488121	-1.03469
WBGene00044166	C54C6.7	24.6271	113.391	121.261	272.537	0.488134	-1.03465
WBGene00011431	T04D3.1	274.953	451.1	574.617	460.285	0.488241	-1.03434
WBGene00044665	F59A6.12	130.952	441.24	482.431	793.745	0.488295	-1.03418
WBGene00009126	pyk-1	3404.72	7979.29	7959.75	9111.84	0.488455	-1.0337
WBGene00020038	R12E2.13	1349.35	1866.03	1445.79	976.953	0.488624	-1.0332
WBGene00012207	W02B12.12	169.824	3.69754	345.725	3.67854	0.488687	-1.03302
WBGene00021852	Y54F10AM.8	925.368	1642.94	1243.9	1079.94	0.488997	-1.0321
WBGene00012034	T26C5.4	10.8295	19.7202	56.859	50.6365	0.489059	-1.03192
WBGene00009927	F52B11.5	20.2577	28.3478	46.4284	31.787	0.489256	-1.03134
WBGene00219289	T05C12.15	9.05215	49.3005	25.0421	66.7404	0.489349	-1.03106
WBGene00019200	H14E04.3	15.1568	75.1833	13.6554	33.1502	0.489403	-1.0309
WBGene00001309	emr-1	2960.42	5028.66	1898.91	1578.65	0.489422	-1.03085
WBGene00015554	C06G3.8	508.069	706.23	498.267	339.297	0.489885	-1.02949
WBGene00017949	F31D5.6	20.8433	32.0454	27.5106	20.7273	0.490054	-1.02899
WBGene00018232	F40E3.5	61.4007	210.76	51.1657	86.0901	0.490185	-1.0286
WBGene00044344	mrpl-39	1470.29	1474.09	1350.6	663.783	0.490207	-1.02854
WBGene00000610	col-33	15.8677	16.0227	29.7546	14.7286	0.490215	-1.02851
WBGene00005003	spp-18	102.103	120.786	387.3	224.61	0.490233	-1.02846
WBGene00021333	Y34D9A.8	196.973	342.639	219.38	187.289	0.490778	-1.02686
WBGene00000183	arf-3	5880.11	7370.43	10825.5	6660.78	0.490874	-1.02658
WBGene00021861	Y54F10BM.6	25.0031	8.6276	29.8916	5.06341	0.490906	-1.02648
WBGene00017999	emc-6	1032.83	757.996	1366.96	492.615	0.491039	-1.02609
WBGene00018103	F36H5.4	19.1286	18.4877	42.6471	20.2537	0.491376	-1.0251
WBGene00004464	rpn-8	1440.07	2110.06	3508.37	2526.39	0.491454	-1.02487
WBGene00008164	C47G2.3	1446.12	1668.82	1269.76	720.414	0.491648	-1.0243
WBGene00002198	kin-14	83.2272	191.04	129.698	146.401	0.491759	-1.02398
WBGene00021415	nsy-4	127.338	205.83	279.675	222.309	0.491762	-1.02397
WBGene00001064	dpy-2	95.4354	51.7656	393.393	104.949	0.491837	-1.02375
WBGene00018292	F41E6.11	19.3176	3.69754	88.0073	8.28756	0.491981	-1.02333
WBGene00077658	M106.8	650.064	1532.01	567.698	658.652	0.492302	-1.02238
WBGene00017283	F09E5.3	1087.06	1507.36	1975.03	1348.83	0.492512	-1.02177
WBGene00044256	Y45F10C.6	69.1358	160.227	54.44	62.1434	0.492544	-1.02168
WBGene00001781	gst-33	16.4533	27.1153	51.0221	41.4209	0.492607	-1.02149
WBGene00016395	C34B2.10	1472.15	1798.24	1255.12	755.807	0.492979	-1.0204
WBGene00016178	mesp-1	17867.5	39159.4	5141.43	5555.47	0.493019	-1.02029
WBGene00018370	F42H10.6	368.046	558.329	449.251	336.022	0.49305	-1.0202
WBGene00020191	clec-53	30.7317	38.2079	78.8513	48.3381	0.493075	-1.02012
WBGene00002083	inf-1	5830.98	5286.25	10814.9	4834.71	0.493108	-1.02003	anti
WBGene00023500	C11H1.9	76.8503	80.1134	218.424	112.309	0.493235	-1.01965
WBGene00013373	Y62E10A.2	1981.04	1737.84	2778.3	1202.42	0.493355	-1.0193
WBGene00012924	Y47D3A.5	20.8227	11.0926	17.4928	4.59938	0.493563	-1.01869
WBGene00000469	ces-2	118.598	32.0454	172.613	23.0234	0.49364	-1.01847
WBGene00003474	mtl-2	1658.37	3724.66	2803.01	3108.21	0.493721	-1.01823	anti
WBGene00013017	Y48E1C.4	834.587	852.899	703.06	354.857	0.493895	-1.01772
WBGene00020861	T27E4.1	31.7354	52.9981	25.6547	21.1649	0.494007	-1.0174
WBGene00043702	Y54G2A.7	63.6158	141.739	239.209	263.351	0.494119	-1.01707
WBGene00022452	Y110A2AR.1	9400.52	22184	3362.19	3927.73	0.495029	-1.01441
WBGene00011668	clec-47	197.119	348.801	184.926	162.075	0.495301	-1.01362
WBGene00001243	elo-5	809.161	611.327	2548.1	953.677	0.495389	-1.01337	pro
WBGene00018391	rpb-4	1933.2	2383.68	2396.7	1464.23	0.495479	-1.01311
WBGene00007133	B0284.3	53.5198	44.3705	128.817	52.9495	0.495804	-1.01216
WBGene00013424	Y66A7A.4	29.4773	60.3932	28.5294	28.9884	0.495942	-1.01176
WBGene00001606	gln-5	5243.89	7799.35	3540.02	2611.51	0.495998	-1.01159
WBGene00021463	zeel-1	43.2122	14.7902	32.5666	5.52986	0.496106	-1.01128
WBGene00004700	rsp-3	16432.6	26834.3	13266	10747.4	0.496111	-1.01127
WBGene00043060	R144.12	360.247	289.641	536.54	214.051	0.496198	-1.01101
WBGene00045400	C54D10.13	16.8499	62.8582	45.4971	84.2195	0.496208	-1.01098
WBGene00219329	K02D10.8	9.47029	22.1852	17.0238	19.8041	0.496588	-1.00988
WBGene00013220	ctl-3	140.172	526.283	163.838	305.671	0.496913	-1.00893
WBGene00021131	W10D9.3	99.7216	130.646	109.611	71.3687	0.496985	-1.00873
WBGene00021353	iglr-3	150.645	531.213	57.7837	101.28	0.497057	-1.00852
WBGene00019941	pgam-5	1491.98	1951.07	2609.15	1696.06	0.497087	-1.00843
WBGene00004701	rsp-4	6950.01	11426.6	4543.55	3716.09	0.49746	-1.00735
WBGene00195189	ZC449.8	38.1534	43.138	152.965	86.078	0.497706	-1.00663
WBGene00016733	phat-2	13.6938	1.23251	113.056	5.06582	0.497839	-1.00625
[truncated: 11,829 more rows]
