# Supplementary material for: Exportin 1 modulates life span by regulating nucleolar dynamics via the autophagy protein LGG-1/GABARAP
Source: Sci Adv. 2022 Apr 1;8(13):eabj1604. doi: 10.1126/sciadv.abj1604 (PMC10938577; doi:10.1126/sciadv.abj1604)
Supplement: Supplementary file 2 — Data files S1 to S4 [file sciadv.abj1604_data_files_s1_to_s4.zip › sciadv.abj1604_data_file_s4.xlsx]

## Sheet: Unique polysome DEGs
Unique polysome DEGs
WB ID	Sequence ID	log2FC xpo-1i vs Control polysomes
WBGene00219298	F55H2.8	5.94256
WBGene00007655	C17H1.2	5.81429
WBGene00012311	W06G6.9	4.839
WBGene00009061	F22G12.1	4.57857
WBGene00015338	C02E7.1	4.28559
WBGene00021478	Y39H10A.1	4.2855
WBGene00009892	F49E11.6	3.70069
WBGene00021580	Y46C8AL.2	3.60617
WBGene00012597	Y38E10A.19	3.50082
WBGene00008792	F14D7.5	3.49373
WBGene00008294	C54C8.7	3.46293
WBGene00007659	C17H1.6	3.42872
WBGene00021137	W10G11.4	3.27721
WBGene00009692	F44E5.5	3.19757
WBGene00235164	K09F6.13	3.17096
WBGene00021999	Y59E9AR.4	3.13525
WBGene00189961	Y54G2A.57	3.06224
WBGene00010216	F57G8.7	3.00937
WBGene00014130	ZK892.6	2.96291
WBGene00019590	K09F6.7	2.91428
WBGene00010501	K02C4.2	2.8535
WBGene00012467	Y17G7B.14	2.77953
WBGene00013646	Y105C5B.3	2.76713
WBGene00009146	F26C11.1	2.74806
WBGene00010936	M163.2	2.64795
WBGene00009691	F44E5.4	2.62649
WBGene00018725	F53A9.2	2.61736
WBGene00044658	C01G10.17	2.59109
WBGene00021529	Y41G9A.5	2.52877
WBGene00021397	Y38C1AA.6	2.52239
WBGene00018523	F46H5.8	2.48814
WBGene00009854	F49A5.2	2.47598
WBGene00010746	K10D11.2	2.43659
WBGene00021517	Y41D4B.15	2.40386
WBGene00018696	F52E1.8	2.40017
WBGene00020774	T24E12.5	2.35284
WBGene00012491	Y20C6A.1	2.3527
WBGene00020912	W01A11.7	2.32507
WBGene00015299	C01F1.4	2.27616
WBGene00019376	K04A8.5	2.26286
WBGene00004878	Y69A2AR.4	2.24325
WBGene00007658	C17H1.5	2.22912
WBGene00019233	H23N18.2	2.20926
WBGene00044201	H39E23.3	2.18185
WBGene00012822	Y43F8B.12	2.17275
WBGene00009375	F34D10.6	2.15464
WBGene00007376	C06C3.5	2.12161
WBGene00019234	H23N18.3	2.11604
WBGene00015040	B0213.10	2.07579
WBGene00002174	W03D8.6	2.06064
WBGene00000903	B0412.2	2.05149
WBGene00003558	C27F2.2	2.01961
WBGene00002093	T08G5.12	2.00172
WBGene00009963	F53B6.8	1.9988
WBGene00008389	D1086.2	1.99635
WBGene00011596	T07G12.5	1.99143
WBGene00011325	T01C3.11	1.99123
WBGene00001591	F11A5.10	1.97698
WBGene00010998	R03G8.3	1.9543
WBGene00003732	F14B8.1	1.94421
WBGene00011069	R06F6.6	1.92234
WBGene00008680	F11A5.15	1.92172
WBGene00015788	C15B12.8	1.89099
WBGene00003182	W10D5.1	1.87964
WBGene00003411	F14F4.3	1.87649
WBGene00011737	T12G3.1	1.85883
WBGene00017892	F28B4.3	1.85143
WBGene00045273	C08A9.11	1.8478
WBGene00014166	ZK945.4	1.83883
WBGene00018237	F40F4.6	1.83272
WBGene00010811	M01F1.5	1.82626
WBGene00013499	Y70G10A.3	1.81852
WBGene00020329	T07H3.6	1.79259
WBGene00008499	F01D5.9	1.79212
WBGene00013215	Y54G11A.4	1.78712
WBGene00006929	C04F6.1	1.78134
WBGene00019965	R08F11.1	1.78121
WBGene00009311	F32A11.7	1.77736
WBGene00044340	C03G5.12	1.7748
WBGene00018260	F41B5.2	1.76979
WBGene00010647	K08C7.4	1.76848
WBGene00018354	F42G2.5	1.76574
WBGene00017948	F31D5.5	1.76032
WBGene00007414	C07E3.3	1.75341
WBGene00015549	C06G3.3	1.74857
WBGene00007363	C06B3.4	1.74272
WBGene00011042	R05H10.1	1.73369
WBGene00011258	R13.3	1.73074
WBGene00018646	F49F1.6	1.72369
WBGene00015131	B0303.11	1.71931
WBGene00001777	Y53F4B.32	1.71502
WBGene00007480	C09F9.3	1.70176
WBGene00011997	T24F1.5	1.69803
WBGene00003620	F21D12.1	1.69482
WBGene00003233	F45H11.4	1.69306
WBGene00008412	D2030.2	1.68665
WBGene00021446	Y39A3CR.6	1.68532
WBGene00008167	C48B4.1	1.68205
WBGene00010413	H25K10.4	1.68161
WBGene00021068	W06H8.6	1.67506
WBGene00016425	C34H4.2	1.67443
WBGene00006632	C14A11.1	1.66843
WBGene00004053	ZK1005.1	1.66824
WBGene00006464	T07H3.1	1.66716
WBGene00021116	W09G10.3	1.66518
WBGene00010722	K09E4.4	1.66395
WBGene00008829	F14H3.10	1.66295
WBGene00016968	C56C10.12	1.66244
WBGene00000020	F12B6.1	1.66014
WBGene00020891	T28C12.4	1.65846
WBGene00003423	R10E9.1	1.6577
WBGene00004997	T22G5.7	1.65553
WBGene00235133	T26H5.14	1.64914
WBGene00010750	K10D11.6	1.64405
WBGene00021654	Y47G7B.2	1.64235
WBGene00007358	C06A12.5	1.64128
WBGene00022261	Y73C8C.2	1.63384
WBGene00016866	C52B9.3	1.63382
WBGene00007550	C13C4.6	1.63262
WBGene00003143	C34B4.1	1.62904
WBGene00003943	K09C8.1	1.62899
WBGene00013639	Y105C5A.15	1.62707
WBGene00009801	F47A4.5	1.62182
WBGene00008422	D2045.2	1.61845
WBGene00004003	C47A10.1	1.61369
WBGene00008644	F10C2.3	1.60847
WBGene00018739	F53B1.8	1.60562
WBGene00011522	T06D8.1	1.59487
WBGene00006657	T12C9.3	1.59046
WBGene00014669	C06G8.3	1.58954
WBGene00020128	R193.2	1.58363
WBGene00018958	F56C11.6	1.58143
WBGene00017012	D1009.1	1.58046
WBGene00003968	T14F9.4	1.57986
WBGene00006418	B0222.4	1.57716
WBGene00016119	C25H3.10	1.57608
WBGene00000551	C50F7.2	1.57582
WBGene00012748	Y40H7A.11	1.56758
WBGene00015456	C04G6.6	1.56621
WBGene00017834	F26F12.3	1.56577
WBGene00020721	T23B12.6	1.56541
WBGene00003413	Y43F8C.12	1.5628
WBGene00015350	C02F5.7	1.56203
WBGene00021779	Y51H7C.1	1.56024
WBGene00008392	D1086.5	1.5572
WBGene00019774	M04G7.3	1.55443
WBGene00012850	Y44A6C.1	1.54787
WBGene00019436	K06A9.2	1.54674
WBGene00004258	D2023.2	1.54279
WBGene00003144	Y38F1A.10	1.54044
WBGene00003617	F44C8.3	1.53933
WBGene00006923	F08B1.1	1.53541
WBGene00003511	F46G10.6	1.53394
WBGene00019564	K09D9.1	1.53223
WBGene00016638	C44B12.5	1.53136
WBGene00021050	W05H9.3	1.53069
WBGene00009797	F46G10.2	1.53035
WBGene00001481	Y54E10A.4	1.52623
WBGene00007150	B0365.1	1.51513
WBGene00017961	F31F4.12	1.51314
WBGene00008031	C39E9.7	1.51194
WBGene00019644	K11D12.4	1.51169
WBGene00010540	K03H1.5	1.50966
WBGene00044469	T26C12.6	1.50719
WBGene00020632	T20F7.5	1.50659
WBGene00007682	C18D11.6	1.5063
WBGene00008194	C49C3.4	1.50513
WBGene00001622	T22E5.2	1.50023
WBGene00011304	R166.5	1.50021
WBGene00013985	ZK512.5	1.49978
WBGene00009663	F43G6.11	1.49938
WBGene00000528	NA	1.49787
WBGene00008654	F10F2.2	1.49759
WBGene00012907	Y46G5A.17	1.49364
WBGene00020579	T19D12.4	1.49323
WBGene00008020	C38H2.3	1.48662
WBGene00003702	Y70C5C.6	1.48656
WBGene00016335	C33C12.3	1.48381
WBGene00009723	F45D3.3	1.48257
WBGene00015479	C05D10.3	1.48042
WBGene00021034	W05F2.2	1.47859
WBGene00000367	C54D2.5	1.47722
WBGene00001604	Y105C5B.28	1.47625
WBGene00007103	B0024.14	1.47249
WBGene00001441	K03C7.2	1.47187
WBGene00021369	Y37E11AR.2	1.47037
WBGene00006926	C42D8.2	1.4698
WBGene00000547	Y77E11A.11	1.46818
WBGene00000415	Y47H9C.4	1.46732
WBGene00019205	H16O14.1	1.4607
WBGene00020009	R11F4.3	1.45809
WBGene00011850	T20B3.1	1.44688
WBGene00015790	C15C7.4	1.44675
WBGene00003414	Y75B8A.26	1.44393
WBGene00002038	T02C12.1	1.44332
WBGene00012663	Y39A1C.4	1.44247
WBGene00006986	Y75B8A.35	1.43708
WBGene00020324	T07F12.4	1.433
WBGene00012988	Y48C3A.4	1.43227
WBGene00006411	F14D12.6	1.42964
WBGene00008803	F14E5.5	1.42942
WBGene00013074	Y51A2D.5	1.42908
WBGene00020481	T13C2.6	1.42538
WBGene00017618	F20A1.6	1.42346
WBGene00001609	F02A9.6	1.4172
WBGene00002217	F56E3.3	1.41503
WBGene00001172	C51E3.7	1.41442
WBGene00219289	T05C12.15	1.41353
WBGene00044355	ZK563.7	1.41277
WBGene00019719	M01H9.3	1.41183
WBGene00020471	T13B5.3	1.4118
WBGene00015280	C01B10.6	1.41154
WBGene00017789	F25E5.8	1.40755
WBGene00006602	ZK54.2	1.39912
WBGene00195209	C07B5.8	1.39816
WBGene00010884	M7.8	1.39744
WBGene00010320	F59B10.4	1.39376
WBGene00015535	C06E4.6	1.39219
WBGene00012530	Y32F6A.5	1.39127
WBGene00006445	F37D6.6	1.39106
WBGene00164968	K08H2.10	1.39101
WBGene00007058	F13G11.1	1.39019
WBGene00009291	F31D4.4	1.38931
WBGene00012750	Y41C4A.2	1.38914
WBGene00004108	C34E7.1	1.38293
WBGene00004061	T02D1.5	1.38106
WBGene00000002	F27C8.1	1.38021
WBGene00015497	C05G6.1	1.38011
WBGene00000545	Y39A3CL.5	1.37534
WBGene00001817	Y50E8A.16	1.3746
WBGene00017310	F09G2.1	1.37099
WBGene00012231	W04A4.2	1.37005
WBGene00019895	R05F9.12	1.36964
WBGene00001651	T01H8.5	1.36888
WBGene00006930	K07H8.6	1.36852
WBGene00014171	ZK970.1	1.36756
WBGene00009532	F38B7.1	1.36617
WBGene00000731	D2023.7	1.3653
WBGene00008567	F08A8.4	1.36403
WBGene00007507	C10C5.3	1.36122
WBGene00020153	T01G6.6	1.36028
WBGene00013899	ZC443.4	1.36001
WBGene00018145	F37C4.5	1.36001
WBGene00016534	C39D10.7	1.35951
WBGene00004129	F53G2.4	1.3579
WBGene00000022	Y39D8C.1	1.35787
WBGene00002018	Y46H3A.2	1.35651
WBGene00019612	K10B3.6	1.35606
WBGene00011935	T22H2.5	1.35362
WBGene00016513	C38C3.4	1.35322
WBGene00009964	F53B6.9	1.35198
WBGene00010605	K06G5.1	1.35148
WBGene00006705	Y94H6A.6	1.35091
WBGene00006699	C47E12.5	1.34993
WBGene00019844	R03E9.3	1.34824
WBGene00004321	F54E7.7	1.34563
WBGene00017663	F21D12.3	1.34484
WBGene00017951	F31E3.4	1.34427
WBGene00003695	C06G3.1	1.3391
WBGene00017813	F26A10.1	1.33658
WBGene00012544	Y37D8A.2	1.33431
WBGene00021058	W06B4.3	1.33416
WBGene00014202	ZK1058.1	1.33368
WBGene00003163	R03E9.1	1.33336
WBGene00019666	K12B6.1	1.33215
WBGene00015400	C03G6.15	1.32795
WBGene00018990	F56F11.3	1.32704
WBGene00020903	T28F2.7	1.324
WBGene00003710	C25B8.6	1.32361
WBGene00011978	T24B8.4	1.32292
WBGene00018184	F38E9.1	1.31969
WBGene00016061	C24G6.6	1.3192
WBGene00010064	F54F7.2	1.31855
WBGene00020797	T25D3.3	1.31708
WBGene00010011	F53H4.6	1.31568
WBGene00044396	ZK1290.14	1.31464
WBGene00016419	C34G6.2	1.31115
WBGene00015332	C02C2.1	1.31082
WBGene00022060	Y67D8A.3	1.31033
WBGene00020315	T07E3.4	1.31033
WBGene00003724	F44C8.2	1.31
WBGene00015179	B0416.3	1.30909
WBGene00015532	C06E4.3	1.30842
WBGene00001560	T22H6.6	1.30561
WBGene00022858	ZK1193.2	1.30483
WBGene00013256	Y57A10A.13	1.30478
WBGene00016095	C25E10.5	1.30287
WBGene00003374	K11D12.10	1.30216
WBGene00007176	B0399.1	1.29918
WBGene00021492	Y40B10A.7	1.29773
WBGene00003786	VC5.3	1.29712
WBGene00020865	T27E4.7	1.29697
WBGene00011672	T10B9.2	1.2945
WBGene00007109	B0035.6	1.29419
WBGene00012683	Y39B6A.24	1.28977
WBGene00016923	C54F6.5	1.28916
WBGene00011680	T10B10.3	1.28833
WBGene00009435	F35G2.1	1.28811
WBGene00003638	ZK662.3	1.28761
WBGene00043982	B0403.6	1.28742
WBGene00016004	C18H9.6	1.28655
WBGene00006980	C14F5.2	1.28625
WBGene00000998	K07E12.1	1.28238
WBGene00044728	Y53F4B.45	1.28158
WBGene00018271	F41C3.5	1.28021
WBGene00021590	Y46D2A.2	1.27999
WBGene00010842	M03C11.5	1.27662
WBGene00009785	F46C5.10	1.27579
WBGene00008610	F09C3.2	1.27576
WBGene00010244	F58D5.5	1.27234
WBGene00000016	T22H6.5	1.27125
WBGene00003647	T05B4.2	1.27077
WBGene00022386	Y95B8A.6	1.27
WBGene00013732	Y111B2A.8	1.26905
WBGene00021464	Y39G10AR.6	1.26901
WBGene00003754	T13A10.5	1.26855
WBGene00003722	R11G11.1	1.26671
WBGene00017979	F32B5.6	1.26238
WBGene00018823	F54E2.1	1.26182
WBGene00006372	F48F7.2	1.26142
WBGene00006610	F15A2.2	1.26093
WBGene00017840	F26G1.4	1.26014
WBGene00044989	Y37A1B.17	1.25961
WBGene00000237	Y71F9AR.1	1.25655
WBGene00000898	Y55D5A.5	1.25542
WBGene00015237	B0511.12	1.2552
WBGene00012416	Y7A9A.1	1.25504
WBGene00022800	ZK688.5	1.25485
WBGene00016269	C30G4.4	1.2533
WBGene00003878	F56F4.5	1.25324
WBGene00008682	F11A10.1	1.25322
WBGene00018579	F47G6.2	1.25295
WBGene00000277	C23H4.1	1.25261
WBGene00005023	T24D1.1	1.25103
WBGene00014300	D2023.1	1.25069
WBGene00004225	F56C11.2	1.24828
WBGene00020142	T01C8.1	1.24765
WBGene00000231	D2045.1	1.24758
WBGene00018837	F54G2.1	1.24755
WBGene00006483	F42A9.1	1.24722
WBGene00017108	E03E2.1	1.24706
WBGene00003914	F49E8.3	1.2458
WBGene00004737	F10G7.4	1.24579
WBGene00004349	C41G11.3	1.24293
WBGene00007680	C18D11.2	1.23826
WBGene00016424	C34H4.1	1.23679
WBGene00003410	F21G4.2	1.23597
WBGene00012769	Y41E3.11	1.2356
WBGene00022284	Y75B7AL.1	1.23525
WBGene00000111	T08B1.3	1.23431
WBGene00000286	C18E9.1	1.23369
WBGene00019164	H06H21.8	1.23364
WBGene00012019	T25E12.4	1.23361
WBGene00013039	Y49E10.20	1.2312
WBGene00018732	F53A9.9	1.23004
WBGene00045252	Y62H9A.15	1.22845
WBGene00001579	F56A11.1	1.22789
WBGene00000070	C44F1.5	1.22777
WBGene00011276	R53.7	1.22741
WBGene00004316	F37A4.7	1.22508
WBGene00003905	Y18D10A.13	1.22471
WBGene00019208	H17B01.3	1.2243
WBGene00011312	T01B7.6	1.2225
WBGene00008515	F02C12.1	1.22243
WBGene00001461	Y48D7A.2	1.22233
WBGene00020556	T19B4.1	1.22179
WBGene00002024	C14F11.5	1.21969
WBGene00001980	W02B9.1	1.21619
WBGene00018729	F53A9.6	1.21572
WBGene00019268	H41C03.1	1.21469
WBGene00000908	F11A1.3	1.21432
WBGene00012128	T28F3.1	1.21298
WBGene00014793	H40L08.2	1.21173
WBGene00004238	F46G10.5	1.2116
WBGene00022233	Y73B6BL.4	1.21122
WBGene00007599	C15A11.7	1.20988
WBGene00003752	D1009.4	1.20653
WBGene00003528	C37H5.9	1.20605
WBGene00002192	C10C6.1	1.20584
WBGene00022026	Y65B4A.2	1.20408
WBGene00019731	M02D8.5	1.20283
WBGene00012005	T24H10.7	1.20231
WBGene00000901	W01G7.1	1.20016
WBGene00021430	Y38F2AR.12	1.19887
WBGene00016059	C24G6.2	1.19876
WBGene00000962	T21E12.4	1.19645
WBGene00020082	R57.1	1.19598
WBGene00000403	B0034.3	1.19581
WBGene00018566	F47E1.2	1.19529
WBGene00022664	ZK121.2	1.19213
WBGene00021036	W05F2.4	1.19032
WBGene00022361	Y92H12A.5	1.18942
WBGene00008430	D2085.5	1.18913
WBGene00010899	M28.8	1.1883
WBGene00021986	Y59C2A.3	1.18799
WBGene00022745	ZK470.2	1.18789
WBGene00016860	C50H11.15	1.18596
WBGene00019490	K07E3.1	1.18557
WBGene00001480	H24K24.5	1.18523
WBGene00003789	K12D12.2	1.18518
WBGene00021702	Y48G9A.9	1.1832
WBGene00018700	F52E1.13	1.18181
WBGene00017464	F14D12.5	1.17927
WBGene00009065	F22G12.5	1.1788
WBGene00018195	F39E9.2	1.17846
WBGene00018900	F55G1.4	1.17665
WBGene00021237	Y20F4.2	1.17665
WBGene00021020	W04B5.3	1.17596
WBGene00015776	C14F5.1	1.17445
WBGene00021209	Y18H1A.3	1.17441
WBGene00022893	ZK1290.13	1.17386
WBGene00006940	Y53C12A.1	1.17386
WBGene00013578	Y76A2B.6	1.17289
WBGene00004313	F54E4.1	1.17266
WBGene00022718	ZK370.4	1.17194
WBGene00012444	Y15E3A.5	1.16817
WBGene00005642	C05E4.3	1.16681
WBGene00009380	F34H10.3	1.16645
WBGene00019554	K09C4.10	1.16614
WBGene00019792	M116.5	1.16598
WBGene00018605	F48E3.4	1.1658
WBGene00016877	C52D10.3	1.1652
WBGene00008032	C39E9.8	1.16463
WBGene00019780	M60.4	1.16235
WBGene00007501	C09H10.7	1.16233
WBGene00004182	C06E8.3	1.16181
WBGene00018849	F55A3.3	1.16134
WBGene00019875	R05C11.3	1.16131
WBGene00022119	Y71F9AL.17	1.1606
WBGene00010453	K01B6.1	1.1604
WBGene00011768	T14D7.2	1.1601
WBGene00000530	E04F6.11	1.15951
WBGene00006763	JC8.10	1.1595
WBGene00004969	F47G6.4	1.15799
WBGene00016415	C34F11.3	1.15781
WBGene00004058	C44B7.8	1.15465
WBGene00006751	C32E8.10	1.15389
WBGene00001527	F37B12.2	1.15197
WBGene00009431	F35E12.7	1.15048
WBGene00000542	C06G4.2	1.14966
WBGene00001752	K08F4.7	1.1472
WBGene00000168	K08D9.3	1.14635
WBGene00011867	T20G5.1	1.14621
WBGene00016405	C34D4.14	1.14529
WBGene00007877	C33A11.1	1.14515
WBGene00015728	C13A10.1	1.14495
WBGene00003980	F09C3.1	1.14362
WBGene00013093	Y51H1A.2	1.14301
WBGene00010296	F59A1.10	1.143
WBGene00000519	Y47D3A.4	1.1417
WBGene00006541	H13N06.6	1.1411
WBGene00006599	B0545.1	1.14052
WBGene00002105	M04D8.2	1.13854
WBGene00019801	PAR2.3	1.1379
WBGene00007867	C32H11.4	1.13689
WBGene00007505	C10C5.1	1.13634
WBGene00001485	Y113G7A.8	1.13482
WBGene00016636	C44B12.1	1.1348
WBGene00010475	K01F9.2	1.13459
WBGene00007392	C06H5.1	1.13352
WBGene00007196	B0513.4	1.13269
WBGene00007913	C34B7.3	1.1326
WBGene00008199	C49C3.9	1.13253
WBGene00020031	R12E2.2	1.13238
WBGene00000160	Y71H2B.10	1.12877
WBGene00009064	F22G12.4	1.12848
WBGene00020886	T28B4.3	1.12746
WBGene00017364	F10G2.3	1.12637
WBGene00017292	F09E5.16	1.12616
WBGene00014081	ZK795.1	1.12354
WBGene00008876	F16A11.1	1.12141
WBGene00001488	ZK270.2	1.11902
WBGene00003639	K10C3.6	1.11871
WBGene00013202	Y54E5A.7	1.11857
WBGene00044073	C34H4.3	1.11813
WBGene00019820	R02D3.2	1.11694
WBGene00004732	C18F3.2	1.11585
WBGene00019978	R09B5.6	1.1158
WBGene00009896	F49E11.11	1.11556
WBGene00006757	F27D9.1	1.11312
WBGene00010806	M01E5.3	1.11278
WBGene00012130	T28F3.4	1.11186
WBGene00019565	K09D9.2	1.11178
WBGene00004728	F21H11.2	1.11122
WBGene00000803	F53H4.1	1.11113
WBGene00001837	C10E2.3	1.11053
WBGene00003792	F56A3.3	1.1089
WBGene00001390	W02A2.2	1.10853
WBGene00004047	Y55F3AL.1	1.10828
WBGene00012813	Y43F8B.2	1.10768
WBGene00008985	F20G2.1	1.10626
WBGene00003633	C29E6.5	1.10593
WBGene00020722	T23B12.8	1.10523
WBGene00008233	C50F4.8	1.1046
WBGene00021239	Y20F4.4	1.10423
WBGene00022203	Y73B3A.1	1.1041
WBGene00007588	C14C10.5	1.10305
WBGene00000872	F11H8.4	1.10207
WBGene00003598	F26F4.7	1.10182
WBGene00021549	Y44E3A.4	1.10173
WBGene00019546	W07G9.2	1.10148
WBGene00018886	F55E10.7	1.1014
WBGene00001494	H09G03.2	1.10025
WBGene00016995	D1005.1	1.09913
WBGene00016810	C50D2.7	1.09872
WBGene00009432	F35E12.8	1.09863
WBGene00001599	C55B7.1	1.09809
WBGene00021368	Y37E11AR.1	1.09732
WBGene00009429	F35E12.5	1.0948
WBGene00017478	F15A8.6	1.09421
WBGene00019971	R09A1.1	1.09415
WBGene00018819	F54D12.6	1.09409
WBGene00021555	Y45G5AM.2	1.09241
WBGene00015484	C05D11.7	1.09199
WBGene00008628	F09F3.6	1.08825
WBGene00011449	T04H1.2	1.08596
WBGene00000770	C40H1.1	1.08507
WBGene00007394	C06H5.6	1.08474
WBGene00000140	ZK973.6	1.08397
WBGene00005643	C05E4.1	1.08328
WBGene00012319	W07A8.2	1.08226
WBGene00003793	T19B4.2	1.07907
WBGene00004789	W10G6.2	1.07835
WBGene00010047	F54D1.6	1.07815
WBGene00010363	H04D03.2	1.07794
WBGene00003918	F54E7.3	1.07767
WBGene00015423	C04E6.7	1.07708
WBGene00009971	F53C11.1	1.07639
WBGene00013558	Y75B8A.25	1.07623
WBGene00004166	Y43H11AL.3	1.07607
WBGene00007779	C27D8.3	1.07085
WBGene00012930	Y47D3A.17	1.0707
WBGene00020407	T10D4.3	1.07037
WBGene00022880	ZK1248.10	1.06981
WBGene00007969	C36A4.9	1.06918
WBGene00013379	Y62E10A.13	1.06846
WBGene00004131	F55A12.9	1.06712
WBGene00017563	F18C5.10	1.06638
WBGene00010810	M01F1.4	1.06569
WBGene00000117	F42G9.5	1.06509
WBGene00013257	Y57A10A.14	1.06311
WBGene00012896	Y46G5A.4	1.06125
WBGene00015324	C02B8.6	1.06109
WBGene00006604	Y47D3A.6	1.06108
WBGene00017675	F21F3.6	1.06103
WBGene00017298	F09E10.8	1.06035
WBGene00019298	K02D7.1	1.05906
WBGene00015561	C07A12.7	1.05851
WBGene00022590	ZC317.7	1.05822
WBGene00010012	F53H10.2	1.05798
WBGene00008295	C54C8.9	1.05571
WBGene00008183	C48G7.3	1.05509
WBGene00002176	F56D12.4	1.05495
WBGene00000149	C42D8.8	1.05378
WBGene00022286	Y75B7AL.4	1.05129
WBGene00019130	F59H5.1	1.05114
WBGene00007976	C36B1.9	1.05072
WBGene00020343	T08B1.6	1.05058
WBGene00010641	K07G5.1	1.04973
WBGene00022515	ZC64.2	1.04936
WBGene00006493	R09A8.3	1.04928
WBGene00010724	K09E9.1	1.04902
WBGene00009300	F31F6.1	1.04827
WBGene00001087	Y39A1B.3	1.04777
WBGene00007765	C27B7.9	1.04765
WBGene00000527	C36B1.1	1.04727
WBGene00002783	F57B10.1	1.04687
WBGene00019209	H17B01.4	1.04682
WBGene00015743	C13F10.4	1.04643
WBGene00017031	D1044.6	1.04585
WBGene00018971	F56D6.2	1.04535
WBGene00007297	C04F12.1	1.04448
WBGene00010539	K03H1.4	1.04389
WBGene00020158	T02C5.1	1.04359
WBGene00004110	C37A2.2	1.04349
WBGene00020139	T01B11.2	1.04288
WBGene00018488	F46E10.1	1.04238
WBGene00010444	K01A6.2	1.0414
WBGene00007736	C25G4.10	1.04139
WBGene00000238	C54D1.6	1.03951
WBGene00020628	T20F5.6	1.03938
WBGene00000912	R13H8.1	1.03928
WBGene00000913	T07A9.6	1.03919
WBGene00012524	Y32B12B.4	1.03896
WBGene00021238	Y20F4.3	1.03839
WBGene00008848	F15B9.4	1.0368
WBGene00017782	F25E5.1	1.03615
WBGene00004801	F46G10.7	1.03561
WBGene00009594	F40F12.5	1.0351
WBGene00021561	Y45G5AM.9	1.03487
WBGene00002131	ZK792.3	1.03474
WBGene00022848	ZK1055.7	1.03444
WBGene00018665	F52C6.8	1.03423
WBGene00020563	T19C3.5	1.03408
WBGene00020770	T24D11.1	1.03339
WBGene00003798	T23H2.1	1.03165
WBGene00021518	Y41D4B.16	1.03081
WBGene00014035	ZK643.3	1.03034
WBGene00015250	B0546.3	1.03018
WBGene00003124	K10B3.9	1.02908
WBGene00019341	K02F6.7	1.02883
WBGene00008915	F17C11.4	1.02846
WBGene00003409	E03G2.2	1.02828
WBGene00003153	Y67D8C.10	1.02571
WBGene00009542	F38E11.5	1.02498
WBGene00004246	Y48G1BL.3	1.02336
WBGene00021456	Y39F10B.1	1.02327
WBGene00020029	R12C12.9	1.0222
WBGene00004235	Y65B4BR.3	1.02188
WBGene00017885	F28B3.4	1.0214
WBGene00020453	T12B5.6	1.02086
WBGene00019060	F58F9.7	1.01963
WBGene00077770	M04D5.3	1.01963
WBGene00018755	F53C3.12	1.01931
WBGene00020581	T19D12.6	1.01859
WBGene00000169	F32A5.5	1.01834
WBGene00044689	Y108G3AL.7	1.01831
WBGene00003678	K08A2.5	1.01524
WBGene00011629	T08G11.1	1.01394
WBGene00020553	T19A5.1	1.01278
WBGene00022253	Y73B6BL.33	1.01277
WBGene00021628	Y47D9A.1	1.01235
WBGene00017747	F23F1.6	1.01191
WBGene00000393	C15B12.7	1.01134
WBGene00016657	C44E12.1	1.01065
WBGene00003834	C15H11.3	1.01018
WBGene00010236	F58B4.3	1.01016
WBGene00011849	T19H5.4	1.00849
WBGene00003720	T01G6.8	1.00819
WBGene00019882	R05D3.9	1.00788
WBGene00019617	K10C2.1	1.0073
WBGene00004049	Y71F9AL.18	1.00536
WBGene00008800	F14E5.2	1.0049
WBGene00019611	K10B3.5	1.00464
WBGene00003613	T01B10.4	1.00454
WBGene00019188	H11E01.3	1.00445
WBGene00008927	F17H10.3	1.00406
WBGene00020251	T05C1.4	1.00349
WBGene00012512	Y26E6A.1	1.00082
WBGene00016722	C46G7.2	-1.00008
WBGene00018935	F56B3.12	-1.0023
WBGene00013219	Y54G11A.11	-1.0034
WBGene00019846	R03G5.5	-1.00363
WBGene00044083	B0564.1	-1.00395
WBGene00003076	F40F8.9	-1.00396
WBGene00020480	T13C2.4	-1.00477
WBGene00010437	JC8.5	-1.00582
WBGene00016989	CD4.3	-1.00604
WBGene00021925	Y55F3AM.8	-1.00632
WBGene00000165	Y48G8AL.14	-1.00676
WBGene00013360	Y60A3A.9	-1.00776
WBGene00020796	T25D3.2	-1.00802
WBGene00018407	F44B9.2	-1.00805
WBGene00012933	Y47D3A.22	-1.00834
WBGene00018835	F54F2.7	-1.01136
WBGene00007812	C29F7.3	-1.01171
WBGene00009455	F36A2.8	-1.0124
WBGene00189958	F45H11.8	-1.01417
WBGene00018513	F46F11.10	-1.01453
WBGene00003950	T20F5.2	-1.01643
WBGene00001755	F11G11.2	-1.0176
WBGene00003148	H21P03.1	-1.0179
WBGene00018335	F42A9.6	-1.01874
WBGene00003779	Y75B8A.2	-1.02045
WBGene00019900	R05G6.7	-1.0214
WBGene00019162	H06H21.3	-1.02253
WBGene00000933	C14A4.2	-1.02373
WBGene00044344	Y46H3A.7	-1.02475
WBGene00018598	F48C1.5	-1.02649
WBGene00007859	C32A3.2	-1.02664
WBGene00002062	C05D9.5	-1.02743
WBGene00044508	C18F3.4	-1.02773
WBGene00001682	F08B6.2	-1.02783
WBGene00016112	C25H3.3	-1.02886
WBGene00022734	ZK418.5	-1.03196
WBGene00004015	T24H7.1	-1.03336
WBGene00014095	ZK829.4	-1.03387
WBGene00021899	Y54H5A.1	-1.03556
WBGene00022493	Y119D3B.16	-1.03654
WBGene00022727	ZK381.5	-1.03818
WBGene00006619	ZK546.15	-1.03851
WBGene00010964	MTCE.26	-1.03949
WBGene00017830	F26F4.11	-1.03981
WBGene00044758	Y37H2A.12	-1.04129
WBGene00003953	F39H11.5	-1.04212
WBGene00006741	K03E6.5	-1.04385
WBGene00020833	T26C12.3	-1.04424
WBGene00007927	C34C12.8	-1.04449
WBGene00044213	Y102A5C.36	-1.04551
WBGene00004931	F10D11.1	-1.04605
WBGene00015965	C18C4.3	-1.04632
WBGene00012483	Y18D10A.16	-1.04793
WBGene00001105	Y41D4B.10	-1.04811
WBGene00013553	Y75B8A.18	-1.04965
WBGene00010288	F58H1.5	-1.04972
WBGene00017816	F26B1.2	-1.05169
WBGene00009276	F30F8.9	-1.05229
WBGene00007824	C30H6.7	-1.0524
WBGene00017119	E04A4.5	-1.05249
WBGene00009212	F28D1.2	-1.05352
WBGene00019142	F59H6.12	-1.05369
WBGene00017926	F29C4.2	-1.05391
WBGene00016590	NA	-1.05456
WBGene00010922	M142.5	-1.05494
WBGene00016011	C23G10.2	-1.05537
WBGene00018932	F56B3.8	-1.05625
WBGene00012149	VF13D12L.3	-1.05628
WBGene00017997	F33D4.5	-1.0565
WBGene00008420	D2030.11	-1.05663
WBGene00003225	T07C4.7	-1.05681
WBGene00007616	C15H11.8	-1.05684
WBGene00008688	F11A10.7	-1.05697
WBGene00015518	C06E1.1	-1.05758
WBGene00020954	W02G9.4	-1.05917
WBGene00017356	F10E9.4	-1.05952
WBGene00000380	C07G2.3	-1.05964
WBGene00007065	3R5.1	-1.06101
WBGene00008393	D1086.6	-1.06141
WBGene00011110	R07E5.2	-1.06315
WBGene00020422	T10F2.2	-1.0647
WBGene00007355	C06A1.5	-1.06486
WBGene00010766	K11B4.1	-1.0652
WBGene00007045	T04A8.12	-1.06563
WBGene00004320	ZK287.5	-1.06773
WBGene00007826	C30H6.9	-1.06825
WBGene00012700	Y39B6A.42	-1.06929
WBGene00018519	F46H5.3	-1.0697
WBGene00001406	F48F5.5	-1.07077
WBGene00017759	F23H11.3	-1.07102
WBGene00021420	Y38F2AR.2	-1.07401
WBGene00016375	C33H5.8	-1.07464
WBGene00009207	F28C6.8	-1.07498
WBGene00013213	Y54G11A.2	-1.07646
WBGene00009002	F21C3.3	-1.07667
WBGene00002137	R12E2.9	-1.07719
WBGene00000215	T18H9.2	-1.07725
WBGene00007099	B0024.9	-1.07733
WBGene00219275	Y39G10AR.32	-1.07734
WBGene00012037	T26E3.4	-1.07775
WBGene00009575	F40F8.1	-1.07846
WBGene00012932	Y47D3A.21	-1.08031
WBGene00185048	F43D9.6	-1.08034
WBGene00009237	F28H7.3	-1.08208
WBGene00015092	B0261.4	-1.08266
WBGene00018723	F53A3.7	-1.08439
WBGene00011374	T02D1.8	-1.08518
WBGene00016449	C35D10.13	-1.08549
WBGene00004416	F54C9.5	-1.08558
WBGene00002046	C01F6.8	-1.08614
WBGene00010905	M88.2	-1.08785
WBGene00004278	Y62E10A.9	-1.08927
WBGene00006397	C14A4.10	-1.08996
WBGene00004352	ZC53.7	-1.09009
WBGene00000204	C35D10.16	-1.0901
WBGene00007555	C14A4.1	-1.09151
WBGene00017990	F32E10.2	-1.09649
WBGene00007107	B0035.4	-1.09714
WBGene00009304	F32A7.3	-1.09962
WBGene00004305	R05D11.3	-1.10105
WBGene00004988	T08A9.7	-1.10159
WBGene00014003	ZK593.3	-1.104
WBGene00009771	F46B6.6	-1.10538
WBGene00006391	T12D8.7	-1.10577
WBGene00009468	F36D1.9	-1.10632
WBGene00010436	JC8.4	-1.10668
WBGene00001154	F56B3.5	-1.10684
WBGene00022499	ZC8.3	-1.10708
WBGene00000536	ZC395.2	-1.1081
WBGene00013463	Y67H2A.5	-1.10907
WBGene00003951	K05C4.1	-1.10986
WBGene00017799	F25G6.8	-1.11046
WBGene00001975	F45E4.9	-1.11155
WBGene00022850	ZK1127.3	-1.11187
WBGene00000181	F01G4.2	-1.11304
WBGene00006738	Y48A5A.2	-1.11374
WBGene00000144	F15H10.3	-1.11377
WBGene00000502	Y110A7A.13	-1.11391
WBGene00020517	T15B7.2	-1.11416
WBGene00019631	K10D2.5	-1.11736
WBGene00022683	ZK185.3	-1.12014
WBGene00018070	F35H10.5	-1.12018
WBGene00022583	ZC262.8	-1.12026
WBGene00021830	Y54E10A.10	-1.12074
WBGene00014083	ZK795.3	-1.12135
WBGene00018112	F36H9.4	-1.12147
WBGene00004046	F45E4.2	-1.12181
WBGene00012755	Y41C4A.8	-1.12246
WBGene00007215	C01A2.3	-1.12563
WBGene00015096	B0261.8	-1.12692
WBGene00002139	R12E2.4	-1.12817
WBGene00001637	F48E3.1	-1.12827
WBGene00001358	F22B5.1	-1.12866
WBGene00021516	Y41D4B.14	-1.12913
WBGene00195239	ZK1127.13	-1.13009
WBGene00044324	ZK652.3	-1.13082
WBGene00006726	F46F11.4	-1.13087
WBGene00009092	F23H12.2	-1.13224
WBGene00001950	T24B8.6	-1.13432
WBGene00012992	Y48C3A.10	-1.13553
WBGene00021325	Y34B4A.9	-1.13677
WBGene00011892	T21C9.4	-1.13775
WBGene00020382	T09B4.8	-1.13808
WBGene00255596	Y37B11A.8	-1.13844
WBGene00021046	W05H7.3	-1.14016
WBGene00007312	C04H5.1	-1.14025
WBGene00004960	Y66D12A.20	-1.14183
WBGene00006434	F09E5.15	-1.14184
WBGene00021835	Y54E10A.17	-1.14249
WBGene00022864	ZK1236.5	-1.14385
WBGene00003934	F54C1.7	-1.14414
WBGene00022402	Y97E10AR.7	-1.14567
WBGene00007686	C18E9.6	-1.14728
WBGene00007564	C14A4.14	-1.14772
WBGene00013144	Y53C12B.2	-1.14775
WBGene00001239	F56H11.4	-1.14834
WBGene00006911	R10E11.2	-1.14888
WBGene00015133	B0303.15	-1.14993
WBGene00044026	W02B12.15	-1.15032
WBGene00021475	Y39G10AR.20	-1.15125
WBGene00001231	C41D11.2	-1.15439
WBGene00022773	ZK616.3	-1.15516
WBGene00000093	Y62E10A.5	-1.15523
WBGene00021758	Y50D7A.10	-1.15549
WBGene00001236	Y82E9BR.15	-1.15728
WBGene00001235	Y41C4A.10	-1.15845
WBGene00009740	F45H10.3	-1.15879
WBGene00010608	K07A1.1	-1.1605
WBGene00011759	T13H5.5	-1.16411
WBGene00011740	T12G3.5	-1.16431
WBGene00022373	Y92H12BR.8	-1.16458
WBGene00004431	C09D4.5	-1.16551
WBGene00009179	F26H11.1	-1.16713
WBGene00017286	F09E5.8	-1.16801
WBGene00012931	Y47D3A.20	-1.17012
WBGene00010183	F57A8.8	-1.171
WBGene00010942	M176.3	-1.17282
WBGene00000869	C54G4.8	-1.17369
WBGene00010833	M03B6.1	-1.17446
WBGene00003772	F20B10.1	-1.17482
WBGene00012187	W01G7.3	-1.17491
WBGene00043064	Y59E9AL.7	-1.17514
WBGene00019607	K10B2.4	-1.17652
WBGene00016411	C34E10.10	-1.17766
WBGene00012556	Y37D8A.18	-1.17871
WBGene00003078	F32A5.7	-1.17941
WBGene00007018	C55B7.9	-1.18236
WBGene00008370	D1054.1	-1.18397
WBGene00012244	W04D2.5	-1.18514
WBGene00007120	B0250.3	-1.18526
WBGene00013804	Y116A8C.27	-1.18685
WBGene00016116	C25H3.7	-1.18766
WBGene00006910	R10E11.8	-1.1878
WBGene00017140	EEED8.12	-1.18828
WBGene00008398	D2005.3	-1.18923
WBGene00007712	C25A1.13	-1.1901
WBGene00006730	F39B2.2	-1.19253
WBGene00011224	R10H10.6	-1.19605
WBGene00044894	Y71F9AR.4	-1.19667
WBGene00015474	C05D9.7	-1.19689
WBGene00003066	ZC410.7	-1.19718
WBGene00019076	F59A3.3	-1.19732
WBGene00022470	Y119C1B.4	-1.20017
WBGene00022110	Y71F9AL.4	-1.20234
WBGene00000381	F01F1.8	-1.2024
WBGene00002879	C29E4.8	-1.20352
WBGene00185067	Y54G11A.17	-1.20408
WBGene00008857	F15D3.7	-1.20411
WBGene00003928	ZK945.2	-1.20544
WBGene00013373	Y62E10A.2	-1.20811
WBGene00009329	F32D8.4	-1.20935
WBGene00017763	F23H11.9	-1.20946
WBGene00015742	C13F10.2	-1.20947
WBGene00020931	W02D3.1	-1.20982
WBGene00022292	Y75D11A.3	-1.21036
WBGene00020894	T28D9.1	-1.21184
WBGene00000159	F29G9.3	-1.21224
WBGene00000987	Y60A3A.10	-1.21266
WBGene00007201	NA	-1.21322
WBGene00050913	T12B5.14	-1.21556
WBGene00011128	R07H5.8	-1.21804
WBGene00011859	T20D3.6	-1.21838
WBGene00019937	R07E4.3	-1.22262
WBGene00008844	F15A4.10	-1.22335
WBGene00021739	Y50D4A.5	-1.22819
WBGene00017592	F19C7.2	-1.23014
WBGene00015063	B0228.6	-1.2311
WBGene00004386	K08D10.3	-1.239
WBGene00009743	F45H11.1	-1.23912
WBGene00010305	F59A2.5	-1.23962
WBGene00021286	Y24D9A.8	-1.24104
WBGene00013958	ZK265.6	-1.24137
WBGene00012605	Y38F1A.1	-1.24239
WBGene00001168	F31E3.5	-1.24339
WBGene00004387	R07E5.14	-1.24341
WBGene00011743	T13F2.2	-1.24378
WBGene00004449	ZK652.4	-1.24392
WBGene00013236	Y56A3A.18	-1.24498
WBGene00015413	C04C3.3	-1.24499
WBGene00010332	F59D12.5	-1.24528
WBGene00007702	C24H11.5	-1.24593
WBGene00018765	F53F10.3	-1.24853
WBGene00013807	Y116A8C.30	-1.25143
WBGene00001233	T16G1.11	-1.25309
WBGene00011857	T20D3.3	-1.25374
WBGene00000206	F35G12.10	-1.25385
WBGene00015184	B0432.2	-1.25392
WBGene00006381	Y54E2A.3	-1.25533
WBGene00022273	Y73E7A.6	-1.25848
WBGene00012657	Y39A1A.20	-1.25909
WBGene00012830	Y43F8C.8	-1.26074
WBGene00219313	C17E4.20	-1.26186
WBGene00017402	F12E12.1	-1.26319
WBGene00022492	Y119D3B.15	-1.26484
WBGene00008784	F14B6.3	-1.26587
WBGene00019918	R07C3.2	-1.26824
WBGene00044488	Y54G2A.45	-1.26938
WBGene00017360	F10E9.11	-1.27044
WBGene00015745	C13F10.6	-1.27069
WBGene00021812	Y53G8AR.5	-1.27073
WBGene00011501	T05G5.7	-1.27249
WBGene00003920	M117.2	-1.27531
WBGene00012996	Y48C3A.16	-1.27586
WBGene00008930	F18A11.3	-1.27783
WBGene00045483	F56H1.7	-1.27899
WBGene00007192	B0491.5	-1.28036
WBGene00007133	B0284.3	-1.28187
WBGene00021785	Y51H7C.7	-1.28313
WBGene00000835	ZK652.11	-1.28851
WBGene00019563	K09C6.9	-1.28885
WBGene00019220	H20J04.5	-1.28929
WBGene00009576	F40F8.3	-1.29047
WBGene00004766	W02D7.7	-1.29114
WBGene00012964	Y48A6B.3	-1.29154
WBGene00020738	T23F2.5	-1.29254
WBGene00006919	F46F11.5	-1.29424
WBGene00016412	C34E10.11	-1.2952
WBGene00009051	F22D6.4	-1.29829
WBGene00138720	F58H1.8	-1.29841
WBGene00004487	Y57G11C.16	-1.30005
WBGene00021743	Y50D4B.4	-1.30073
WBGene00003924	Y110A7A.14	-1.30149
WBGene00020374	T09A12.5	-1.30242
WBGene00003061	ZK973.10	-1.30323
WBGene00007063	2L52.1	-1.30358
WBGene00009004	F21C3.5	-1.30598
WBGene00017734	F23C8.5	-1.30613
WBGene00010204	F57F5.1	-1.30848
WBGene00020636	T20H4.5	-1.30864
WBGene00016652	C44E4.3	-1.31026
WBGene00013334	Y57G11C.45	-1.31026
WBGene00013378	Y62E10A.10	-1.31306
WBGene00022089	Y69A2AR.18	-1.31488
WBGene00020937	W02D3.12	-1.31527
WBGene00004437	C03D6.8	-1.3174
WBGene00000881	F31C3.1	-1.31786
WBGene00044318	W06E11.2	-1.32079
WBGene00014226	ZK1098.11	-1.32129
WBGene00013109	Y51H4A.15	-1.3216
WBGene00044666	F33G12.7	-1.32254
WBGene00021347	Y37E3.3	-1.32264
WBGene00043060	R144.12	-1.32499
WBGene00003923	D1054.2	-1.32849
WBGene00003093	F58B3.1	-1.32877
WBGene00011635	T09A5.7	-1.32894
WBGene00044253	M117.6	-1.33362
WBGene00010579	K05C4.2	-1.33446
WBGene00004888	K12C11.2	-1.33561
WBGene00020037	R12E2.12	-1.33571
WBGene00000474	M01E11.5	-1.33774
WBGene00001039	T19B4.4	-1.33786
WBGene00004425	C32E8.2	-1.33794
WBGene00019838	R02F2.9	-1.33915
WBGene00006708	Y54G2A.31	-1.33928
WBGene00014022	ZK637.2	-1.34081
WBGene00019003	F57B10.5	-1.34169
WBGene00016057	C24D10.6	-1.34784
WBGene00012344	W08E3.3	-1.34863
WBGene00000915	C47E8.5	-1.34891
WBGene00004413	B0250.1	-1.35153
WBGene00011634	T09A5.5	-1.35548
WBGene00002059	F53A2.6	-1.35556
WBGene00003079	F28F8.3	-1.35562
WBGene00010230	F58A4.9	-1.35653
WBGene00001240	F11E6.5	-1.35873
WBGene00001719	C26F1.5	-1.36065
WBGene00006889	T06G6.9	-1.36252
WBGene00020718	T23B12.3	-1.36348
WBGene00044630	ZK678.8	-1.36539
WBGene00007236	C01G10.9	-1.3662
WBGene00015569	C07D10.5	-1.36651
WBGene00004417	R151.3	-1.36777
WBGene00006844	D1081.2	-1.37054
WBGene00044322	F15A4.12	-1.37058
WBGene00013238	Y56A3A.21	-1.37197
WBGene00006912	Y38F2AL.4	-1.37277
WBGene00011334	T01E8.6	-1.37849
WBGene00008779	F14B4.1	-1.3801
WBGene00021024	W04C9.2	-1.38473
WBGene00195063	Y38C1AA.14	-1.38664
WBGene00010909	M88.7	-1.39098
WBGene00003123	R09B3.5	-1.39389
WBGene00012074	T27A8.2	-1.39412
WBGene00023422	F43C1.6	-1.39448
WBGene00006519	F54D8.2	-1.3962
WBGene00044001	C09G4.4	-1.39763
WBGene00019923	R07C3.7	-1.39894
WBGene00002162	F42G8.12	-1.39918
WBGene00044648	R144.13	-1.39981
WBGene00007443	C08F8.1	-1.40465
WBGene00010624	K07A12.7	-1.40557
WBGene00012481	Y18D10A.11	-1.40588
WBGene00011017	R04F11.5	-1.407
WBGene00012645	Y39A1A.6	-1.40779
WBGene00013269	Y57A10A.29	-1.40946
WBGene00011730	T12D8.2	-1.40948
WBGene00044431	W03G9.8	-1.41093
WBGene00004016	Y54F10BM.14	-1.41101
WBGene00015205	B0495.6	-1.41115
WBGene00013029	Y49E10.2	-1.4114
WBGene00008134	C47B2.9	-1.4117
WBGene00010858	M04C9.3	-1.41194
WBGene00007334	C05C10.7	-1.41257
WBGene00020417	T10E9.7	-1.41275
WBGene00021930	Y55F3AM.13	-1.4131
WBGene00022394	Y97E10AL.3	-1.41372
WBGene00015025	B0205.11	-1.41454
WBGene00009454	F36A2.7	-1.41473
WBGene00000787	C41D11.8	-1.41657
WBGene00001243	F41H10.7	-1.41751
WBGene00011888	T21B10.6	-1.41891
WBGene00008553	F07C6.2	-1.42309
WBGene00015487	C05D11.10	-1.42318
WBGene00004915	W08E3.1	-1.4234
WBGene00007122	B0250.5	-1.42435
WBGene00001823	ZC395.7	-1.42987
WBGene00044081	D1086.11	-1.43328
WBGene00011883	T21B10.1	-1.43488
WBGene00007385	C06H2.1	-1.43637
WBGene00020064	R13F6.1	-1.43802
WBGene00000214	Y39B6A.20	-1.44042
WBGene00011119	R07E5.13	-1.44192
WBGene00194861	H04D03.6	-1.44242
WBGene00194706	C53A5.16	-1.44613
WBGene00004422	T22F3.4	-1.44682
WBGene00006388	F54F7.1	-1.4489
WBGene00044290	B0035.18	-1.45039
WBGene00020348	T08B2.8	-1.45301
WBGene00004490	F37C12.11	-1.45452
WBGene00022772	ZK616.2	-1.45923
WBGene00000392	F49E8.4	-1.46149
WBGene00017133	EEED8.2	-1.46517
WBGene00164985	ZK1010.10	-1.46848
WBGene00017999	F33D4.7	-1.47212
WBGene00000371	F26E4.9	-1.47384
WBGene00004418	F53G12.10	-1.47525
WBGene00003587	F45H11.2	-1.47538
WBGene00195183	R04A9.9	-1.47564
WBGene00004914	Y116A8C.42	-1.479
WBGene00008768	F13G3.10	-1.48017
WBGene00004014	Y37E3.9	-1.48391
WBGene00008484	E04D5.5	-1.48786
WBGene00016249	C30C11.1	-1.48926
WBGene00022380	Y94H6A.8	-1.48964
WBGene00011879	T21B6.2	-1.491
WBGene00009219	F28D1.11	-1.4918
WBGene00013161	Y53F4B.14	-1.49271
WBGene00004484	F36A2.6	-1.49396
WBGene00022663	ZK121.1	-1.49447
WBGene00012371	W09G3.8	-1.49535
WBGene00010227	F58A4.2	-1.49672
WBGene00004470	F56F3.5	-1.49879
WBGene00007235	C01G10.8	-1.50071
WBGene00003926	F25H2.9	-1.50085
WBGene00009712	F44G4.2	-1.5054
WBGene00009880	F49C12.11	-1.50589
WBGene00010484	K01H12.1	-1.50605
WBGene00003580	Y38A8.1	-1.50798
WBGene00022309	Y77E11A.6	-1.51172
WBGene00004497	Y41D4B.5	-1.51181
WBGene00009734	F45G2.8	-1.51197
WBGene00003993	B0523.3	-1.51456
WBGene00000230	F27C1.7	-1.51488
WBGene00009266	F30A10.9	-1.51534
WBGene00004429	Y48G8AL.8	-1.51738
WBGene00018568	F47E1.4	-1.51818
WBGene00004309	C08F8.7	-1.51896
WBGene00004469	B0393.1	-1.52062
WBGene00004920	Y71F9B.4	-1.52237
WBGene00013698	Y106G6D.1	-1.53115
WBGene00007112	B0035.13	-1.53154
WBGene00015182	B0416.7	-1.53527
WBGene00021692	Y48G8AL.15	-1.53613
WBGene00022448	Y110A2AL.13	-1.54086
WBGene00007521	C11E4.7	-1.54111
WBGene00004435	B0336.10	-1.54557
WBGene00008512	F01G10.10	-1.54894
WBGene00003082	Y73B6BL.32	-1.55109
WBGene00013086	Y51B9A.4	-1.55195
WBGene00012553	Y37D8A.14	-1.55685
WBGene00004472	C23G10.3	-1.55777
WBGene00003861	Y50E8A.3	-1.55889
WBGene00009444	F35G12.11	-1.56132
WBGene00022170	Y71H2AM.5	-1.56561
WBGene00017135	EEED8.4	-1.56567
WBGene00017348	F10E7.6	-1.56647
WBGene00004499	C26F1.4	-1.56657
WBGene00009081	F23B12.4	-1.57041
WBGene00010326	F59C6.5	-1.57127
WBGene00008408	D2023.4	-1.57241
WBGene00001808	T10G3.6	-1.57404
WBGene00013893	ZC434.7	-1.57467
WBGene00017075	D2096.8	-1.57823
WBGene00006728	ZK1010.1	-1.57998
WBGene00018784	F54A3.5	-1.58045
WBGene00018961	F56D1.3	-1.58208
WBGene00003081	ZK593.7	-1.58262
WBGene00012919	Y46G5A.34	-1.58395
WBGene00008769	F13G3.11	-1.58431
WBGene00011247	R11D1.9	-1.58529
WBGene00003077	Y62E10A.12	-1.58954
WBGene00007880	C33A12.1	-1.59067
WBGene00001910	C50F4.6	-1.59347
WBGene00018475	F45E12.5	-1.59647
WBGene00022428	Y104H12D.4	-1.59863
WBGene00006573	Y66D12A.22	-1.60307
WBGene00012634	Y38H6C.23	-1.60367
WBGene00013308	Y57G11C.12	-1.60584
WBGene00018831	F54E7.9	-1.60655
WBGene00004498	B0412.4	-1.60841
WBGene00000785	W07B8.5	-1.6087
WBGene00007194	B0491.7	-1.61047
WBGene00004408	F25H2.10	-1.61083
WBGene00045261	H29C22.1	-1.61144
WBGene00016790	C49H3.3	-1.6146
WBGene00016118	C25H3.9	-1.61525
WBGene00000448	K12H4.1	-1.62513
WBGene00020181	T02H6.11	-1.62519
WBGene00011117	R07E5.11	-1.62697
WBGene00009918	F52A8.5	-1.63115
WBGene00022053	Y67D2.3	-1.63331
WBGene00013324	Y57G11C.34	-1.63579
WBGene00004436	D1007.12	-1.63731
WBGene00008298	C54D10.3	-1.63943
WBGene00023487	F33D4.8	-1.6396
WBGene00010639	K07F5.15	-1.64322
WBGene00022354	Y82E9BR.22	-1.64734
WBGene00013280	Y57A10C.1	-1.6481
WBGene00008198	C49C3.8	-1.65177
WBGene00003370	C36E6.5	-1.65224
WBGene00012376	W10D5.2	-1.65325
WBGene00045175	C10C6.9	-1.65519
WBGene00013094	Y51H1A.3	-1.65597
WBGene00000516	T05A6.1	-1.65871
WBGene00004151	T16G1.10	-1.6613
WBGene00009779	F46C5.2	-1.66252
WBGene00010458	K01C8.6	-1.66351
WBGene00000539	F07B10.1	-1.66597
WBGene00002065	F54C9.1	-1.6665
WBGene00011038	R05H5.3	-1.66974
WBGene00194836	C25H3.18	-1.6737
WBGene00044303	F52B10.2	-1.67624
WBGene00017925	F29B9.11	-1.67888
WBGene00000263	F23H11.5	-1.68249
WBGene00003065	T21C9.5	-1.68359
WBGene00018046	F35D11.5	-1.68426
WBGene00019630	K10D2.4	-1.68568
WBGene00009899	F49E12.6	-1.68832
WBGene00004917	C52E4.3	-1.68947
WBGene00004496	F56E10.4	-1.69668
WBGene00004479	D1007.6	-1.69709
WBGene00012247	W04E12.2	-1.70144
WBGene00013200	Y54E5A.5	-1.70317
WBGene00010859	M04C9.4	-1.70338
WBGene00017453	F14D2.5	-1.70804
WBGene00018934	F56B3.11	-1.71017
WBGene00004918	ZK652.1	-1.7122
WBGene00016607	C43E11.9	-1.71608
WBGene00018361	F42G8.10	-1.72022
WBGene00000778	D1069.2	-1.72244
WBGene00000178	ZK1321.3	-1.72311
WBGene00009745	F45H11.5	-1.72456
WBGene00001163	C43F9.8	-1.72565
WBGene00014086	ZK809.3	-1.72927
WBGene00004438	F55D10.2	-1.7319
WBGene00022783	ZK652.2	-1.7344
WBGene00021849	Y54F10AM.5	-1.74066
WBGene00004821	F54D10.1	-1.74205
WBGene00012179	W01D2.1	-1.74423
WBGene00010189	F57B1.6	-1.74424
WBGene00004446	T24B8.1	-1.74657
WBGene00022837	ZK993.1	-1.75074
WBGene00006439	T27E9.1	-1.75796
WBGene00004474	T05E11.1	-1.75802
WBGene00013728	Y111B2A.2	-1.76014
WBGene00015185	B0432.3	-1.76022
WBGene00008860	F15D4.3	-1.76134
WBGene00077690	T13C5.8	-1.76196
WBGene00008459	E02H1.8	-1.76724
WBGene00009659	F43G6.7	-1.76842
WBGene00015810	C16A3.5	-1.77
WBGene00004441	C53H9.1	-1.7707
WBGene00004919	Y49E10.15	-1.77124
WBGene00021839	Y54E10BL.5	-1.77302
WBGene00044725	R11G1.7	-1.77376
WBGene00012168	W01A8.6	-1.77434
WBGene00004493	T07A9.11	-1.77559
WBGene00001303	F32D8.6	-1.77883
WBGene00000883	Y75B12B.2	-1.78732
WBGene00019800	PAR2.1	-1.78759
WBGene00011558	T07A5.5	-1.78893
WBGene00022599	ZC395.10	-1.79119
WBGene00019939	R07G3.2	-1.79511
WBGene00001981	C44C10.8	-1.80043
WBGene00004447	F10E7.7	-1.80351
WBGene00020499	T14B4.2	-1.80389
WBGene00008920	F17C11.9	-1.80426
WBGene00194642	C25H3.17	-1.8049
WBGene00016393	C34B2.8	-1.81213
WBGene00044746	C53H9.3	-1.81224
WBGene00004410	Y62E10A.1	-1.81608
WBGene00015587	C08A9.7	-1.81933
WBGene00010967	MTCE.35	-1.82063
WBGene00013605	Y95D11A.1	-1.8207
WBGene00016746	C48B6.10	-1.82103
WBGene00004448	C42C1.14	-1.82479
WBGene00044323	F15A4.11	-1.82619
WBGene00016209	C29E4.12	-1.82909
WBGene00017984	F32D1.5	-1.8303
WBGene00013237	Y56A3A.19	-1.83072
WBGene00021542	Y43B11AL.1	-1.83739
WBGene00004450	F37C12.4	-1.83967
WBGene00044035	F27E5.7	-1.84314
WBGene00012635	Y38H8A.1	-1.84318
WBGene00020112	R151.9	-1.85177
WBGene00006589	T08B1.2	-1.85684
WBGene00007687	C18E9.7	-1.85759
WBGene00010568	K04G2.10	-1.86092
WBGene00005002	C54G6.5	-1.8622
WBGene00015624	C09B8.5	-1.86295
WBGene00023450	T12D8.10	-1.86563
WBGene00004485	T01C3.6	-1.86784
WBGene00012604	Y38E10A.26	-1.87353
WBGene00019514	K08B4.2	-1.87464
WBGene00007375	C06C3.4	-1.87555
WBGene00019061	F58F12.1	-1.87558
WBGene00012166	W01A8.4	-1.88172
WBGene00009688	F44E5.1	-1.88625
WBGene00015755	C14B9.10	-1.88844
WBGene00017421	F13B9.6	-1.89081
WBGene00021441	Y39A3CL.3	-1.89502
WBGene00020144	T01C8.3	-1.89691
WBGene00007210	BE10.2	-1.90489
WBGene00011273	R53.4	-1.90516
WBGene00008262	C53A5.1	-1.90639
WBGene00009739	F45H10.2	-1.90654
WBGene00009205	F28C6.5	-1.90709
WBGene00001005	T26A5.9	-1.91326
WBGene00012602	Y38E10A.24	-1.91454
WBGene00000546	Y77E11A.10	-1.91492
WBGene00000209	K07A12.3	-1.91673
WBGene00010616	K07A1.10	-1.91872
WBGene00044175	C12D8.19	-1.9386
WBGene00004442	R11D1.8	-1.94296
WBGene00003018	T14F9.5	-1.94421
WBGene00007223	C01F6.9	-1.95156
WBGene00016452	NA	-1.9544
WBGene00198814	F31C3.15	-1.95925
WBGene00012768	Y41E3.10	-1.96154
WBGene00020353	T08B6.4	-1.9628
WBGene00018151	F37C12.3	-1.96419
WBGene00013048	Y50E8A.5	-1.96776
WBGene00011590	T07F10.4	-1.97389
WBGene00015351	C02F5.10	-1.97746
WBGene00016578	C41H7.8	-1.97891
WBGene00003527	C34D4.9	-1.98632
WBGene00007321	C05B5.4	-1.99325
WBGene00021348	Y37E3.4	-1.99451
WBGene00009013	F21D5.8	-1.99725
WBGene00019952	R08C7.9	-2.0037
WBGene00007684	C18E9.4	-2.00965
WBGene00004954	H34C03.1	-2.02565
WBGene00077526	C25A1.16	-2.02607
WBGene00021829	Y54E10A.7	-2.02655
WBGene00013766	Y113G7B.17	-2.02799
WBGene00011875	T20G5.14	-2.0314
WBGene00020223	T05A7.6	-2.03301
WBGene00016461	C35E7.9	-2.03645
WBGene00016445	NA	-2.06141
WBGene00019680	K12H4.5	-2.07541
WBGene00020413	T10E9.3	-2.08507
WBGene00000879	Y75B12B.5	-2.08854
WBGene00008304	C54D10.10	-2.09207
WBGene00010896	M28.5	-2.09581
WBGene00006572	C06G3.11	-2.09681
WBGene00004453	C26F1.9	-2.10247
WBGene00006545	T07C4.2	-2.10352
WBGene00011949	T23F6.1	-2.1074
WBGene00010689	K08H2.2	-2.10792
WBGene00000451	C33D12.7	-2.11054
WBGene00008028	C39E9.4	-2.11165
WBGene00006574	DY3.1	-2.11237
WBGene00008655	F10F2.3	-2.11895
WBGene00044694	F12E12.10	-2.12284
WBGene00000941	Y39A3CR.4	-2.12897
WBGene00009078	F23B2.13	-2.13227
WBGene00004439	F52B5.6	-2.13691
WBGene00006766	B0564.10	-2.14552
WBGene00013437	Y66D12A.11	-2.15057
WBGene00016071	C24H12.1	-2.15261
WBGene00023419	F53F4.16	-2.1547
WBGene00009161	F26E4.6	-2.15577
WBGene00009294	F31D4.9	-2.15692
WBGene00021639	Y47G6A.13	-2.16447
WBGene00007305	C04G2.2	-2.16717
WBGene00013169	Y53F4B.23	-2.16847
WBGene00004494	K02B2.5	-2.17021
WBGene00009400	F35C5.12	-2.17132
WBGene00010691	K08H2.4	-2.17231
WBGene00016721	C46G7.1	-2.17279
WBGene00020261	T05E7.5	-2.17973
WBGene00219208	B0365.9	-2.20522
WBGene00023490	F36A2.14	-2.20971
WBGene00044225	NA	-2.21416
WBGene00196396	F31C3.14	-2.21468
WBGene00219207	C01F6.14	-2.22093
WBGene00009848	F48F5.6	-2.23779
WBGene00022169	Y71H2AM.4	-2.23982
WBGene00004454	C09H10.2	-2.26643
WBGene00011508	T05H10.3	-2.27286
WBGene00022155	Y71G12B.17	-2.27698
WBGene00008543	F07A5.4	-2.28823
WBGene00017475	F14H12.8	-2.29317
WBGene00044174	C12D8.18	-2.29522
WBGene00022032	Y65B4A.9	-2.29827
WBGene00004972	R10H10.2	-2.30128
WBGene00012917	Y46G5A.29	-2.30404
WBGene00045379	C45B11.6	-2.31095
WBGene00004677	F31C3.10	-2.31775
WBGene00009641	F42G4.2	-2.31811
WBGene00008423	D2045.5	-2.32077
WBGene00010136	F55H12.5	-2.32232
WBGene00011314	T01B7.9	-2.32895
WBGene00022834	ZK973.8	-2.32909
WBGene00012720	Y39E4B.11	-2.33427
WBGene00044526	T28A11.22	-2.33942
WBGene00019956	R08C7.13	-2.35197
WBGene00007342	C05D12.5	-2.3548
WBGene00000047	ZC504.2	-2.35907
WBGene00044066	Y40B1B.3	-2.36051
WBGene00006060	ZC513.12	-2.36204
WBGene00195146	F54D5.17	-2.36279
WBGene00018360	F42G8.9	-2.37871
WBGene00010673	K08E7.5	-2.38157
WBGene00012638	Y38H8A.4	-2.38992
WBGene00022417	Y102A11A.7	-2.39951
WBGene00044156	Y66C5A.1	-2.403
WBGene00019413	K05F6.2	-2.40532
WBGene00044490	Y54G2A.47	-2.41954
WBGene00004443	B0513.3	-2.42073
WBGene00014229	ZK1128.3	-2.42144
WBGene00013556	Y75B8A.23	-2.43694
WBGene00017121	E04A4.7	-2.45975
WBGene00021774	Y51H7BR.2	-2.472
WBGene00021719	Y49F6B.7	-2.47498
WBGene00008500	F01D5.10	-2.47808
WBGene00007633	C16D2.1	-2.48163
WBGene00001108	H02I12.4	-2.48381
WBGene00044692	F12E12.8	-2.4839
WBGene00010289	F58H1.6	-2.48779
WBGene00022612	ZC449.2	-2.49089
WBGene00044169	C06C3.10	-2.49958
WBGene00007182	B0462.3	-2.51538
WBGene00008263	C53A5.2	-2.5171
WBGene00016587	C42C1.9	-2.52284
WBGene00014029	ZK637.12	-2.52703
WBGene00013863	ZC302.3	-2.54077
WBGene00021154	Y4C6A.4	-2.5471
WBGene00009884	F49C12.15	-2.55476
WBGene00021463	Y39G10AR.5	-2.55852
WBGene00012238	W04A8.3	-2.56136
WBGene00021861	Y54F10BM.6	-2.56399
WBGene00021428	Y38F2AR.10	-2.57169
WBGene00009416	F35E2.9	-2.57743
WBGene00017208	F07E5.2	-2.58778
WBGene00016069	C24H10.3	-2.59372
WBGene00009090	F23D12.6	-2.59704
WBGene00016549	C40A11.6	-2.59776
WBGene00013710	Y106G6G.1	-2.60189
WBGene00009297	F31E9.4	-2.60516
WBGene00010893	M28.1	-2.61192
WBGene00007341	C05D12.4	-2.63375
WBGene00013100	Y51H4A.4	-2.64617
WBGene00044491	Y54G2A.48	-2.65862
WBGene00044620	T22B11.2	-2.66545
WBGene00016779	C49D10.11	-2.66686
WBGene00010319	F59B10.3	-2.67935
WBGene00012979	Y48B6A.5	-2.68752
WBGene00013699	Y106G6D.2	-2.69156
WBGene00020665	T22B2.1	-2.71487
WBGene00019921	R07C3.5	-2.72193
WBGene00000255	F45G2.5	-2.72628
WBGene00018645	F49F1.5	-2.72746
WBGene00018965	F56D2.3	-2.72813
WBGene00009861	F49B2.1	-2.72999
WBGene00015558	C06G4.4	-2.7378
WBGene00044741	Y57G11C.52	-2.75534
WBGene00002128	C36H8.2	-2.75749
WBGene00018563	F47D12.7	-2.7742
WBGene00000439	C13G5.1	-2.77668
WBGene00018065	F35F11.2	-2.78814
WBGene00017251	F08D12.8	-2.80298
WBGene00012345	W08E3.4	-2.80933
WBGene00077714	R102.11	-2.81387
WBGene00020976	W03B1.7	-2.81438
WBGene00013055	Y50E8A.12	-2.83091
WBGene00020541	T17A3.3	-2.84041
WBGene00012041	T26E3.8	-2.87595
WBGene00007354	C06A1.3	-2.87792
WBGene00013230	Y56A3A.10	-2.88057
WBGene00017354	F10E9.2	-2.88192
WBGene00010906	M88.3	-2.88245
WBGene00044798	Y46E12A.4	-2.89027
WBGene00016329	C32E12.3	-2.90877
WBGene00004409	Y37E3.7	-2.91383
WBGene00007642	C17E4.2	-2.9144
WBGene00019416	K05F6.5	-2.91615
WBGene00016164	C27D9.2	-2.91692
WBGene00002116	W09C5.4	-2.92213
WBGene00016954	C55C3.4	-2.92589
WBGene00009791	F46F3.3	-2.92743
WBGene00008905	F17B5.1	-2.92974
WBGene00050903	Y17D7C.4	-2.93069
WBGene00021787	Y51H7C.9	-2.93227
WBGene00018442	F45C12.11	-2.93296
WBGene00009962	F53B6.7	-2.94717
WBGene00206417	W04H10.6	-2.96615
WBGene00013761	Y113G7B.11	-2.97678
WBGene00019927	R07C3.11	-2.99109
WBGene00011365	T02C1.1	-2.99229
WBGene00001839	ZK829.2	-3.00712
WBGene00021214	Y18H1A.10	-3.00746
WBGene00014131	ZK892.7	-3.02306
WBGene00013496	Y70D2A.1	-3.02926
WBGene00012642	Y39A1A.2	-3.04185
WBGene00018999	F57B9.8	-3.04337
WBGene00011999	T24F1.7	-3.06684
WBGene00001958	C18A3.8	-3.09186
WBGene00007262	C02D4.1	-3.10595
WBGene00012038	T26E3.5	-3.11621
WBGene00008712	F11E6.9	-3.13254
WBGene00015544	C06E8.5	-3.14319
WBGene00007177	B0399.2	-3.16458
WBGene00044463	W09G12.10	-3.17016
WBGene00044567	C46C11.4	-3.1935
WBGene00020242	T05B4.11	-3.19867
WBGene00007335	C05C12.1	-3.2106
WBGene00022596	ZC395.4	-3.21451
WBGene00014121	ZK858.8	-3.2258
WBGene00018773	F53G12.8	-3.23314
WBGene00012307	W06F12.3	-3.2416
WBGene00044312	K04C2.8	-3.24257
WBGene00022747	ZK470.6	-3.24406
WBGene00007224	C01G6.2	-3.24914
WBGene00015511	C06A6.7	-3.26664
WBGene00016177	C28C12.1	-3.28458
WBGene00009496	F36H1.11	-3.29717
WBGene00007264	C02F4.4	-3.30845
WBGene00015634	C09D4.3	-3.34307
WBGene00000468	F43G9.11	-3.36066
WBGene00044529	D2063.4	-3.37806
WBGene00008093	C44H4.1	-3.38543
WBGene00022611	ZC449.1	-3.39078
WBGene00016962	C56C10.4	-3.39889
WBGene00019382	K04C2.5	-3.40316
WBGene00016416	C34F11.5	-3.40338
WBGene00013429	Y66D12A.3	-3.42012
WBGene00016491	C37A2.3	-3.42152
WBGene00020289	T06C10.3	-3.42177
WBGene00019929	R07C3.13	-3.4805
WBGene00013052	Y50E8A.9	-3.48549
WBGene00018949	F56C9.5	-3.5038
WBGene00021199	Y17G9B.2	-3.50727
WBGene00018301	F41G3.5	-3.5114
WBGene00012711	Y39E4A.1	-3.52179
WBGene00003075	T04H1.6	-3.54042
WBGene00016662	C45B2.8	-3.56422
WBGene00001506	EGAP9.2	-3.57076
WBGene00185075	NA	-3.57206
WBGene00021788	Y51H7C.10	-3.58245
WBGene00022467	Y119C1B.1	-3.58512
WBGene00019260	H34I24.1	-3.58804
WBGene00013304	Y57G11C.6	-3.59282
WBGene00003742	F59C6.6	-3.60529
WBGene00022732	ZK418.2	-3.60818
WBGene00017601	F19F10.5	-3.6102
WBGene00001960	DY3.3	-3.62023
WBGene00015142	B0310.6	-3.62221
WBGene00000771	C30B5.3	-3.64978
WBGene00012549	Y37D8A.8	-3.66475
WBGene00000561	C34E10.7	-3.68716
WBGene00016136	C26B9.7	-3.69434
WBGene00013887	ZC412.6	-3.72445
WBGene00008719	F11F1.7	-3.73659
WBGene00013299	Y57G11B.7	-3.74169
WBGene00017553	F18A12.4	-3.80048
WBGene00045269	F46G11.6	-3.8456
WBGene00019420	K05F6.9	-3.85333
WBGene00016181	C28C12.11	-3.86205
WBGene00008150	C47E12.6	-3.87302
WBGene00008581	F08G5.2	-3.88755
WBGene00003520	F45G2.1	-3.93934
WBGene00007763	C27B7.6	-3.94615
WBGene00008102	C44H9.7	-3.95554
WBGene00206416	W04H10.5	-3.96073
WBGene00016327	NA	-3.98361
WBGene00000631	F33D11.3	-3.98567
WBGene00000445	F29F11.5	-4.02809
WBGene00017154	F01E11.1	-4.04469
WBGene00011266	R13H4.8	-4.04696
WBGene00018134	F37A4.4	-4.04907
WBGene00019255	H32C10.1	-4.08652
WBGene00050915	Y6E2A.10	-4.12031
WBGene00016356	C33F10.8	-4.13085
WBGene00017444	F13H8.12	-4.1439
WBGene00012689	Y39B6A.30	-4.14487
WBGene00007794	C28D4.7	-4.16082
WBGene00010728	K09G1.2	-4.23472
WBGene00009401	F35C11.2	-4.25308
WBGene00014100	ZK849.1	-4.2632
WBGene00008259	C52E4.7	-4.26617
WBGene00020003	R11E3.1	-4.30276
WBGene00015265	B0563.8	-4.31661
WBGene00018792	F54C1.8	-4.34085
WBGene00021537	Y42H9AR.2	-4.349
WBGene00195004	K08D12.8	-4.37617
WBGene00002193	T13H10.1	-4.38669
WBGene00021389	Y38A10A.2	-4.41415
WBGene00000893	ZC250.1	-4.4223
WBGene00007156	B0379.2	-4.44576
WBGene00044684	T08G11.2	-4.50869
WBGene00018119	F36H12.3	-4.5284
WBGene00016731	C46H11.7	-4.53892
WBGene00015910	C17F4.2	-4.54574
WBGene00011133	R08A2.2	-4.55542
WBGene00194654	M05B5.7	-4.57294
WBGene00021878	Y54G2A.13	-4.58698
WBGene00007081	AH6.3	-4.6031
WBGene00011704	T11A5.5	-4.60445
WBGene00019425	K06A1.2	-4.63995
WBGene00016413	C34F11.1	-4.64523
WBGene00019015	F57F4.1	-4.64627
WBGene00016053	C24D10.1	-4.6572
WBGene00016612	C43G2.3	-4.66005
WBGene00021115	W09C3.8	-4.66887
WBGene00020370	T08H10.3	-4.66976
WBGene00007868	C32H11.5	-4.67336
WBGene00006954	C29F3.2	-4.67425
WBGene00220261	ZC434.10	-4.69038
WBGene00009708	F44G3.7	-4.72459
WBGene00007639	C17D12.5	-4.72556
WBGene00012180	W01D2.3	-4.77406
WBGene00077569	F53F4.18	-4.77765
WBGene00010300	F59A1.15	-4.7925
WBGene00010682	K08F8.5	-4.7925
WBGene00022102	Y69F12A.1	-4.79624
WBGene00206368	Y39F10C.3	-4.83405
WBGene00013700	Y106G6D.3	-4.86948
WBGene00020356	T08B6.9	-4.9129
WBGene00020070	R13H9.1	-4.96728
WBGene00014238	ZK1225.4	-4.9715
WBGene00017955	F31E8.5	-5.00548
WBGene00044005	F37C12.18	-5.03183
WBGene00015944	C18A3.7	-5.03886
WBGene00012249	W04E12.4	-5.03996
WBGene00011918	T22C1.8	-5.12684
WBGene00008649	F10D11.3	-5.1399
WBGene00018359	F42G8.8	-5.17083
WBGene00044446	C06G4.6	-5.20596
WBGene00010563	NA	-5.39485
WBGene00021720	Y49F6B.8	-5.46793
WBGene00014082	ZK795.2	-5.48849
WBGene00018824	F54E2.2	-5.56001
WBGene00206479	C44C11.6	-5.59757
WBGene00022024	Y64H9A.2	-5.60554
WBGene00018631	F49D11.7	-5.62492
WBGene00018336	F42A9.7	-5.62494
WBGene00044634	C29E4.14	-5.66635
WBGene00008772	F13G11.2	-5.72599
WBGene00195178	ZC581.10	-5.73608
WBGene00000637	C01H6.1	-5.7649
WBGene00018167	F38A5.10	-5.7794
WBGene00011173	R09E10.3	-5.80174
WBGene00007610	C15H7.3	-5.80178
WBGene00014168	ZK945.6	-5.8026
WBGene00020372	T09A12.1	-5.85184
WBGene00002120	F08G2.6	-5.87036
WBGene00019810	R01H2.2	-5.88729
WBGene00015696	C10H11.7	-5.94733
WBGene00016843	C50F7.3	-5.95158
WBGene00014813	M176.9	-5.95564
WBGene00010366	H05L14.1	-6.02089
WBGene00077548	F21C3.7	-6.02645
WBGene00022780	ZK622.1	-6.1105
WBGene00021908	Y55B1AR.4	-6.12849
WBGene00018121	F36H12.5	-6.14352
WBGene00009581	F40F9.3	-6.17832
WBGene00018895	F55F8.7	-6.3416
WBGene00013523	Y73F8A.14	-6.35213
WBGene00011466	T05C12.1	-6.41663
WBGene00012223	W03C9.8	-6.55901
WBGene00009605	F40G12.10	-6.65364
WBGene00016312	C32D5.4	-6.6643
WBGene00007793	C28D4.5	-6.76795
WBGene00013449	Y67A6A.1	-6.77294
WBGene00009938	F52F12.5	-6.7748
WBGene00016839	C50F2.5	-6.84902
WBGene00235300	T06A10.107	-6.9504
WBGene00011427	T04C12.1	-7.05391
WBGene00016826	C50E10.2	-7.08343
WBGene00016742	C48B6.4	-7.16456
WBGene00008001	NA	-7.16888
WBGene00012173	W01B6.6	-7.17874
WBGene00195051	T22D1.18	-7.19792
WBGene00017562	F18C5.9	-7.27823
WBGene00018169	F38A5.12	-7.29527
WBGene00020032	R12E2.6	-7.30421
WBGene00007888	C33A12.15	-7.31341
WBGene00164969	K09C8.9	-7.31341
WBGene00018162	F38A5.5	-7.35755
WBGene00002227	W02B12.7	-7.37417
WBGene00019086	F59A6.4	-7.39932
WBGene00018347	F42C5.5	-7.40361
WBGene00194894	T05B4.14	-7.41986
WBGene00007080	AH6.2	-7.48446
WBGene00235293	F56D6.19	-7.48446
WBGene00012609	Y38F1A.7	-7.48853
WBGene00012741	Y40H4A.2	-7.50078
WBGene00013521	Y73F8A.12	-7.58693
WBGene00077685	C04F12.12	-7.70643
WBGene00019081	F59A3.8	-7.83215
WBGene00010883	M7.7	-7.91028
WBGene00016288	C31H1.5	-7.93959
WBGene00017296	F09E10.6	-7.94186
WBGene00009941	F52F12.8	-7.94195
WBGene00013087	Y51B9A.5	-7.97346
WBGene00235297	F56D6.20	-8.01314
WBGene00021619	Y47D7A.6	-8.02786
WBGene00009714	F44G4.5	-8.0685
WBGene00138719	F26F2.10	-8.32045
WBGene00017055	D2062.1	-8.33986
WBGene00007544	C12D8.17	-8.47288
